# Supplementary material for: Small noncoding RNAs and sperm nuclear basic proteins reflect the environmental impact on germ cells
Source: Mol Med. 2024 Jan 20;30:12. doi: 10.1186/s10020-023-00776-6 (PMC10799426; doi:10.1186/s10020-023-00776-6)
Supplement: Supplementary file 2 — Additional file 2: Table S1. Concentration of trace metals in the analyzed samples. https://doi.org/https://doi.org/10.6084/m9.figshare.24187560. [file 10020_2023_776_MOESM2_ESM.xlsx]

## Sheet: Metals_analysis
Table S1. Concentration of trace metals in the analyzed samples.
ID	Class	Hg (µg/L)	Li (µg/L)	Be (µg/L)	B (µg/L)	Al (µg/L)	V (µg/L)	Cr (µg/L)	Mn (µg/L)	Fe (µg/L)	Co (µg/L)	Ni (µg/L)	Cu (µg/L)	As (µg/L)	Se (µg/L)	Sr (µg/L)	Mo (µg/L)	Ag (µg/L)	Cd (µg/L)	Sn (µg/L)	Sb (µg/L)	Ba (µg/L)	Tl (µg/L)	Pb (µg/L)	U (µg/L)	Zn (mg/L)	Ca (mg/L)	Mg (mg/L)	Na (mg/L)	K (mg/L)
VSL01	VSL	< 0.5	< 5	< 5	< 50	< 50	< 5	< 5	2.935	98.207	< 1	4.266	33.646	< 1	40.91	37.328	8.24	1.011	< 1	< 10	< 1	< 5	< 1	< 1	< 1	32.8	125.795	35.95	2436	716
VSL02	VSL	< 0.5	< 5	< 5	< 50	< 50	< 5	< 5	1.662	468.209	< 1	11.169	407.413	< 1	81.288	17.998	< 5	< 1	< 1	< 10	< 1	< 5	< 1	< 1	< 1	1.65	47.64	14.71	2731	116
VSL09	VSL	< 0.5	9.3	< 5	< 50	< 50	< 5	< 5	5.243	174.593	1.724	19.895	235.781	4.202	61.799	56.291	7.051	< 1	< 1	< 10	< 1	< 5	< 1	< 1	< 1	74.1	242.18	71.49	7661	1267
VSL11	VSL	< 0.5	< 5	< 5	< 50	< 50	< 5	< 5	2.393	84.152	< 1	2.403	50.491	< 1	37.038	51.435	< 5	1.008	1.244	< 10	< 1	< 5	< 1	< 1	< 1	52.5	144.27	50.45	3588	1309
VSL12	VSL	< 0.5	< 5	< 5	< 50	< 50	< 5	< 5	9.405	196.103	2.724	8.857	80.877	< 1	64.917	144.691	8.639	1.022	< 1	< 10	< 1	7.087	< 1	< 1	< 1	79.4	46.1	107.48	2542	1548
VSL14	VSL	< 0.5	< 5	< 5	< 50	< 50	< 5	< 5	2.122	685.31	< 1	20.669	604.872	< 1	84.742	36.243	< 5	1.211	< 1	< 10	1.638	< 5	< 1	< 1	< 1	7.07	52.565	14.04	3083	147
VSL15	VSL	< 0.5	< 5	< 5	< 50	< 50	< 5	< 5	2.089	620.359	< 1	17.045	613.122	< 1	86.188	28.576	5.197	< 1	< 1	< 10	1.951	< 5	< 1	< 1	< 1	0.82	51.14	13.46	3065	140
VSL16	VSL	< 0.5	< 5	< 5	< 50	< 50	< 5	< 5	5.304	150.812	< 1	5.568	77.845	1.703	43.156	42.547	6.069	< 1	2.227	< 10	< 1	< 5	< 1	< 1	< 1	64.4	207.695	78.67	2356	930
VSL17	VSL	< 0.5	< 5	< 5	< 50	< 50	< 5	< 5	3.434	120.641	1.037	6.384	85.03	< 1	40.383	31.563	< 5	< 1	< 1	< 10	< 1	< 5	< 1	< 1	< 1	37.7	173.135	47.12	2663	835
VSL18	VSL	< 0.5	< 5	< 5	< 50	< 50	< 5	< 5	4.504	255.238	< 1	14.252	16.555	1.028	25.59	51.098	10.318	1.351	< 1	< 10	< 1	5.768	1.272	1.122	< 1	36.3	113.66	42.68	2672	863
VSL19	VSL	< 0.5	< 5	< 5	< 50	< 50	< 5	17.929	15.409	170.568	2.587	75.716	9.89	< 1	33.199	66.261	< 5	< 1	< 1	< 10	< 1	< 5	< 1	< 1	< 1	23.6	120.555	35.62	2633	732
LF03	LF	< 0.5	< 5	< 5	< 50	< 50	< 5	9.59	8.194	283.475	< 1	14.094	32.778	1.116	42.329	38.384	< 5	< 1	< 1	< 10	< 1	< 5	< 1	< 1	< 1	41	122.34	35.28	2474	719
LF07	LF	< 0.5	< 5	< 5	< 50	< 50	< 5	< 5	9.022	276.3	1.58	10.961	114.712	1.385	63.308	67.046	5.595	1.233	< 1	< 10	< 1	6.458	< 1	< 1	< 1	78	238.685	79.95	2801	1024
LF12	LF	< 0.5	< 5	< 5	< 50	< 50	6.915	11.763	6.553	166.346	< 1	12.339	22.209	1.696	28.495	34.28	6.176	< 1	< 1	< 10	4.152	< 5	< 1	< 1	< 1	50.7	111.065	26.32	3115	963
LF13	LF	< 0.5	< 5	< 5	< 50	< 50	< 5	< 5	5.795	134.458	1.042	11.915	43.054	2.374	39.778	42.557	< 5	< 1	< 1	< 10	< 1	7.484	< 1	< 1	< 1	62.3	163.615	59.45	3647	1208
LF17	LF	< 0.5	< 5	< 5	< 50	< 50	< 5	< 5	4.37	99.51	< 1	5.436	19.946	< 1	36.085	36.681	< 5	< 1	< 1	< 10	< 1	< 5	< 1	< 1	< 1	66.2	117.71	49.39	2702	900
LF19	LF	< 0.5	< 5	< 5	< 50	< 50	< 5	< 5	3.628	150.178	< 1	10.122	40.959	1.281	49.776	28.171	5.976	< 1	< 1	< 10	< 1	< 5	< 1	< 1	< 1	46.6	155.59	33.62	2548	868
LF20	LF	< 0.5	< 5	< 5	< 50	< 50	< 5	< 5	5.174	154.032	1.192	< 5	42.457	< 1	35.112	36.177	< 5	2.007	< 1	< 10	< 1	< 5	< 1	< 1	< 1	55.2	196.055	59.15	2372	650
LF22	LF	< 0.5	< 5	< 5	< 50	< 50	< 5	< 5	3.65	141.396	< 1	< 5	52.176	1.396	46.686	27.376	5.752	< 1	< 1	< 10	< 1	< 5	< 1	< 1	< 1	69.2	199.56	60.82	2113	893
LF23	LF	< 0.5	< 5	< 5	< 50	< 50	< 5	< 5	3.865	111.452	< 1	< 5	42.295	< 1	29.228	44.478	7.213	< 1	< 1	< 10	< 1	< 5	< 1	< 1	< 1	46.6	145.385	52.45	2438	784
LF24	LF	< 0.5	< 5	< 5	< 50	< 50	< 5	< 5	2.649	76.908	< 1	< 5	23.919	3.251	21.561	23.886	< 5	< 1	< 1	< 10	< 1	< 5	< 1	< 1	< 1	12.7	84.025	25.45	2514	419
LF25	LF	< 0.5	< 5	< 5	< 50	< 50	< 5	< 5	5.713	218.358	< 1	9.795	46.156	< 1	56.75	43.426	5.657	< 1	< 1	< 10	< 1	< 5	< 1	1.999	< 1	68.5	165.205	61.05	2177	1041
LF26	LF	< 0.5	< 5	< 5	< 50	< 50	< 5	< 5	3.659	235.43	< 1	15.153	114.942	1.182	60.776	38.323	< 5	< 1	< 1	< 10	< 1	6.079	< 1	< 1	< 1	71.5	221.55	79.84	2270	1108
LF31	LF	< 0.5	< 5	< 5	< 50	< 50	< 5	< 5	3.01	64.502	< 1	5.085	19.554	< 1	31.828	19.301	6.065	1.169	< 1	< 10	< 1	< 5	< 1	< 1	< 1	45.8	146.845	52.5	3351	1354
LF32	LF	< 0.5	< 5	< 5	< 50	< 50	< 5	< 5	5.283	189.596	< 1	8.972	45.847	< 1	47	31.356	9.762	< 1	< 1	< 10	< 1	< 5	< 1	< 1	< 1	48.9	159.245	57.92	2425	912
LF33	LF	< 0.5	< 5	< 5	< 50	< 50	< 5	< 5	5.277	115.404	< 1	< 5	33.058	< 1	30.37	25.035	< 5	1.165	< 1	< 10	< 1	< 5	< 1	< 1	< 1	44.4	129.12	39.41	3387	900
