# Supplementary material for: Small noncoding RNAs and sperm nuclear basic proteins reflect the environmental impact on germ cells
Source: Mol Med. 2024 Jan 20;30:12. doi: 10.1186/s10020-023-00776-6 (PMC10799426; doi:10.1186/s10020-023-00776-6)
Supplement: Supplementary file 3 — Additional file 3: Table S2. A Sample data and small RNA-Seq alignment statistics. B Results from the differential expression analysis. C List of validated DE miRNA-gene target interactions. D Number of studies supporting each miRNA-target interaction. E Number of miRNAs targeting the same gene. F. Results from the miRNA target enrichment analysis. The log2FCs were coloured using a blue-to-red color scale. https://doi.org/https://doi.org/10.6084/m9.figshare.24187563. [file 10020_2023_776_MOESM3_ESM.xlsx]

## Sheet: A_Analysis_summary
Table S2. A. Sample data and small RNA-Seq alignment statistics. B. Results from the differential expression analysis. C. List of validated DE miRNA-gene target interactions. D. Number of studies supporting each miRNA-target interaction. E. Number of miRNAs targeting the same gene. F. Results from the miRNA target enrichment analysis.
				Cutadapt					BWA Alignment
ID	Class	Sex	Age	Raw reads	Reads with adapter	Reads too short	Surviving reads	% surviving reads	miRNA reads	% miRNA-mapped reads	Detected miRNAs	sncRNA reads	% sncRNA-mapped reads	Detected sncRNAs
LF02	LF	M	18.27	9136388	8044253	477256	8659132	0.947763	344569	0.0397926	428	2575830	0.29747	1522
LF03	LF	M	18.22	8848041	8490937	5210765	3637276	0.411083	211561	0.0581647	422	1255683	0.345226	2352
LF07	LF	M	18.33	7672308	6583941	477763	7194545	0.937729	269650	0.0374798	479	2568106	0.356952	1066
LF11	LF	M	18.24	10581605	9340038	436773	10144832	0.958723	497350	0.049025	545	2514689	0.247879	1834
LF12	LF	M	17.54	8771459	8426782	5315693	3455766	0.393978	158768	0.0459429	443	887986	0.256958	1522
LF13	LF	M	17.04	9165156	8767096	1131121	8034035	0.876585	284219	0.0353769	534	2484070	0.309193	1623
LF17	LF	M	21.52	9553342	8717710	310629	9242713	0.967485	694899	0.0751834	356	3290837	0.356047	1131
LF18	LF	M	20.13	12962455	11615773	862693	12099762	0.933447	633524	0.0523584	395	5318472	0.439552	1136
LF19	LF	M	18.19	17312501	16119944	8561583	8750918	0.505468	258503	0.0295401	528	2159872	0.246817	1208
LF20	LF	M	18.9	9709603	8779878	630125	9079478	0.935103	911136	0.100351	324	3795923	0.418077	1518
LF22	LF	M	19.57	8637073	7892832	1683856	6953217	0.805043	345695	0.0497173	459	1934269	0.278183	1289
LF23	LF	M	18.9	7820695	7481682	177179	7643516	0.977345	841948	0.110152	336	4172117	0.545837	1233
LF24	LF	M	19.68	17062353	15913125	2327286	14735067	0.863601	1196075	0.081172	436	4574448	0.310446	2076
LF25	LF	M	18.79	38870	34522	14819	24051	0.618755	1386	0.0576275	159	7509	0.312212	444
LF26	LF	M	18.16	8273909	7368009	1232256	7041653	0.851067	338092	0.0480132	491	1749445	0.248442	1901
LF31	LF	M	19.15	9546070	8703151	346656	9199414	0.963686	1061255	0.115361	350	3361101	0.36536	1469
LF32	LF	M	18.05	8618314	7985408	381409	8236905	0.955744	572711	0.0695299	375	3610089	0.438282	1181
LF33	LF	M	18.04	7777430	7283093	2257760	5519670	0.709704	346750	0.0628208	430	1465882	0.265574	1813
VSL01	VSL	M	18.42	8984754	8437235	4162872	4821882	0.536674	192086	0.0398363	475	1499542	0.310987	1628
VSL02	VSL	M	18.27	11858091	11162404	5509878	6348213	0.535349	368458	0.0580412	401	1980314	0.311948	2241
VSL09	VSL	M	NA	8724637	8186999	2161331	6563306	0.752273	455642	0.0694226	394	2537454	0.386612	1796
VSL10	VSL	M	18.45	7527021	6909052	508904	7018117	0.93239	309631	0.0441188	396	2512356	0.357981	1204
VSL11	VSL	M	17.96	15594085	13794553	1779484	13814601	0.885887	233981	0.0169372	1044	1504922	0.108937	2990
VSL12	VSL	M	17.96	38173556	31483903	2658370	35515186	0.930361	803301	0.0226185	1299	2367039	0.0666486	6619
VSL14	VSL	M	18.5	876111	819010	258783	617328	0.704623	27734	0.0449259	437	204201	0.330782	1993
VSL15	VSL	M	18.06	10038068	9536221	247855	9790213	0.975308	755454	0.0771642	323	5109925	0.521942	1060
VSL16	VSL	M	18.71	8894788	8033228	615397	8279391	0.930814	569338	0.0687657	371	2757103	0.333008	1186
VSL17	VSL	M	18.68	7754064	7002685	451211	7302853	0.94181	433312	0.0593346	386	2573735	0.352429	1657
VSL18	VSL	M	18.38	10721620	10169467	205784	10515836	0.980807	1926709	0.18322	347	4844951	0.460729	1028
VSL19	VSL	M	18.42	9072474	8499636	359485	8712989	0.960376	722329	0.0829025	337	3714382	0.426304	1120
VSL27	VSL	M	18.65	9191387	8608982	354761	8836626	0.961403	946882	0.107154	357	3733147	0.422463	1135
VSL29	VSL	M	18.53	6994754	6626516	2502816	4491938	0.642187	390819	0.0870045	383	1537867	0.342362	2057
												1.33141e+06	0.0999278	1027.35

## Sheet: B_DE_analysis
			Median		Average		DESeq2
ID	Median < 15	p-value < 0.05	LF	VSL	LF	VSL	log2FC	p-value	adjusted p-value
hsa-miR-514a-3p	Yes	Yes	788.303	347.012	991.268	433.064	1.19182	0.000175498	0.618456
hsa-miR-3135a-3p	Yes	Yes	20.1773	15.4969	47.3524	17.9657	1.38387	0.00352801	0.996463
hsa-miR-202-5p	Yes	Yes	80.7091	54.2924	94.5999	53.9552	0.800762	0.00604356	0.996463
hsa-miR-1246	Yes	Yes	655.811	329.705	1351.32	559.35	1.27308	0.00903889	0.996463
hsa-miR-486-3p	Yes	Yes	19.6294	29.4484	22.1923	43.8631	-1.01516	0.0102801	0.996463
hsa-miR-4473-5p	Yes	Yes	13.2815	38.3695	21.505	50.2779	-1.22126	0.0109397	0.996463
hsa-miR-320a-3p	Yes	Yes	557.921	764.466	581.173	890.667	-0.618373	0.0129996	0.996463
hsa-miR-135a-2-3p	Yes	Yes	56.3119	87.805	57.4744	101.411	-0.81991	0.0139558	0.996463
hsa-miR-1233-5p	Yes	Yes	17.7909	11.4113	19.2145	11.2823	0.757348	0.0154293	0.996463
hsa-miR-23a-3p	Yes	Yes	54.0177	68.1857	80.5881	171.9	-1.09692	0.0186181	0.996463
hsa-miR-203a-3p	Yes	Yes	513.484	712.377	619.167	1035.68	-0.744038	0.0194499	0.996463
hsa-miR-195-3p	Yes	Yes	17.7742	24.9281	19.5876	34.6611	-0.764166	0.0260156	0.996463
hsa-miR-486-5p	Yes	Yes	20.3335	27.7711	22.8861	40.4366	-0.856254	0.0262084	0.996463
hsa-miR-760-5p	Yes	Yes	99.1557	126.518	96.1668	137.574	-0.51473	0.028143	0.996463
hsa-miR-6507-5p	Yes	Yes	11.0995	21.1273	13.5313	25.071	-0.888878	0.0281486	0.996463
hsa-miR-664a-5p	Yes	Yes	22.1171	33.4403	24.4877	35.3272	-0.562735	0.0305766	0.996463
hsa-let-7f-5p	Yes	Yes	5433.96	7878.24	5586.88	8851	-0.663968	0.0341263	0.996463
hsa-miR-1268b	Yes	Yes	21.2503	12.9286	21.9771	13.7787	0.61421	0.0344239	0.996463
hsa-miR-3160-3p	Yes	Yes	20.3335	28.5772	23.859	34.5871	-0.525027	0.0363831	0.996463
hsa-miR-506-3p	Yes	Yes	47.6918	35.9761	59.8241	37.6756	0.664837	0.0377193	0.996463
hsa-miR-200a-5p	Yes	Yes	239.75	282.575	272.257	416.34	-0.614888	0.0386241	0.996463
hsa-let-7c-5p	Yes	Yes	1684.73	2434.26	1817.81	2876.22	-0.66249	0.0391015	0.996463
hsa-miR-12136-3p	Yes	Yes	17.1229	20.3342	18.1142	29.8147	-0.62656	0.0405609	0.996463
hsa-miR-651-5p	Yes	Yes	22.0949	31.1652	23.4582	31.951	-0.494844	0.0426421	0.996463
hsa-miR-378c	Yes	Yes	28.9995	31.7573	28.4706	41.1935	-0.59296	0.0427749	0.996463
hsa-miR-3160-5p	Yes	Yes	24.7569	30.3754	24.9191	34.983	-0.50243	0.0428842	0.996463
hsa-miR-320c	Yes	Yes	21.0428	31.9311	25.55	35.6563	-0.520813	0.0435331	0.996463
hsa-miR-509-5p	Yes	Yes	23.544	14.148	27.9387	16.279	0.727862	0.0439545	0.996463
hsa-miR-23b-3p	Yes	Yes	100.611	101.834	124.04	235.062	-0.926102	0.0443537	0.996463
hsa-miR-34b-3p	Yes	Yes	26.4509	18.5057	28.565	19.3854	0.528185	0.0452704	0.996463
hsa-miR-509-3-5p	Yes	Yes	301.637	236.708	419.809	261.853	0.67755	0.0462868	0.996463
hsa-miR-125b-2-3p	Yes	Yes	118.66	130.508	143.995	230.997	-0.685201	0.0465471	0.996463
hsa-miR-5698-3p	Yes	No	15.337	6.70013	19.557	10.3429	0.86237	0.0532249	0.996463
hsa-miR-517a-3p, hsa-miR-517b-3p	Yes	No	46.9516	25.0303	46.7581	30.3914	0.619071	0.0582963	0.996463
hsa-miR-6768-5p	Yes	No	22.4336	11.1316	36.2089	19.7926	0.855661	0.0626895	0.996463
hsa-miR-711-5p	Yes	No	25.5315	28.9464	33.1098	84.0945	-0.735983	0.0632638	0.996463
hsa-miR-10b-5p	Yes	No	14691.6	18233.7	15889.8	21427.3	-0.431421	0.0691357	0.996463
hsa-miR-508-3p	Yes	No	170.193	144.827	213.819	136.165	0.641813	0.0698295	0.996463
hsa-miR-129-5p	Yes	No	31.8186	17.1966	33.4594	21.0575	0.632163	0.0766212	0.996463
hsa-miR-139-5p	Yes	No	22.6666	13.1987	23.243	14.671	0.612491	0.0790767	0.996463
hsa-miR-3652	Yes	No	2418.73	1888.99	2534.23	1850.74	0.453548	0.0794444	0.996463
hsa-miR-582-3p	Yes	No	23.8459	30.1936	28.0127	46.4287	-0.726212	0.0796913	0.996463
hsa-let-7b-3p	Yes	No	20.3649	33.2974	24.7635	36.5436	-0.564582	0.08026	0.996463
hsa-miR-27b-3p	Yes	No	1471.13	2046.53	1905.1	2802.7	-0.557467	0.0813557	0.996463
hsa-miR-6131-5p	Yes	No	127.593	53.1946	170.454	97.1343	0.813289	0.0815362	0.996463
hsa-miR-199a-3p, hsa-miR-199b-3p	Yes	No	15.337	12.1559	22.6523	13.8601	0.660343	0.0852472	0.996463
hsa-miR-339-3p	Yes	No	26.7545	32.983	29.5926	42.5959	-0.524306	0.085324	0.996463
hsa-let-7a-5p	Yes	No	6524.18	8110.77	6395.11	9253.63	-0.533189	0.0879573	0.996463
hsa-miR-132-5p	Yes	No	67.9227	40.4877	69.0527	51.7893	0.425191	0.0899922	0.996463
hsa-miR-3615-5p	Yes	No	22.9784	23.0435	24.4623	35.3194	-0.554571	0.0903554	0.996463
hsa-miR-3909-5p	Yes	No	25.6775	15.0448	34.0304	21.5529	0.651106	0.0906852	0.996463
hsa-miR-151a-3p	Yes	No	2581.99	2851.12	2997.88	4256.36	-0.505897	0.0966846	0.996463
hsa-miR-9902	Yes	No	16.0527	28.3795	18.2045	26.8286	-0.522602	0.101976	0.996463
hsa-miR-4634-5p	Yes	No	102.606	78.9342	156.866	334.087	0.550639	0.103341	0.996463
hsa-miR-1268a	Yes	No	41.7015	29.2281	41.6416	29.6732	0.495738	0.104692	0.996463
hsa-miR-5186-5p	Yes	No	33.0091	34.5811	32.1177	41.6592	-0.421595	0.109509	0.996463
hsa-miR-148b-3p	Yes	No	668.694	708.963	772.071	1125.52	-0.544678	0.109627	0.996463
hsa-let-7b-5p	Yes	No	2407.01	2739.82	2388.84	3271.96	-0.454294	0.110233	0.996463
hsa-miR-4284	Yes	No	20.2449	21.5911	23.2809	33.1493	-0.52617	0.110502	0.996463
hsa-miR-516a-5p	Yes	No	40.2513	30.5642	50.8958	35.3282	0.504547	0.113209	0.996463
hsa-miR-4443	Yes	No	185.866	145.668	203.846	152.658	0.404523	0.11355	0.996463
hsa-miR-126-3p	Yes	No	95.2462	116.179	104.846	136.197	-0.385303	0.11462	0.996463
hsa-miR-320b	Yes	No	45.7224	68.7479	53.1899	70.5585	-0.42009	0.114896	0.996463
hsa-miR-100-5p	Yes	No	843.815	1133.86	904.464	1155.64	-0.355769	0.115229	0.996463
hsa-miR-28-3p	Yes	No	320.097	427.549	388.02	526.557	-0.441339	0.115622	0.996463
hsa-miR-182-5p	Yes	No	696.722	726.378	671.867	924.716	-0.462404	0.116482	0.996463
hsa-miR-4750-3p	Yes	No	100.297	81.5328	126.818	182.078	0.446722	0.117194	0.996463
hsa-miR-3168	Yes	No	106.032	116.2	210.356	127.346	0.723024	0.120248	0.996463
hsa-miR-374b-5p	Yes	No	48.465	66.6288	77.2192	124.489	-0.691804	0.12171	0.996463
hsa-miR-623-3p	Yes	No	56.8924	62.9891	110.839	73.928	0.575502	0.122405	0.996463
hsa-miR-98-5p	Yes	No	70.1523	89.2802	73.1894	101.608	-0.48233	0.122911	0.996463
hsa-miR-30d-5p	Yes	No	4118.06	4461.47	4693.59	6514.97	-0.473224	0.123011	0.996463
hsa-miR-320a-5p	Yes	No	27.2851	29.9024	51.1358	205.7	-0.673394	0.123279	0.996463
hsa-miR-516b-5p	Yes	No	152.35	111.167	157.449	113.637	0.47145	0.129208	0.996463
hsa-miR-340-3p	Yes	No	23.3123	35.333	31.3912	43.8504	-0.503648	0.129309	0.996463
hsa-miR-12136	Yes	No	930.06	697.981	1350.14	911.433	0.569005	0.133878	0.996463
hsa-miR-152-3p	Yes	No	376.308	480.994	458.777	608.356	-0.408943	0.134841	0.996463
hsa-miR-3195	Yes	No	126.557	105.322	137.208	104.676	0.417203	0.136552	0.996463
hsa-miR-99a-5p	Yes	No	46315	52938.9	56359.1	81305.6	-0.528718	0.136695	0.996463
hsa-miR-92b-3p	Yes	No	22.4738	15.6584	23.781	16.7711	0.436465	0.138838	0.996463
hsa-let-7d-5p	Yes	No	102.71	145.504	110.37	143.956	-0.396982	0.142405	0.996463
hsa-miR-335-5p	Yes	No	37.2851	45.7147	40.5736	50.7416	-0.364482	0.153062	0.996463
hsa-miR-345-3p	Yes	No	28.0701	20.4183	28.0971	21.4945	0.413726	0.153651	0.996463
hsa-miR-141-5p	Yes	No	12.6504	16.3618	14.6327	20.9579	-0.534113	0.154927	0.996463
hsa-miR-8075-5p	Yes	No	23.8459	16.8365	25.4055	17.4536	0.472017	0.15767	0.996463
hsa-miR-8075	Yes	No	16.5087	12.7899	18.7413	13.3367	0.473399	0.158567	0.996463
hsa-miR-2110-3p	Yes	No	43.0666	30.5779	42.6282	59.7272	0.35712	0.158647	0.996463
hsa-miR-7704	Yes	No	66.0347	58.813	68.7561	91.2854	0.2534	0.159117	0.996463
hsa-miR-644a-5p	Yes	No	18.5067	15.6868	26.209	16.8201	0.584722	0.159582	0.996463
hsa-miR-21-5p	Yes	No	15143.2	16320.9	18808.6	25578.3	-0.443575	0.16362	0.996463
hsa-miR-3150b-5p	Yes	No	33.0091	20.6727	45.6591	30.7432	0.634283	0.166278	0.996463
hsa-miR-34c-5p	Yes	No	2399.32	1759.83	2577.07	1952.65	0.399747	0.166546	0.996463
hsa-miR-543	Yes	No	20.7191	12.2046	19.2605	14.0768	0.422385	0.168514	0.996463
hsa-miR-127-3p	Yes	No	10.6252	16.5568	16.6418	23.7151	-0.541762	0.17035	0.996463
hsa-let-7e-5p	Yes	No	40.0569	58.7966	45.9719	64.3065	-0.494337	0.171529	0.996463
hsa-miR-224-5p	Yes	No	36.0109	31.259	38.9593	55.361	-0.522587	0.176879	0.996463
hsa-miR-3159-3p	Yes	No	55.2018	36.5975	58.1101	43.8698	0.412397	0.17709	0.996463
hsa-miR-30b-5p	Yes	No	51.063	63.2865	81.2094	120.503	-0.575756	0.178032	0.996463
hsa-miR-10b-3p	Yes	No	69.7862	104.071	76.5359	96.7092	-0.34717	0.178038	0.996463
hsa-let-7g-5p	Yes	No	4557.07	5699.29	5593.94	7553.33	-0.433374	0.179108	0.996463
hsa-miR-185-5p	Yes	No	137.019	182.534	147.3	200.833	-0.447145	0.179435	0.996463
hsa-miR-3196	Yes	No	25.731	21.7275	31.4799	23.8223	0.388119	0.18085	0.996463
hsa-miR-93-5p	Yes	No	134.466	151.136	154.481	202.333	-0.386678	0.184023	0.996463
hsa-miR-622-5p	Yes	No	19.2666	23.7967	21.0896	28.4703	-0.375416	0.18634	0.996463
hsa-miR-183-5p	Yes	No	434.729	489.439	439.797	538.353	-0.294887	0.18634	0.996463
hsa-miR-1299	Yes	No	14.0594	20.4982	17.1603	23.2553	-0.497069	0.189542	0.996463
hsa-miR-205-5p	Yes	No	215.965	248.102	255.08	337.73	-0.408462	0.190705	0.996463
hsa-miR-99b-5p	Yes	No	767.465	883.823	897.489	1176.78	-0.391777	0.193084	0.996463
hsa-miR-4323-5p	Yes	No	145.774	117.994	171.464	251.075	-0.550254	0.194727	0.996463
hsa-miR-12114	Yes	No	6754.05	5678.56	7628.14	5906.67	0.369116	0.194828	0.996463
hsa-miR-6075	Yes	No	15.5052	9.31727	18.5282	12.8859	0.508303	0.195299	0.996463
hsa-miR-3156-3p	Yes	No	17.418	16.5834	20.8201	16.0642	0.378416	0.198656	0.996463
hsa-miR-210-3p	Yes	No	80.366	89.2528	78.8434	96.7769	-0.31017	0.199093	0.996463
hsa-miR-4454	Yes	No	166.461	273.012	236.89	321.199	-0.443194	0.209137	0.996463
hsa-miR-423-3p	Yes	No	876.479	999.722	951.228	1155.29	-0.281591	0.209857	0.996463
hsa-miR-363-3p	Yes	No	4978.51	4290.06	5564.24	7483.54	-0.427674	0.213224	0.996463
hsa-miR-744-5p	Yes	No	134.966	151.651	147.614	187.475	-0.347053	0.216745	0.996463
hsa-miR-200c-3p	Yes	No	7172.11	8858.49	8733.78	11140.3	-0.351187	0.217575	0.996463
hsa-miR-4512-5p	Yes	No	16.0527	9.7964	20.078	14.7742	0.444108	0.218307	0.996463
hsa-miR-122-5p	Yes	No	434.714	312.083	621.003	449.396	0.465194	0.220656	0.996463
hsa-miR-3929-5p	Yes	No	67.233	56.6856	86.74	62.9801	0.452058	0.221805	0.996463
hsa-miR-107	Yes	No	37.0134	44.3273	39.9997	49.404	-0.339466	0.222042	0.996463
hsa-miR-10400-5p	Yes	No	51.7977	51.3995	70.9777	89.7701	0.431354	0.223092	0.996463
hsa-miR-941	Yes	No	85.8873	86.0467	95.9616	128.824	-0.431064	0.224913	0.996463
hsa-miR-26b-3p	Yes	No	17.418	20.5008	19.6101	26.5881	-0.384185	0.226322	0.996463
hsa-miR-12121-3p	Yes	No	25.2378	17.4298	23.7879	18.9554	0.398732	0.226966	0.996463
hsa-miR-340-5p	Yes	No	131.714	195.472	193.116	253.878	-0.397161	0.227523	0.996463
hsa-miR-1843	Yes	No	36.5737	37.3118	37.3365	44.0735	-0.255084	0.228224	0.996463
hsa-miR-9718	Yes	No	18.7134	16.4587	22.6226	18.6649	0.370245	0.233355	0.996463
hsa-miR-372-3p	Yes	No	93.3143	58.9125	108.475	81.4252	0.400353	0.243392	0.996463
hsa-miR-200b-5p	Yes	No	98.2828	113.748	95.7876	120.818	-0.33352	0.245011	0.996463
hsa-miR-548ad-5p	Yes	No	21.2503	22.1351	21.1387	26.338	-0.373604	0.246636	0.996463
hsa-miR-28-5p	Yes	No	127.045	147.856	160.408	200.574	-0.325588	0.254076	0.996463
hsa-miR-103b-5p	Yes	No	194.059	257.592	282.36	365.341	-0.373831	0.255984	0.996463
hsa-miR-378a-3p	Yes	No	162.034	212.146	176.133	222.424	-0.342072	0.256055	0.996463
hsa-miR-30a-3p	Yes	No	194.356	221.332	238.363	290.488	-0.289618	0.257477	0.996463
hsa-miR-339-5p	Yes	No	17.9521	16.8613	20.5818	27.0757	-0.400842	0.259635	0.996463
hsa-miR-192-5p	Yes	No	909.792	1095.81	964.696	1154.92	-0.260992	0.263386	0.996463
hsa-miR-652-3p	Yes	No	19.0058	23.1347	22.8938	28.3334	-0.351444	0.264364	0.996463
hsa-miR-3195-3p	Yes	No	21.4989	14.1123	21.8783	16.4304	0.352176	0.265657	0.996463
hsa-miR-103a-3p	Yes	No	201.616	270.764	295.965	380.697	-0.366337	0.267638	0.996463
hsa-miR-16-5p	Yes	No	130.994	153.907	144.724	169.072	-0.236962	0.268428	0.996463
hsa-miR-200b-3p	Yes	No	11082	13449.5	13519.7	16937.3	-0.325178	0.271202	0.996463
hsa-miR-215-5p	Yes	No	57.0173	62.9568	54.9904	67.8476	-0.305075	0.273712	0.996463
hsa-miR-10a-3p	Yes	No	68.077	91.4106	76.7083	92.0386	-0.28244	0.273865	0.996463
hsa-miR-1468-5p	Yes	No	18.594	13.7934	17.9979	13.7884	0.286554	0.283119	0.996463
hsa-miR-499a-5p	Yes	No	172.506	131.871	209.693	167.078	0.317991	0.283269	0.996463
hsa-miR-7851-5p	Yes	No	78.2025	70.8085	89.4828	69.8616	0.341343	0.283376	0.996463
hsa-miR-125b-5p	Yes	No	1211.27	1420.85	1359.94	1712.12	-0.332773	0.283999	0.996463
hsa-miR-4436b-3p	Yes	No	35.0877	27.4014	37.1279	31.6131	0.297204	0.285676	0.996463
hsa-miR-4330	Yes	No	15.8905	12.7401	14.5034	19.2147	-0.386732	0.286706	0.996463
hsa-miR-9-3p	Yes	No	24.7921	28.1653	24.8248	29.994	-0.317919	0.292045	0.996463
hsa-miR-92a-3p	Yes	No	1008.75	977.45	1033.85	1245.53	-0.269754	0.293087	0.996463
hsa-miR-181b-5p	Yes	No	20.2449	24.9769	25.6377	31.4889	-0.323777	0.294091	0.996463
hsa-miR-222-3p	Yes	No	122.4	151.977	153.576	190.417	-0.31447	0.298471	0.996463
hsa-miR-218-5p	Yes	No	85.9955	76.0794	84.1752	104.334	-0.326766	0.303007	0.996463
hsa-let-7i-5p	Yes	No	2818.85	2947.9	3006.34	3614.69	-0.266272	0.308864	0.996463
hsa-let-7a-3p	Yes	No	186.498	253.763	259.139	323.65	-0.323868	0.30925	0.996463
hsa-miR-2110	Yes	No	27.0082	26.412	31.1825	24.4367	0.311636	0.309314	0.996463
hsa-miR-196b-5p	Yes	No	111.735	106.614	133.325	169.734	-0.355202	0.311589	0.996463
hsa-miR-140-3p	Yes	No	278.084	231.832	297.934	379.561	-0.350875	0.314642	0.996463
hsa-miR-29b-3p	Yes	No	97.9765	112.13	119.524	149.858	-0.328681	0.315201	0.996463
hsa-miR-1291	Yes	No	23.9498	23.1331	25.7071	21.0952	0.275931	0.318327	0.996463
hsa-miR-32-5p	Yes	No	55.2018	61.7282	76.3451	95.2526	-0.328353	0.32029	0.996463
hsa-miR-361-3p	Yes	No	187.711	168.673	210.934	260.223	-0.307988	0.326433	0.996463
hsa-miR-27a-3p	Yes	No	1054.49	1641.97	1491.04	1829.38	-0.295703	0.327123	0.996463
hsa-miR-30e-3p	Yes	No	196.557	173.138	210.047	251.406	-0.262777	0.329917	0.996463
hsa-miR-9899-5p	Yes	No	17.2506	12.9909	16.5091	14.3356	0.263693	0.337575	0.996463
hsa-miR-195-5p	Yes	No	16.1005	16.8301	18.6011	22.3281	-0.32279	0.338245	0.996463
hsa-miR-30c-5p	Yes	No	482.146	538.346	622.693	771.916	-0.311102	0.343221	0.996463
hsa-miR-3178	Yes	No	29.9029	31.7684	37.5128	30.8393	0.280345	0.34367	0.996463
hsa-miR-7162-3p	Yes	No	25.0076	22.2632	37.3017	53.1922	-0.522298	0.3442	0.996463
hsa-miR-6720-3p	Yes	No	30.1878	28.1928	31.7578	38.9924	-0.300126	0.347405	0.996463
hsa-miR-193a-5p	Yes	No	68.8484	82.9852	80.0515	92.3908	-0.22997	0.349761	0.996463
hsa-miR-6847-3p	Yes	No	29.0268	30.2342	32.5291	39.6881	-0.272022	0.350208	0.996463
hsa-miR-4492	Yes	No	28.0847	15.8443	32.6436	25.1331	0.359304	0.353039	0.996463
hsa-miR-890	Yes	No	17.9966	27.0838	22.6794	29.297	-0.322132	0.35338	0.996463
hsa-miR-4794	Yes	No	15.9505	19.5106	24.2699	50.1596	0.3899	0.356894	0.996463
hsa-miR-1181	Yes	No	171.991	135.577	190.948	161.485	0.23669	0.358387	0.996463
hsa-miR-101-3p	Yes	No	1039.24	1089.57	1289.93	1608.52	-0.319261	0.358789	0.996463
hsa-miR-3960	Yes	No	209.063	287.057	232.863	279.34	-0.26116	0.363635	0.996463
hsa-miR-1261	Yes	No	47.1515	48.4802	53.1946	44.8337	0.187052	0.363878	0.996463
hsa-miR-106b-5p	Yes	No	102.721	113.126	157.827	199.579	-0.3319	0.365863	0.996463
hsa-miR-3907	Yes	No	20.4252	20.8367	21.2767	24.4046	-0.239764	0.374412	0.996463
hsa-miR-365a-3p, hsa-miR-365b-3p	Yes	No	21.7726	22.0136	29.0661	37.0896	-0.362191	0.378805	0.996463
hsa-miR-200a-3p	Yes	No	6925.78	7571.72	8792.06	10424.7	-0.245876	0.379469	0.996463
hsa-miR-509-3p	Yes	No	23.9066	25.2476	34.2028	26.4238	0.339944	0.380981	0.996463
hsa-miR-204-5p	Yes	No	71.3998	82.4184	69.6627	80.1681	-0.225352	0.384616	0.996463
hsa-miR-21-3p	Yes	No	29.901	28.8657	36.8273	45.4728	-0.311276	0.384672	0.996463
hsa-miR-20a-5p	Yes	No	127.331	168.933	174.806	215.378	-0.307482	0.387222	0.996463
hsa-miR-146b-5p	Yes	No	981.297	1047.89	1154.55	1353.06	-0.229312	0.389457	0.996463
hsa-miR-3135a	Yes	No	17.7086	13.3205	17.9642	14.269	0.238448	0.390009	0.996463
hsa-miR-526a-5p, hsa-miR-520c-5p, hsa-miR-518d-5p	Yes	No	22.0853	18.3386	27.7769	22.335	0.340924	0.397383	0.996463
hsa-miR-1302	Yes	No	18.1333	11.7501	23.5191	32.0059	-0.434805	0.408833	0.996463
hsa-miR-30a-5p	Yes	No	2127.18	1790.57	2509.83	3051.53	-0.28232	0.409877	0.996463
hsa-miR-24-3p	Yes	No	292.192	372.904	403.09	477.063	-0.245491	0.410342	0.996463
hsa-miR-3941-5p	Yes	No	160.624	185.349	172.698	195.82	-0.188028	0.413932	0.996463
hsa-miR-378d	Yes	No	19.6785	16.011	22.7521	54.8096	-0.295511	0.415864	0.996463
hsa-miR-375-3p	Yes	No	9952.8	11358	11249.3	13157.9	-0.226124	0.416264	0.996463
hsa-miR-4750-5p	Yes	No	52.7652	47.6134	66.8703	117.965	0.258543	0.419123	0.996463
hsa-miR-5685-3p	Yes	No	37.0134	31.6659	42.5091	35.1682	0.246344	0.423207	0.996463
hsa-miR-149-3p	Yes	No	124.858	114.546	145.637	125.64	0.223725	0.42324	0.996463
hsa-miR-429	Yes	No	1339.79	1467.5	1629.51	1931.48	-0.245898	0.426368	0.996463
hsa-miR-135a-5p	Yes	No	583.505	633.258	698.887	830.369	-0.249852	0.432463	0.996463
hsa-miR-191-5p	Yes	No	1504.12	1636	1590.84	1822.88	-0.196496	0.435452	0.996463
hsa-miR-10a-5p	Yes	No	11526.5	12014.7	12686.7	14481.5	-0.191026	0.439974	0.996463
hsa-miR-125a-5p	Yes	No	695.309	867.747	815.571	969.18	-0.248668	0.440881	0.996463
hsa-miR-4780-5p	Yes	No	44.2715	36.1394	52.3518	62.4143	-0.271985	0.442668	0.996463
hsa-miR-221-3p	Yes	No	276.592	313.595	317.599	367.745	-0.21691	0.443687	0.996463
hsa-miR-342-3p	Yes	No	28.8587	19.9964	31.3548	42.0663	0.28835	0.443713	0.996463
hsa-miR-141-3p	Yes	No	878.523	807.366	1039.8	1229.46	-0.242426	0.446409	0.996463
hsa-miR-26a-5p	Yes	No	11877.6	13000	15354.2	17967	-0.226756	0.447925	0.996463
hsa-miR-96-5p	Yes	No	126.807	138.992	157.978	185.871	-0.23997	0.448366	0.996463
hsa-miR-20b-5p	Yes	No	129.494	133.369	186.312	224.065	-0.271233	0.451601	0.996463
hsa-miR-29c-3p	Yes	No	80.5585	76.6369	94.7233	113.075	-0.26045	0.451778	0.996463
hsa-miR-939-5p	Yes	No	26.5629	27.3131	29.6925	27.0949	0.176154	0.454022	0.996463
hsa-miR-148a-5p	Yes	No	404.97	332.445	471.176	555.461	-0.23947	0.455617	0.996463
hsa-miR-532-5p	Yes	No	512.058	489.325	599.843	682.078	-0.187184	0.458119	0.996463
hsa-miR-671-3p	Yes	No	85.0013	99.1961	92.6816	107.365	-0.211956	0.462623	0.996463
hsa-miR-8086-3p	Yes	No	63.0472	77.8107	70.5508	61.4165	0.211318	0.462706	0.996463
hsa-miR-5702-5p	Yes	No	13.3194	17.9919	18.4367	22.5213	-0.291284	0.463282	0.996463
hsa-miR-106b-3p	Yes	No	81.4748	76.9881	83.8143	95.8773	-0.209373	0.468485	0.996463
hsa-miR-29c-5p	Yes	No	43.7014	41.3698	51.461	60.7446	-0.259099	0.470877	0.996463
hsa-miR-1273c-3p	Yes	No	39.1013	40.4221	38.6611	44.1542	-0.199778	0.472306	0.996463
hsa-miR-8069	Yes	No	16.0048	7.88819	15.9014	12.3069	0.331603	0.474352	0.996463
hsa-miR-17-5p	Yes	No	56.6087	65.7562	76.0146	88.8963	-0.239404	0.475451	0.996463
hsa-miR-3674	Yes	No	19.7382	22.8807	35.2101	26.4725	0.394594	0.47625	0.996463
hsa-miR-106a-5p	Yes	No	69.7033	85.8485	107.908	129.902	-0.273778	0.476751	0.996463
hsa-miR-99b-3p	Yes	No	35.5199	36.6266	39.8351	45.9827	-0.220206	0.479286	0.996463
hsa-miR-4488	Yes	No	74.7787	62.943	77.1015	66.7937	0.202154	0.489033	0.996463
hsa-miR-8072-3p	Yes	No	45.0136	45.9036	46.5925	53.1833	-0.211469	0.493789	0.996463
hsa-miR-618	Yes	No	18.5067	12.6909	21.6196	17.7892	0.245661	0.495031	0.996463
hsa-miR-1303	Yes	No	33.5282	37.3118	34.8624	41.0442	-0.155595	0.497992	0.996463
hsa-miR-30e-5p	Yes	No	942.752	992.175	1352.55	1576.51	-0.221694	0.498833	0.996463
hsa-miR-421	Yes	No	18.5067	20.6635	21.2364	24.1249	-0.188976	0.502838	0.996463
hsa-miR-345-5p	Yes	No	56.017	61.0261	61.4901	70.3654	-0.187536	0.511129	0.996463
hsa-miR-146a-5p	Yes	No	363.912	474.525	483.924	572.993	-0.245592	0.518865	0.996463
hsa-miR-3911	Yes	No	27.1073	31.6785	29.2023	31.4567	-0.166098	0.521837	0.996463
hsa-miR-2392	Yes	No	168.421	156.619	240.786	199.621	0.271807	0.522757	0.996463
hsa-miR-3135b-3p	Yes	No	31.4889	29.8975	38.8398	34.3534	0.204067	0.524889	0.996463
hsa-miR-320d-2-5p	Yes	No	54.0113	36.7428	82.6598	67.3802	0.282524	0.528761	0.996463
hsa-miR-4508	Yes	No	71.8083	62.5928	84.2845	75.1091	0.193171	0.531516	0.996463
hsa-miR-6131	Yes	No	96.6031	91.4872	103.531	113.793	-0.150796	0.534087	0.996463
hsa-miR-1273h-5p	Yes	No	14.8346	19.7318	16.8321	19.2015	-0.183572	0.534153	0.996463
hsa-miR-7-5p	Yes	No	716.665	678.283	733.572	803.602	-0.134256	0.535804	0.996463
hsa-miR-1290	Yes	No	24.1715	19.19	43.4254	34.7429	0.30829	0.536187	0.996463
hsa-miR-31-5p	Yes	No	14.1522	18.0003	17.2642	18.597	-0.176872	0.536878	0.996463
hsa-miR-5195-5p	Yes	No	48.8379	39.8175	48.3959	54.6691	-0.186953	0.538736	0.996463
hsa-miR-1307-3p	Yes	No	62.3661	61.7306	63.8422	70.4924	-0.153838	0.539124	0.996463
hsa-miR-1233-3p	Yes	No	16.0708	16.2839	23.857	19.757	0.248926	0.539666	0.996463
hsa-miR-519a-5p, hsa-miR-519c-5p, hsa-miR-519b-5p, hsa-miR-523-5p, hsa-miR-518e-5p, hsa-miR-522-5p	Yes	No	262.305	229.217	294.385	255.252	0.197542	0.540523	0.996463
hsa-miR-6765-3p	Yes	No	58.4384	56.2194	92.0412	108.266	-0.243649	0.547174	0.996463
hsa-miR-26b-5p	Yes	No	1989.6	2129.88	2803.37	3245.13	-0.211347	0.547185	0.996463
hsa-miR-4430	Yes	No	68.077	68.8813	88.0055	77.3868	0.196156	0.548323	0.996463
hsa-miR-1283	Yes	No	13.9124	15.3617	13.6557	15.2715	-0.182598	0.549501	0.996463
hsa-miR-3147	Yes	No	29.6073	22.2279	27.8618	25.288	0.166711	0.550138	0.996463
hsa-miR-455-5p	Yes	No	24.3031	21.8423	22.2461	24.7763	-0.178146	0.550505	0.996463
hsa-miR-7844-5p	Yes	No	58.7859	52.9661	67.1113	58.9137	0.211076	0.553397	0.996463
hsa-miR-194-5p	Yes	No	97.5435	113.483	99.3732	107.428	-0.127777	0.554225	0.996463
hsa-miR-5100	Yes	No	53.1258	57.2045	70.1886	62.9075	0.155643	0.559912	0.996463
hsa-miR-3665	Yes	No	68.0206	75.9252	80.1685	89.346	-0.175027	0.562138	0.996463
hsa-miR-374a-3p	Yes	No	56.017	60.4453	72.5158	80.8755	-0.170076	0.563456	0.996463
hsa-miR-1272-3p	Yes	No	16.0527	13.8479	19.8589	34.227	0.25455	0.564888	0.996463
hsa-miR-3182	Yes	No	66.02	60.4453	81.2601	72.1479	0.153535	0.565004	0.996463
hsa-miR-1180-3p	Yes	No	54.3936	50.2777	51.4659	56.054	-0.131844	0.565832	0.996463
hsa-miR-33b-5p	Yes	No	25.6802	22.694	44.1197	57.8923	-0.263179	0.566523	0.996463
hsa-let-7d-3p	Yes	No	55.52	55.8413	60.0153	67.0306	-0.167015	0.568019	0.996463
hsa-miR-3135b	Yes	No	165.653	173.68	174.683	193.587	-0.147972	0.575258	0.996463
hsa-miR-502-3p	Yes	No	28.0701	27.1626	32.5848	35.9862	-0.155054	0.584317	0.996463
hsa-miR-484	Yes	No	83.9527	83.9519	90.3581	101.95	-0.174526	0.586773	0.996463
hsa-miR-135b-5p	Yes	No	67.9921	103.776	91.5153	102.476	-0.173614	0.59027	0.996463
hsa-miR-219a-2-3p	Yes	No	18.7134	17.7057	20.5469	17.6179	0.169128	0.590618	0.996463
hsa-miR-3615	Yes	No	74.1732	86.1388	80.8878	87.7753	-0.141038	0.592468	0.996463
hsa-miR-6070-3p	Yes	No	20.7007	14.8623	34.0059	40.2318	-0.259197	0.592765	0.996463
hsa-miR-186-5p	Yes	No	600.923	638.087	716.89	789.862	-0.141442	0.594906	0.996463
hsa-miR-592	Yes	No	18.1333	19.3904	20.5778	18.6627	0.156902	0.605284	0.996463
hsa-miR-4441-5p	Yes	No	35.5819	33.7434	38.4637	42.0713	-0.136783	0.608979	0.996463
hsa-miR-375-5p	Yes	No	18.5771	17.4537	22.8357	26.2865	-0.174479	0.610779	0.996463
hsa-miR-125b-1-3p	Yes	No	21.8507	19.8082	27.6525	24.1292	0.150946	0.618761	0.996463
hsa-miR-29a-3p	Yes	No	2543.77	2136.85	2760.63	3061.08	-0.149488	0.62195	0.996463
hsa-miR-4767-3p	Yes	No	25.731	26.9284	31.5529	27.1532	0.161078	0.628716	0.996463
hsa-miR-888-5p	Yes	No	896.271	1173.36	1149.89	1269.48	-0.143063	0.643532	0.996463
hsa-miR-10523-3p	Yes	No	39.6666	37.5106	47.6003	51.4993	-0.146385	0.668057	0.996463
hsa-miR-4516	Yes	No	113.204	115.736	128.612	119.211	0.106425	0.672656	0.996463
hsa-miR-935-5p	Yes	No	82.8764	90.4666	88.8578	97.6436	-0.116438	0.673471	0.996463
hsa-miR-8054	Yes	No	20.7191	23.6061	29.2298	25.982	0.145793	0.677863	0.996463
hsa-miR-6503-3p	Yes	No	16.5087	16.5227	21.6809	18.5314	0.166793	0.681381	0.996463
hsa-miR-4449-5p	Yes	No	20.3649	16.8543	21.9067	19.0448	0.119046	0.685493	0.996463
hsa-miR-1270-3p	Yes	No	15.9378	13.1485	21.1622	18.6561	0.137206	0.685563	0.996463
hsa-miR-3917-5p	Yes	No	17.4796	17.1554	22.5218	23.8775	-0.121315	0.692711	0.996463
hsa-miR-500a-3p	Yes	No	30.5999	31.8077	33.4437	35.8915	-0.104784	0.694612	0.996463
hsa-miR-601	Yes	No	16.564	18.5086	18.6198	20.4697	-0.139871	0.698613	0.996463
hsa-miR-3675-5p	Yes	No	19.5953	16.6042	24.0131	21.9167	0.142735	0.701703	0.996463
hsa-miR-148a-3p	Yes	No	104824	119332	124675	197337	-0.0937722	0.704842	0.996463
hsa-miR-660-5p	Yes	No	22.4336	24.9806	25.3357	26.9205	-0.112826	0.707903	0.996463
hsa-miR-891a-5p	Yes	No	1392.59	1510.84	1623.27	1757.26	-0.114516	0.709348	0.996463
hsa-miR-335-3p	Yes	No	55.3605	50.7475	60.663	64.7978	-0.114393	0.721753	0.996463
hsa-miR-328-3p	Yes	No	156.721	197.198	177.115	187.63	-0.0881497	0.72879	0.996463
hsa-miR-1234-5p	Yes	No	20.4	22.3646	22.4024	24.4729	-0.0943022	0.734174	0.996463
hsa-miR-25-3p	Yes	No	527.597	514.492	566.853	602.356	-0.0890415	0.736117	0.996463
hsa-miR-30d-3p	Yes	No	38.6493	43.0233	43.6209	46.7313	-0.101337	0.736979	0.996463
hsa-miR-662-5p	Yes	No	14.1522	17.1801	16.5979	18.6425	-0.106375	0.741406	0.996463
hsa-miR-3670	Yes	No	21.8323	9.45131	20.4205	18.2629	0.125705	0.744095	0.996463
hsa-miR-16-2-3p	Yes	No	131.104	122.596	143.608	152.865	-0.0978509	0.744461	0.996463
hsa-miR-892a	Yes	No	1800.39	1890.35	2266.54	2441.28	-0.107308	0.74767	0.996463
hsa-miR-1307-5p	Yes	No	31.901	23.9104	35.2332	32.4029	0.112514	0.751921	0.996463
hsa-miR-378i	Yes	No	16.0708	14.0048	16.4869	16.7006	-0.0830801	0.760867	0.996463
hsa-miR-7108-5p	Yes	No	20.7139	15.0249	19.2045	18.0485	0.115753	0.762858	0.996463
hsa-miR-4466-3p	Yes	No	51.1655	39.1856	51.8447	48.1031	0.126331	0.764123	0.996463
hsa-miR-221-5p	Yes	No	19.4795	14.3033	19.1332	17.7604	0.0880868	0.765836	0.996463
hsa-miR-140-5p	Yes	No	22.6988	26.2031	26.8258	27.9296	-0.0894062	0.768082	0.996463
hsa-miR-374a-5p	Yes	No	147.235	136.199	181.355	194.17	-0.104403	0.770063	0.996463
hsa-miR-892b	Yes	No	60.9632	77.2847	76.728	82.8583	-0.0919939	0.772037	0.996463
hsa-miR-128-3p	Yes	No	1033.08	1194.21	1136.71	1184.14	-0.0605645	0.775439	0.996463
hsa-miR-574-3p	Yes	No	19.4795	18.9797	26.0514	28.0961	-0.111103	0.778176	0.996463
hsa-miR-4485-3p	Yes	No	42.1889	43.4346	49.03	52.4656	-0.084066	0.779374	0.996463
hsa-miR-6126	Yes	No	241.715	316.767	287.884	298.604	-0.0584209	0.782356	0.996463
hsa-miR-9-5p	Yes	No	53.4092	73.511	70.0806	65.4917	0.0790339	0.785939	0.996463
hsa-miR-1260a	Yes	No	55.029	47.1437	71.7267	66.4844	0.101711	0.788507	0.996463
hsa-miR-320e	Yes	No	17.1775	24.7391	70.5413	79.1258	-0.16324	0.801392	0.996463
hsa-miR-148b-5p	Yes	No	30.6378	29.3396	30.6094	30.637	-0.0593604	0.802235	0.996463
hsa-miR-3176-5p	Yes	No	15.2408	18.6733	20.3914	20.4515	-0.0762569	0.803384	0.996463
hsa-miR-450a-5p	Yes	No	13.3523	15.9656	15.0543	16.9572	-0.0961551	0.805327	0.996463
hsa-miR-95-3p	Yes	No	28.1815	25.8243	34.5329	32.3767	0.070043	0.807313	0.996463
hsa-miR-4664-3p	Yes	No	20.9481	21.0953	25.3564	23.6221	0.0824868	0.808658	0.996463
hsa-miR-425-5p	Yes	No	99.0521	91.2275	105.013	107.63	-0.058794	0.812152	0.996463
hsa-miR-381-3p	Yes	No	48.5099	40.9501	52.3773	49.3248	0.0637262	0.816616	0.996463
hsa-miR-873-5p	Yes	No	117.396	95.9649	123.503	117.731	0.0721282	0.81842	0.996463
hsa-miR-132-3p	Yes	No	27.8657	24.3537	29.9834	28.005	0.0556348	0.824039	0.996463
hsa-miR-636-5p	Yes	No	45.157	40.4548	52.044	50.4703	0.0746356	0.825972	0.996463
hsa-miR-4497	Yes	No	80.3871	97.3732	99.2698	197.297	-0.0576012	0.826958	0.996463
hsa-miR-3180-4-3p, hsa-miR-3180-5-3p	Yes	No	17.9337	18.2319	18.8568	17.6101	0.0682833	0.827393	0.996463
hsa-miR-708-3p	Yes	No	16.0048	9.52397	16.4308	16.2602	-0.0763017	0.835503	0.996463
hsa-miR-1285-5p	Yes	No	145.188	198.632	189.465	182.599	0.0573637	0.845661	0.996463
hsa-miR-425-3p	Yes	No	36.8089	34.2193	39.6048	37.708	0.0460748	0.850016	0.996463
hsa-miR-3663-5p	Yes	No	11.8395	17.4969	15.2326	14.9033	0.0631381	0.863347	0.996463
hsa-miR-361-5p	Yes	No	57.0173	60.0598	70.9854	72.8117	-0.0539968	0.865313	0.996463
hsa-miR-423-5p	Yes	No	247.233	219.739	283.226	290.297	-0.0425953	0.865585	0.996463
hsa-miR-187-3p	Yes	No	63.0472	69.909	71.555	73.2858	-0.0412598	0.870226	0.996463
hsa-miR-449a	Yes	No	38.3228	38.1402	41.9834	42.981	-0.0422304	0.875233	0.996463
hsa-miR-22-5p	Yes	No	257.914	262.825	302.405	292.856	0.0412621	0.875306	0.996463
hsa-miR-625-3p	Yes	No	43.193	44.1035	59.6995	56.4528	0.0522592	0.875618	0.996463
hsa-miR-182-3p	Yes	No	20.4252	15.7216	46.0148	31.326	-0.0674627	0.882563	0.996463
hsa-miR-3648-3p	Yes	No	31.0104	33.4643	41.2262	39.6587	0.0437921	0.883012	0.996463
hsa-miR-6751-3p	Yes	No	12.4666	15.4656	15.0002	14.5265	0.0536534	0.88967	0.996463
hsa-miR-888-3p	Yes	No	32.7157	39.9197	38.8362	40.5138	-0.0481772	0.894807	0.996463
hsa-miR-4327	Yes	No	20.8584	19.0479	22.3228	22.5289	-0.0453198	0.895229	0.996463
hsa-miR-629-5p	Yes	No	137.87	138.706	153.214	155.479	-0.0268113	0.903059	0.996463
hsa-miR-3621-3p	Yes	No	32.7609	23.0647	36.9435	36.1674	0.0464156	0.911668	0.996463
hsa-miR-3529-5p	Yes	No	14.5134	18.2372	22.6353	22.2274	0.0432012	0.912053	0.996463
hsa-miR-4441	Yes	No	26.3826	22.3977	24.3061	24.8369	-0.0323301	0.913679	0.996463
hsa-miR-181a-5p	Yes	No	66.6531	78.6152	81.7396	82.4189	-0.0258022	0.915492	0.996463
hsa-miR-891b	Yes	No	24.6805	24.489	33.102	33.2524	-0.0352706	0.918946	0.996463
hsa-miR-19b-3p	Yes	No	79.118	60.6517	88.1257	85.9635	0.0237936	0.936441	0.996463
hsa-miR-155-5p	Yes	No	141.274	130.462	182.375	177.527	0.0290928	0.936865	0.996463
hsa-miR-769-5p	Yes	No	62.8656	55.7576	69.4918	67.2512	0.0199554	0.940254	0.996463
hsa-miR-3648	Yes	No	58.6519	54.0855	60.0741	61.2162	0.01606	0.945889	0.996463
hsa-miR-30c-2-3p	Yes	No	20.0061	17.9473	24.5758	23.3425	0.022017	0.9472	0.996463
hsa-miR-892c-3p	Yes	No	193.058	226.107	244.515	248.295	-0.019391	0.94913	0.996463
hsa-miR-3916	Yes	No	16.0708	11.6604	16.3199	16.009	-0.0214649	0.952998	0.996463
hsa-miR-2861	Yes	No	31.7396	48.8442	44.9885	45.5442	-0.0144847	0.959368	0.996463
hsa-miR-501-3p	Yes	No	80.3542	72.7534	81.3623	81.6723	-0.0131996	0.960244	0.996463
hsa-miR-504-5p	Yes	No	33.9999	30.8979	40.9064	40.4695	-0.013343	0.965301	0.996463
hsa-miR-19a-3p	Yes	No	22.939	24.2909	29.0863	29.1747	0.0113293	0.967405	0.996463
hsa-miR-1285-2	Yes	No	33.191	27.7728	33.3025	33.2393	-0.0124405	0.967575	0.996463
hsa-miR-149-5p	Yes	No	522.686	490.096	568.575	570.487	-0.00526401	0.986404	0.997383
hsa-miR-22-3p	Yes	No	2988.07	2857.02	3221.58	3210.54	0.00456017	0.986413	0.997383
hsa-miR-4634	Yes	No	101.242	85.8471	105.437	104.632	-0.00475798	0.987017	0.997383
hsa-miR-4325	Yes	No	13.2815	15.2382	18.8362	19.397	-0.00449515	0.991054	0.998963
hsa-miR-8068	No	Yes	1.16107	1.91764	0.992482	5.15262	-2.37072	0.000733181	0.996463
hsa-miR-6782-3p	No	Yes	0	0.94223	0.44724	3.71929	-3.03894	0.00166139	0.996463
hsa-miR-181b-3p	No	Yes	6.77782	4.21743	9.13409	77.8161	-2.48152	0.0025945	0.996463
hsa-miR-6790-3p	No	Yes	9.34734	5.31843	14.4914	26.6573	1.19898	0.00282859	0.996463
hsa-miR-500b-3p	No	Yes	1.07018	1.40351	1.14437	3.80902	-1.82747	0.00402133	0.996463
hsa-miR-2682-5p	No	Yes	1.7021	1.39956	1.82259	7.09516	-2.03601	0.00459992	0.996463
hsa-miR-676-3p	No	Yes	2.21503	4.64066	2.76567	7.81135	-1.4751	0.00486172	0.996463
hsa-let-7c-3p	No	Yes	5.5029	10.7753	6.62572	13.4755	-1.05954	0.00583523	0.996463
hsa-miR-4427-5p	No	Yes	0.613481	0.35236	0.99864	6.20234	-2.5019	0.00659516	0.996463
hsa-miR-5681b	No	Yes	1.38093	0.35236	3.77515	3.01117	2.09453	0.00683088	0.996463
hsa-miR-6501-5p	No	Yes	1.55945	2.76141	1.79554	5.25575	-1.50163	0.00703527	0.996463
hsa-miR-3662-5p	No	Yes	3.45011	5.95429	3.78102	9.12337	-1.32814	0.00750278	0.996463
hsa-miR-4663-3p	No	Yes	8.65353	4.0192	10.7458	23.7533	1.10591	0.0078815	0.996463
hsa-miR-645-5p	No	Yes	11.6959	12.661	16.9779	98.3883	-1.48012	0.00790286	0.996463
hsa-miR-3074-3p	No	Yes	0	0.856488	0.418597	1.96627	-2.23836	0.0092015	0.996463
hsa-miR-122b-5p	No	Yes	0.851051	2.29355	1.26742	4.71427	-1.90405	0.00966308	0.996463
hsa-miR-12125-5p	No	Yes	2.8042	1.02602	11.13	64.4563	-2.34914	0.0100389	0.996463
hsa-miR-4488-3p	No	Yes	0.934734	1.42237	0.947983	3.00404	-1.85336	0.0105283	0.996463
hsa-miR-4285	No	Yes	1.8343	1.48987	1.75937	7.25018	-1.74077	0.0116129	0.996463
hsa-miR-7846-3p	No	Yes	12.4284	7.85359	21.3634	9.36961	1.1393	0.0117104	0.996463
hsa-miR-3175	No	Yes	2.21503	3.47892	3.02771	8.48131	-1.33674	0.0119723	0.996463
hsa-miR-4698-5p	No	Yes	3.00091	3.98149	3.26298	9.71215	-1.36248	0.0121164	0.996463
hsa-miR-1322-5p	No	Yes	1.13333	0	2.13255	2.38377	2.31829	0.0128711	0.996463
hsa-miR-4755-5p	No	Yes	2.33918	4.13067	2.46193	6.36048	-1.21586	0.0132097	0.996463
hsa-miR-4268	No	Yes	0.885431	2.13262	1.06956	3.08234	-1.5734	0.0132838	0.996463
hsa-miR-12119	No	Yes	1.86947	2.11643	2.63097	9.57805	-1.86065	0.014182	0.996463
hsa-miR-365b-5p	No	Yes	2.47244	3.94445	2.77932	6.11516	-1.16566	0.0146638	0.996463
hsa-miR-3654-5p	No	Yes	1.23622	1.0537	1.68141	4.94642	-1.63939	0.0160571	0.996463
hsa-miR-4483	No	Yes	1.77086	2.94757	2.48464	6.05553	-1.35859	0.0162051	0.996463
hsa-miR-493-3p	No	Yes	8.05026	12.7363	8.81477	16.0324	-0.896892	0.0167153	0.996463
hsa-miR-4321	No	Yes	2.45392	3.36226	3.11647	8.791	-1.38965	0.0170301	0.996463
hsa-miR-4444-5p	No	Yes	2.00061	3.50649	2.3095	5.26576	-1.20929	0.0172858	0.996463
hsa-miR-4254	No	Yes	6.13481	3.57664	34.3105	26.9173	1.328	0.01734	0.996463
hsa-miR-1252-5p	No	Yes	1.74161	2.26387	1.95802	4.95877	-1.37758	0.0180377	0.996463
hsa-miR-449b-3p	No	Yes	0	0	1.64017	0.562166	2.71659	0.0181727	0.996463
hsa-miR-3133	No	Yes	8.65353	9.8231	8.77006	16.518	-0.93053	0.0185863	0.996463
hsa-miR-5707	No	Yes	0	0.98574	0.525291	1.79986	-1.763	0.0193515	0.996463
hsa-miR-199b-5p	No	Yes	5.31258	2.38353	6.69559	2.84852	1.14144	0.0194042	0.996463
hsa-miR-548bc	No	Yes	2.26666	3.5903	2.26256	4.33883	-1.04599	0.0205052	0.996463
hsa-miR-4530-5p	No	Yes	2.33918	1.50006	2.51694	7.34366	-1.56832	0.0209523	0.996463
hsa-miR-378d-1	No	Yes	8.86011	6.03211	9.57863	26.2862	-1.25487	0.0228652	0.996463
hsa-miR-664a-3p	No	Yes	1.7021	2.56969	1.70876	4.32611	-1.35982	0.0230013	0.996463
hsa-miR-4286	No	Yes	7.65946	9.88772	8.35809	15.0968	-0.852717	0.0230629	0.996463
hsa-miR-5704	No	Yes	0.634791	0	1.49575	3.09301	2.02563	0.023643	0.996463
hsa-miR-4460	No	Yes	1.74161	2.26911	1.78114	4.99462	-1.37564	0.0241219	0.996463
hsa-miR-10226-3p	No	Yes	0	0	3.34599	27.4001	-3.33762	0.0241813	0.996463
hsa-miR-320c-2-5p	No	Yes	3.0674	2.2235	4.95118	10.8737	1.0618	0.0252662	0.996463
hsa-miR-4434	No	Yes	1.90437	0.788532	3.60068	4.01058	1.42427	0.0255912	0.996463
hsa-miR-487b-3p	No	Yes	0.885431	1.74178	0.895636	2.58707	-1.53066	0.0266055	0.996463
hsa-miR-3152-5p	No	Yes	0.934734	1.77768	1.64577	4.77139	-1.53387	0.026853	0.996463
hsa-miR-4502	No	Yes	2.26666	3.51764	3.1057	7.48931	-1.35303	0.0275732	0.996463
hsa-miR-6832-5p	No	Yes	1.23622	1.53586	1.68081	4.25311	-1.43018	0.0276181	0.996463
hsa-miR-9901-3p	No	Yes	1.74161	1.68113	1.66541	3.96694	-1.30564	0.0279442	0.996463
hsa-miR-579-3p	No	Yes	0	0	0.134273	1.30312	-2.59712	0.028382	0.996463
hsa-miR-4463-5p	No	Yes	2.21503	2.80097	2.71594	6.15092	-1.28029	0.0285541	0.996463
hsa-miR-4423-3p	No	Yes	0	0.478387	0.102215	1.00182	-2.45668	0.0289954	0.996463
hsa-miR-4687-5p	No	Yes	0.613481	0.788532	0.534729	3.70393	-1.82021	0.0299914	0.996463
hsa-miR-199a-5p	No	Yes	7.65946	9.57146	10.0073	20.7711	-1.0289	0.0300533	0.996463
hsa-miR-4316-3p	No	Yes	13.2815	8.0815	12.7047	9.31641	0.609115	0.0302708	0.996463
hsa-miR-6861-5p	No	Yes	2.33918	3.47892	3.67965	7.53448	-1.18128	0.0303203	0.996463
hsa-miR-580-3p	No	Yes	0.934734	0.463843	2.36034	15.1858	-2.57434	0.0306717	0.996463
hsa-miR-4322	No	Yes	9.00273	6.54433	9.93051	14.2123	0.64604	0.0321117	0.996463
hsa-miR-1266-3p	No	Yes	0.613481	0.424996	0.980611	3.24285	-1.80812	0.0322559	0.996463
hsa-miR-184-5p	No	Yes	1.7021	2.8209	2.59548	7.29099	-1.25571	0.0334307	0.996463
hsa-miR-12132	No	Yes	5.31258	2.93726	4.94559	4.52626	0.949178	0.0341961	0.996463
hsa-miR-548ap-5p	No	Yes	1.08863	1.88446	1.44357	3.87042	-1.51666	0.0349056	0.996463
hsa-miR-153-3p	No	Yes	5.07833	5.49562	5.77181	13.9376	-0.971315	0.0349122	0.996463
hsa-miR-3688-5p	No	Yes	3.39999	0.982515	3.40522	3.37024	1.15992	0.0351663	0.996463
hsa-miR-4681	No	Yes	1.47994	1.84736	7.85023	49.4916	-1.63882	0.0352078	0.996463
hsa-miR-7155-3p	No	Yes	0	0.96797	0.476395	1.54117	-1.69769	0.0358435	0.996463
hsa-miR-6894-3p	No	Yes	1.10751	0	1.22055	1.0508	1.71045	0.0360872	0.996463
hsa-miR-548x-2-5p	No	Yes	0	0	0.350786	1.53512	-2.14941	0.0361766	0.996463
hsa-miR-548a-5p	No	Yes	0	0	0.450258	1.98697	-2.14968	0.036213	0.996463
hsa-miR-1321	No	Yes	6.80841	1.57706	6.9112	2.87731	1.0937	0.0370667	0.996463
hsa-miR-587-3p	No	Yes	1.26958	2.53462	1.79942	4.75406	-1.34198	0.0372133	0.996463
hsa-miR-7846-5p	No	Yes	10.3503	7.05249	14.5271	40.1193	0.855836	0.0373362	0.996463
hsa-miR-889-3p	No	Yes	1.23622	3.07359	1.79059	4.66022	-1.27551	0.0373592	0.996463
hsa-miR-6894-5p	No	Yes	0.779726	1.68113	1.0999	2.89599	-1.51856	0.0378799	0.996463
hsa-miR-3665-3p	No	Yes	2.32214	5.04339	3.99469	8.66998	-1.17176	0.0381599	0.996463
hsa-miR-5189-3p	No	Yes	0	0.35236	0.499869	1.96394	-1.97104	0.0386611	0.996463
hsa-miR-4688	No	Yes	2.30007	1.20438	3.14419	1.19448	1.1307	0.0390124	0.996463
hsa-miR-4270	No	Yes	4.94488	2.10613	6.35644	2.88899	0.990424	0.0396866	0.996463
hsa-miR-6514-5p	No	Yes	1.08863	0.642647	1.62182	6.58386	-1.73489	0.0400331	0.996463
hsa-miR-4774-5p	No	Yes	1.13333	1.47378	1.53109	3.38867	-1.34739	0.0401413	0.996463
hsa-miR-664b-5p	No	Yes	1.10751	0	2.39848	13.4127	-2.34837	0.0403053	0.996463
hsa-miR-5696-3p	No	Yes	1.13333	1.47725	1.37147	3.16636	-1.30821	0.0404526	0.996463
hsa-miR-6851-3p	No	Yes	1.16107	0	1.65321	0.40926	1.52856	0.0419731	0.996463
hsa-miR-3134-5p	No	Yes	4.67835	4.19737	5.38507	11.1567	-1.11103	0.0426915	0.996463
hsa-miR-590-3p	No	Yes	2.55315	5.84365	3.32635	7.03556	-1.14196	0.0436127	0.996463
hsa-miR-3912-5p	No	Yes	0	1.06719	0.429848	1.22834	-1.75778	0.044125	0.996463
hsa-miR-5689-3p	No	Yes	8.28558	11.4954	8.26406	12.1235	-0.627449	0.0445771	0.996463
hsa-miR-1263-3p	No	Yes	0.779726	1.40351	0.853616	2.05649	-1.28607	0.0447445	0.996463
hsa-miR-657	No	Yes	2.33918	1.43181	6.17245	4.71516	1.37176	0.0447876	0.996463
hsa-miR-4999-3p	No	Yes	0	0	0.223493	1.29034	-2.38182	0.0450132	0.996463
hsa-miR-6888-5p	No	Yes	4.60015	4.90804	7.27179	41.3487	-1.20432	0.046135	0.996463
hsa-miR-4280	No	Yes	7.54696	7.93169	14.5689	36.4802	-0.954693	0.0477084	0.996463
hsa-miR-6501-3p	No	Yes	0	0	0.526344	1.76225	-1.87897	0.0486131	0.996463
hsa-miR-4652-5p	No	Yes	1.07018	1.34737	1.04103	2.32707	-1.27092	0.0490533	0.996463
hsa-miR-4306	No	Yes	4.60015	2.82669	6.68837	8.53688	1.05768	0.0494511	0.996463
hsa-miR-1278	No	Yes	4.90785	8.46117	5.72987	9.70092	-0.801271	0.0494512	0.996463
hsa-miR-6869-5p	No	No	5.17977	2.56028	5.86958	3.20089	0.811211	0.0507625	0.996463
hsa-miR-656-5p	No	No	0	0.463843	0.274594	1.69203	-1.77708	0.0513909	0.996463
hsa-miR-34a-5p	No	No	5.5029	6.37348	5.79699	10.3498	-0.758403	0.0520486	0.996463
hsa-miR-4276-3p	No	No	0.580535	0.478387	1.00225	2.96391	-1.62403	0.0531255	0.996463
hsa-miR-3171-3p	No	No	0	1.13455	0.839835	2.05811	-1.56896	0.0536629	0.996463
hsa-miR-6859-3p	No	No	0	0.9403	0.444654	1.27346	-1.57831	0.0537166	0.996463
hsa-miR-4764-5p	No	No	2.17726	0.35236	3.19562	0.97412	1.40039	0.0543224	0.996463
hsa-miR-8061	No	No	1.8343	0.888839	2.42195	2.1291	1.2327	0.054436	0.996463
hsa-miR-203b-3p	No	No	3.80875	6.75879	4.36195	8.51479	-0.804397	0.0546396	0.996463
hsa-miR-4719-5p	No	No	1.84044	1.40351	4.55291	3.37007	1.35367	0.0547653	0.996463
hsa-miR-608	No	No	2.00061	1.74178	2.20914	4.37198	-1.10109	0.0551051	0.996463
hsa-miR-4642-3p	No	No	2.26666	1.53547	5.29311	4.98249	1.22361	0.0551234	0.996463
hsa-miR-3186-5p	No	No	0	0	0.491739	2.30759	-1.98825	0.055663	0.996463
hsa-miR-4455-3p	No	No	1.84044	1.55471	3.60087	3.48124	1.17803	0.0557046	0.996463
hsa-miR-567-3p	No	No	2.30007	3.62529	2.73394	5.95068	-1.10312	0.0558409	0.996463
hsa-miR-217-5p	No	No	2.17726	3.17466	1.91432	4.49795	-1.14731	0.05682	0.996463
hsa-miR-497-5p	No	No	6.90022	3.21237	6.72747	13.949	-1.08395	0.0568595	0.996463
hsa-miR-6889-3p	No	No	1.07018	0	1.22632	0.162003	1.74331	0.0568691	0.996463
hsa-miR-5693-5p	No	No	1.84044	2.05591	1.89243	4.08384	-1.14391	0.0570346	0.996463
hsa-miR-1248-3p	No	No	6.34791	2.06534	6.0606	6.83158	0.83775	0.0583869	0.996463
hsa-miR-936-3p	No	No	1.15004	1.92942	1.86977	4.12943	-1.22657	0.0586706	0.996463
hsa-miR-8073-3p	No	No	0	0	0.358671	1.2863	-1.844	0.0587146	0.996463
hsa-miR-937-3p	No	No	3.0674	4.51692	3.39414	5.89462	-0.752959	0.0591546	0.996463
hsa-miR-4294-3p	No	No	0.713455	1.12058	0.808354	1.8542	-1.27485	0.0600812	0.996463
hsa-miR-5707-3p	No	No	0	1.12103	1.00921	2.51356	-1.41162	0.0605721	0.996463
hsa-miR-137-3p	No	No	1.42691	0.572373	6.75054	13.27	-2.04014	0.0605766	0.996463
hsa-miR-4486	No	No	0.580535	0.436172	1.11444	3.39302	-1.60936	0.0610456	0.996463
hsa-miR-4669-5p	No	No	2.45392	2.23176	2.48979	4.90363	-1.06928	0.0611097	0.996463
hsa-miR-4515-3p	No	No	2.2199	1.27709	4.36904	2.64922	0.980578	0.0612618	0.996463
hsa-miR-1279	No	No	1.38093	1.2669	1.42134	2.99821	-1.15023	0.0624791	0.996463
hsa-miR-671-5p	No	No	8.86011	10.6791	8.72455	12.4534	-0.572214	0.0629426	0.996463
hsa-miR-4482-5p	No	No	2.26666	2.97184	2.22447	5.20182	-1.1274	0.0636538	0.996463
hsa-miR-6795-3p	No	No	0	0.463843	0.200106	0.966463	-1.88522	0.064017	0.996463
hsa-miR-548m	No	No	0	0.436172	0.616844	1.85307	-1.60964	0.0640713	0.996463
hsa-miR-6875-3p	No	No	0.634791	0.424996	0.951599	2.41546	-1.49821	0.0641225	0.996463
hsa-miR-7111-5p	No	No	1.26958	0	2.84504	1.59249	1.39785	0.0642159	0.996463
hsa-miR-577-3p	No	No	2.47244	3.36226	2.40892	4.38389	-0.977573	0.0644039	0.996463
hsa-miR-619-5p	No	No	13.3523	10.7468	19.1466	12.2292	0.644014	0.0644564	0.996463
hsa-miR-4675	No	No	1.08863	0.982515	1.36754	3.12821	-1.30606	0.0647275	0.996463
hsa-miR-6818-5p	No	No	1.23622	2.39935	2.08448	17.3512	-1.37845	0.0648196	0.996463
hsa-let-7a-2-3p	No	No	0	1.0537	0.563067	1.42947	-1.50672	0.0650303	0.996463
hsa-miR-7160-3p	No	No	3.00091	4.05292	3.30121	6.70298	-0.968025	0.0652071	0.996463
hsa-miR-6077	No	No	2.26666	2.33712	2.65261	5.02734	-1.0306	0.0653703	0.996463
hsa-miR-4477b-3p	No	No	0	0.424996	0.310802	1.236	-1.82371	0.0655171	0.996463
hsa-miR-6824-3p	No	No	7.39968	5.0353	9.80412	5.52318	0.733432	0.0673761	0.996463
hsa-miR-548n	No	No	0.934734	0.816203	1.17099	2.86877	-1.44092	0.0678381	0.996463
hsa-miR-4635-5p	No	No	4.14279	3.88678	3.99622	6.74251	-0.846709	0.0686425	0.996463
hsa-miR-3192-5p	No	No	2.47244	1.40351	3.03003	9.27537	1.04051	0.0687983	0.996463
hsa-miR-4252-5p	No	No	3.6686	3.17466	3.59762	7.26353	-1.0794	0.069189	0.996463
hsa-miR-6758-5p	No	No	1.84044	0.478387	2.03788	1.60578	1.12551	0.0694958	0.996463
hsa-miR-3127-5p	No	No	4.64428	7.38989	5.2828	9.65841	-0.741107	0.069574	0.996463
hsa-miR-219a-1-3p	No	No	1.15004	1.0537	1.27808	2.98289	-1.26118	0.069753	0.996463
hsa-miR-5094	No	No	1.55945	1.39956	2.9935	2.59787	1.12347	0.0698051	0.996463
hsa-miR-4457-5p	No	No	1.47994	1.13455	2.06752	4.9852	-1.18321	0.070506	0.996463
hsa-miR-761-3p	No	No	1.8343	3.77643	2.49799	5.65946	-0.942635	0.0706265	0.996463
hsa-miR-638-3p	No	No	1.13333	1.34737	1.40619	2.61764	-1.0713	0.0716389	0.996463
hsa-miR-3671	No	No	0.885431	2.07243	1.4679	3.14463	-1.22005	0.0716679	0.996463
hsa-miR-380-5p	No	No	0.580535	1.0765	0.712051	1.59391	-1.35648	0.071714	0.996463
hsa-miR-1827	No	No	3.26588	5.08355	4.07231	6.4994	-0.818334	0.0725118	0.996463
hsa-miR-379-5p	No	No	8.85431	10.7073	8.29026	12.357	-0.629163	0.0732655	0.996463
hsa-miR-4799-3p	No	No	0.934734	0.914559	0.790189	1.71849	-1.30263	0.0749654	0.996463
hsa-miR-937-5p	No	No	0.739968	1.51499	1.04629	2.035	-1.09146	0.0753107	0.996463
hsa-miR-1972-5p	No	No	3.48321	1.47378	3.88344	2.47937	1.02093	0.0756808	0.996463
hsa-miR-4732-3p	No	No	2.33918	0	2.83462	1.03144	1.15874	0.0761921	0.996463
hsa-miR-15b-5p	No	No	6.90022	8.52445	7.10395	12.0293	-0.814972	0.0767099	0.996463
hsa-miR-4753-5p	No	No	1.23622	2.23176	1.76912	3.24826	-1.02632	0.0767848	0.996463
hsa-miR-7850-3p	No	No	2.47244	5.43245	3.64686	6.10247	-0.731983	0.0769218	0.996463
hsa-miR-7706	No	No	8.87961	12.2335	9.14859	14.0926	-0.64716	0.0778115	0.996463
hsa-miR-5187-5p	No	No	2.95987	2.72046	3.41716	5.94412	-0.914878	0.0781339	0.996463
hsa-miR-3976	No	No	10.9162	12.6983	11.8776	18.985	-0.727164	0.0782408	0.996463
hsa-miR-7157-5p	No	No	0	0	0.248305	1.07885	-1.88338	0.0784041	0.996463
hsa-miR-3611-5p	No	No	4.94488	2.05591	4.76995	4.95416	0.844238	0.0784288	0.996463
hsa-miR-3941	No	No	1.84044	2.22266	2.68018	4.89769	-0.997399	0.0791302	0.996463
hsa-miR-4535	No	No	2.55315	1.19176	3.93195	1.59521	1.0858	0.079161	0.996463
hsa-miR-3678-5p	No	No	1.77086	1.99077	1.56898	4.5027	-1.16217	0.0792401	0.996463
hsa-miR-4512	No	No	2.45392	0.424996	2.38589	2.62105	1.04445	0.0794326	0.996463
hsa-miR-3146	No	No	3.32254	3.73363	3.51719	6.78247	-0.895977	0.0795713	0.996463
hsa-miR-1258	No	No	0.580535	1.0537	0.624532	1.40361	-1.25192	0.0796762	0.996463
hsa-miR-18a-5p	No	No	1.55945	2.53462	3.59722	17.1814	-1.29375	0.0801332	0.996463
hsa-miR-1249-5p	No	No	0.739968	0.816203	1.19429	4.1478	-1.46289	0.0802141	0.996463
hsa-miR-6756-5p	No	No	6.90022	5.31426	7.97247	27.3304	0.731573	0.0803848	0.996463
hsa-miR-3153-5p	No	No	1.08863	0.927685	1.42569	2.80512	-1.16889	0.0804048	0.996463
hsa-miR-3689a-5p, hsa-miR-3689b-5p, hsa-miR-3689e	No	No	3.68089	2.39935	4.42276	10.9225	-1.26234	0.0806682	0.996463
hsa-miR-638	No	No	10.2821	11.2861	9.85485	14.9143	-0.561272	0.0808885	0.996463
hsa-miR-507-5p	No	No	2.21503	2.10152	2.14504	4.08648	-1.05309	0.0810771	0.996463
hsa-miR-3688-3p	No	No	1.90437	0.9403	2.44527	3.68017	1.0159	0.0811522	0.996463
hsa-miR-4499	No	No	4.25525	3.48357	4.10343	7.72831	-0.886397	0.0816044	0.996463
hsa-miR-8057-3p	No	No	0	0.872344	1.04888	2.81806	-1.47853	0.0817374	0.996463
hsa-miR-617	No	No	0.779726	0.35236	1.94048	1.48658	1.40411	0.0817409	0.996463
hsa-miR-6132	No	No	4.94488	2.71015	9.00064	8.86519	-1.00138	0.0819893	0.996463
hsa-miR-6500-5p	No	No	1.08863	1.47333	1.02129	2.08697	-1.19847	0.0823598	0.996463
hsa-miR-4319-3p	No	No	0.779726	1.12972	1.24345	2.71259	-1.24762	0.0824311	0.996463
hsa-miR-6859-5p	No	No	1.7021	1.0537	2.33388	4.85794	-1.14501	0.0825497	0.996463
hsa-miR-6760-5p	No	No	0.851051	1.63241	1.10262	2.30308	-1.13826	0.0832886	0.996463
hsa-miR-6799-5p	No	No	2.17726	1.10604	3.3471	1.5378	0.982854	0.0834485	0.996463
hsa-miR-6876-3p	No	No	5.71312	2.94757	5.53412	5.91767	0.746191	0.0837481	0.996463
hsa-miR-1301-3p	No	No	8.70803	10.5691	8.27275	11.4375	-0.580497	0.084473	0.996463
hsa-miR-6828-3p	No	No	3.00091	2.45326	6.11367	5.6676	-0.96414	0.0846404	0.996463
hsa-miR-5692c-1-5p	No	No	0.934734	0	1.07702	2.68891	-1.38251	0.0850685	0.996463
hsa-miR-10397-3p	No	No	0	0.424996	0.864282	2.9503	-1.50477	0.0852744	0.996463
hsa-miR-3660-5p	No	No	5.52133	6.22187	7.2488	12.3593	-0.847527	0.0855234	0.996463
hsa-miR-367-3p	No	No	0	0	0.319118	1.34554	-2.08567	0.0856357	0.996463
hsa-miR-4679	No	No	3.70866	3.09598	4.28707	6.85416	-0.773122	0.0856649	0.996463
hsa-miR-942-5p	No	No	3.80875	4.94386	4.07097	6.34181	-0.725156	0.0857404	0.996463
hsa-miR-362-5p	No	No	8.56145	9.45617	7.04069	12.5796	-0.756057	0.0859643	0.996463
hsa-miR-517-5p	No	No	3.73894	3.02998	5.30444	9.51406	-0.902266	0.0862342	0.996463
hsa-miR-637	No	No	5.75019	2.37412	6.09792	7.92037	0.782952	0.0863629	0.996463
hsa-miR-6852-5p	No	No	3.00091	2.18144	3.91988	2.01985	0.833844	0.0866811	0.996463
hsa-miR-3200-3p	No	No	1.26958	2.20183	1.48376	3.02498	-1.01788	0.0872762	0.996463
hsa-miR-659-5p	No	No	2.45392	4.79356	3.46467	6.37943	-0.83118	0.0875542	0.996463
hsa-miR-503-3p	No	No	0.580535	1.40607	0.814518	1.63254	-1.19896	0.0881866	0.996463
hsa-miR-150-3p	No	No	3.0674	1.12103	2.97498	1.41901	0.912516	0.0885058	0.996463
hsa-miR-8066-5p	No	No	1.13333	0.861168	1.21032	2.76754	-1.28084	0.0887512	0.996463
hsa-miR-548aj-3p	No	No	0	0.35236	0.258443	1.01707	-1.76442	0.0888208	0.996463
hsa-miR-4290-5p	No	No	2.2199	3.05814	3.37697	6.20747	-0.915461	0.0888276	0.996463
hsa-miR-3926	No	No	1.74161	0.436172	2.49117	1.92944	1.14936	0.0891973	0.996463
hsa-miR-3121-3p	No	No	1.26958	0.436172	4.17788	2.56504	-1.20437	0.0895412	0.996463
hsa-miR-145-3p	No	No	3.32254	0.9403	4.82642	1.88083	1.18927	0.0904238	0.996463
hsa-miR-1225-3p	No	No	1.8343	0.436172	2.3769	1.12661	0.999538	0.0907737	0.996463
hsa-miR-939-3p	No	No	2.17726	1.28484	3.81296	1.68639	1.04977	0.0909212	0.996463
hsa-miR-6844-5p	No	No	2.17726	0.424996	3.59863	4.56285	1.24002	0.0924747	0.996463
hsa-miR-6722-3p	No	No	4.14279	1.49264	4.45241	2.14892	0.867002	0.0926365	0.996463
hsa-miR-4472-2-3p	No	No	14.7333	9.63655	16.0626	12.1322	0.550941	0.0929617	0.996463
hsa-miR-1290-5p	No	No	4.00121	0.861168	4.9934	7.70532	1.05284	0.0936458	0.996463
hsa-miR-4429	No	No	3.4042	1.68113	3.42089	3.05103	0.795355	0.0939453	0.996463
hsa-miR-4451	No	No	1.22696	2.153	1.94245	3.63969	-1.02464	0.0940418	0.996463
hsa-miR-6892-5p	No	No	0	0.96797	0.554876	1.17861	-1.41111	0.0943682	0.996463
hsa-miR-4474-3p	No	No	3.00091	4.42135	9.71209	216.293	-1.35493	0.0957712	0.996463
hsa-miR-4708-5p	No	No	0	0.35236	0.430192	1.84467	-1.60904	0.0973236	0.996463
hsa-miR-626-5p	No	No	11.6561	7.05945	12.7532	8.20551	0.613728	0.097325	0.996463
hsa-miR-3119	No	No	1.38093	1.0765	4.76949	5.23878	1.1212	0.0979097	0.996463
hsa-miR-125a-3p	No	No	5.91974	7.53021	6.51741	9.81503	-0.659731	0.0979172	0.996463
hsa-miR-4469-5p	No	No	0	0.9403	0.825286	2.29389	-1.4605	0.0991705	0.996463
hsa-miR-3149-5p	No	No	4.43006	3.46181	5.37204	9.64959	-0.921766	0.100879	0.996463
hsa-miR-1913	No	No	1.77086	0	1.73954	0.659961	1.14459	0.101314	0.996463
hsa-miR-1289-1-5p	No	No	5.44314	4.47035	5.73994	9.102	-0.764405	0.101824	0.996463
hsa-miR-4302-3p	No	No	1.08863	0	1.03122	1.20257	1.47987	0.102447	0.996463
hsa-miR-6130	No	No	3.26588	5.49561	3.9013	6.77794	-0.795026	0.102702	0.996463
hsa-miR-3152-3p	No	No	0	0	0.63841	1.57396	-1.49175	0.103273	0.996463
hsa-miR-147a-5p	No	No	4.14279	2.8446	4.47636	7.19303	-0.766179	0.103466	0.996463
hsa-miR-4496	No	No	3.00091	2.90391	2.94204	5.30106	-0.90365	0.103733	0.996463
hsa-miR-5000-3p	No	No	1.55945	1.96503	1.80441	3.24966	-0.940888	0.104869	0.996463
hsa-miR-548j-5p	No	No	0.885431	0.562181	1.11518	3.17582	-1.36113	0.105093	0.996463
hsa-miR-377-3p	No	No	0.634791	0	0.870489	1.79163	-1.28822	0.105304	0.996463
hsa-miR-548e-3p	No	No	4.67367	8.65313	5.67115	9.26378	-0.581743	0.106152	0.996463
hsa-miR-4737-3p	No	No	12.8401	9.468	15.4555	10.3646	0.581155	0.106167	0.996463
hsa-miR-2355-3p	No	No	2.00061	2.82669	2.43808	4.10654	-0.847096	0.1063	0.996463
hsa-miR-4489-3p	No	No	1.23622	2.13988	1.80704	3.36973	-0.955982	0.106713	0.996463
hsa-miR-4636-3p	No	No	1.84044	1.26731	4.60851	10.7361	-1.33334	0.107026	0.996463
hsa-miR-5584-3p	No	No	0	0.424996	0.414603	1.03531	-1.49132	0.107272	0.996463
hsa-miR-5690-3p	No	No	0.739968	0	1.13747	0.920711	1.47685	0.107574	0.996463
hsa-miR-1255a	No	No	5.31258	4.61839	5.74468	9.96121	-0.849885	0.10776	0.996463
hsa-miR-4528	No	No	4.60015	3.57529	9.65985	4.85976	0.889796	0.108083	0.996463
hsa-miR-4503-3p	No	No	1.10751	1.04057	1.39258	2.52899	-1.05777	0.108883	0.996463
hsa-miR-526b-3p	No	No	1.08863	1.06631	1.36543	2.5307	-1.03685	0.109265	0.996463
hsa-miR-29b-2-5p	No	No	3.0674	4.51748	3.1246	5.71198	-0.783236	0.111326	0.996463
hsa-miR-1263	No	No	0.739968	0	1.64067	1.5134	-1.41859	0.111337	0.996463
hsa-miR-3646	No	No	1.8343	1.06631	2.34864	4.6029	-1.05236	0.111531	0.996463
hsa-miR-298	No	No	4.29437	4.20304	4.83788	7.91406	-0.716095	0.111929	0.996463
hsa-miR-6885-3p	No	No	1.7021	0	1.76766	0.640978	1.1676	0.112295	0.996463
hsa-miR-3619-5p	No	No	0	0	0.473771	2.05226	-1.6424	0.112644	0.996463
hsa-miR-6815-3p	No	No	0.851051	1.21502	0.807144	1.61578	-1.02689	0.113156	0.996463
hsa-miR-6755-3p	No	No	0	0	0.143766	0.918238	-2.10596	0.113263	0.996463
hsa-miR-2909-3p	No	No	0.934734	0	1.40997	1.96572	1.38965	0.114076	0.996463
hsa-miR-4796-5p	No	No	2.26666	2.71796	2.15686	3.67525	-0.855703	0.115264	0.996463
hsa-miR-611-5p	No	No	5.71312	2.24207	6.17545	3.08123	0.858084	0.115608	0.996463
hsa-miR-3146-5p	No	No	3.45011	2.26911	3.36612	6.23207	-0.964564	0.116888	0.996463
hsa-miR-373-3p	No	No	4.94488	4.69168	4.69125	7.04424	-0.657347	0.117917	0.996463
hsa-miR-922-5p	No	No	9.73974	6.80733	10.0994	7.46521	0.55904	0.118031	0.996463
hsa-miR-411-5p	No	No	9.52187	12.7967	21.3768	74.1111	0.822968	0.118779	0.996463
hsa-miR-3928-3p	No	No	1.38093	2.28178	2.42915	5.17647	-0.976139	0.119404	0.996463
hsa-miR-1295b-3p	No	No	0.779726	1.68113	1.46275	2.7267	-1.1262	0.120565	0.996463
hsa-miR-9985-3p	No	No	1.84044	1.04057	3.07255	3.8402	0.911598	0.121818	0.996463
hsa-miR-412-5p	No	No	0.613481	0.436172	1.08985	2.47348	-1.24241	0.122722	0.996463
hsa-miR-206	No	No	2.17726	3.33738	2.95248	4.59772	-0.721497	0.123566	0.996463
hsa-miR-4780	No	No	8.12749	5.55875	7.70849	5.22461	0.507443	0.123746	0.996463
hsa-miR-4435-3p	No	No	1.84044	2.05591	2.10595	3.62601	-0.855008	0.1243	0.996463
hsa-miR-5010-5p	No	No	8.28558	7.03529	10.856	6.99073	0.566076	0.124427	0.996463
hsa-miR-708-5p	No	No	2.47244	3.93006	2.78075	4.47789	-0.815896	0.124693	0.996463
hsa-miR-4474-5p	No	No	1.16107	4.42135	7.20379	202.36	-1.63727	0.125038	0.996463
hsa-miR-12129	No	No	0.580535	1.60275	0.735759	1.49258	-1.14516	0.125105	0.996463
hsa-miR-6790-5p	No	No	0.934734	0.788532	0.918679	1.83153	-1.08083	0.125162	0.996463
hsa-miR-3192-3p	No	No	2.55315	1.88822	5.13897	2.45139	0.919794	0.125523	0.996463
hsa-miR-7853-5p	No	No	0.934734	1.42237	1.39313	2.8105	-1.08206	0.12675	0.996463
hsa-miR-7977	No	No	11.5004	13.2779	12.7245	17.9691	-0.555618	0.126987	0.996463
hsa-miR-376a-5p	No	No	1.90437	2.39978	5.11693	5.43009	1.13355	0.127261	0.996463
hsa-miR-3128	No	No	0.851051	1.40351	1.28049	2.54119	-1.06572	0.127854	0.996463
hsa-miR-4640-3p	No	No	0.580535	0.901928	0.596165	2.85411	-1.25076	0.128076	0.996463
hsa-miR-190b-3p	No	No	0	0	0.181525	0.91206	-2.11103	0.128461	0.996463
hsa-miR-4526	No	No	0.779726	1.75929	0.993787	2.15617	-1.06819	0.128471	0.996463
hsa-miR-5572-5p	No	No	8.91818	9.43632	9.17361	12.242	-0.480436	0.128946	0.996463
hsa-miR-6816-5p	No	No	1.47994	4.59213	2.84219	4.53493	-0.747393	0.129109	0.996463
hsa-miR-4454-3p	No	No	3.26588	1.34737	3.84021	2.1478	0.811982	0.129187	0.996463
hsa-miR-1255b-1-3p	No	No	5.00151	3.84149	4.98261	8.06812	-0.785459	0.129722	0.996463
hsa-miR-1238-5p	No	No	0	0	0.490828	1.36374	-1.57168	0.129736	0.996463
hsa-miR-551b-3p	No	No	1.10751	1.42237	1.32187	2.6725	-0.90051	0.130629	0.996463
hsa-miR-369-3p	No	No	6.79998	9.51203	7.33884	9.53208	-0.455577	0.130655	0.996463
hsa-miR-6871-5p	No	No	2.95987	1.19221	3.31003	1.66993	0.81321	0.130697	0.996463
hsa-miR-6860-5p	No	No	8.05026	5.89373	11.8191	40.5654	0.745703	0.130949	0.996463
hsa-miR-8081-5p	No	No	2.17726	3.16109	6.70277	9.45652	-0.901562	0.131364	0.996463
hsa-miR-514b-3p	No	No	2.21503	0.424996	2.25458	3.02706	0.834356	0.131518	0.996463
hsa-miR-759	No	No	1.55945	2.33207	2.31326	3.88892	-0.900585	0.131852	0.996463
hsa-miR-3618	No	No	0.613481	1.34737	1.19445	2.5634	-1.15893	0.132158	0.996463
hsa-miR-600	No	No	5.71312	7.75051	5.98087	9.50445	-0.611878	0.132201	0.996463
hsa-miR-6811-5p	No	No	0	0.859613	0.335757	0.919417	-1.46211	0.133356	0.996463
hsa-miR-6754-5p	No	No	1.47994	2.36285	1.80499	2.85798	-0.819568	0.13344	0.996463
hsa-miR-520a-5p	No	No	7.41732	5.16701	8.29114	5.18812	0.526132	0.13388	0.996463
hsa-miR-3616-5p	No	No	1.8343	1.96503	1.63264	3.36163	-0.869657	0.134659	0.996463
hsa-miR-4645-3p	No	No	0	0	0.575782	1.67393	-1.5266	0.134746	0.996463
hsa-miR-1185-3p	No	No	0.851051	1.0765	1.24869	2.21348	-0.990623	0.134902	0.996463
hsa-miR-7159-5p	No	No	2.76186	6.39785	3.98649	7.25526	-0.807289	0.135093	0.996463
hsa-miR-5589-5p	No	No	8.86011	8.67236	10.7387	18.7455	-0.815244	0.136124	0.996463
hsa-let-7f-2-3p	No	No	5.07833	7.18217	6.57555	10.4488	-0.71517	0.136143	0.996463
hsa-miR-1269b-3p	No	No	1.22696	1.88446	1.53238	2.41508	-0.831878	0.137514	0.996463
hsa-miR-4535-5p	No	No	3.80875	1.58063	5.3533	2.9239	0.738247	0.137956	0.996463
hsa-miR-6126-3p	No	No	2.33918	1.57044	3.84259	1.95725	0.829102	0.138313	0.996463
hsa-miR-521-2-5p	No	No	3.32254	5.03178	4.4793	7.15348	-0.658167	0.138441	0.996463
hsa-miR-331-3p	No	No	11.0427	10.6631	10.5666	14.6266	-0.536771	0.138927	0.996463
hsa-miR-5696	No	No	6.53177	7.3797	6.42171	9.01179	-0.581001	0.139696	0.996463
hsa-miR-1-3p	No	No	7.13455	7.04491	7.58243	10.6191	-0.602346	0.139846	0.996463
hsa-miR-3618-5p	No	No	1.90437	0.478387	2.29518	2.23472	0.889022	0.140603	0.996463
hsa-miR-1302-8-5p	No	No	0.739968	0.974564	1.8305	6.2411	1.19036	0.140796	0.996463
hsa-miR-548z-5p	No	No	0	0	0.46785	2.99919	-1.78658	0.140918	0.996463
hsa-miR-610-3p	No	No	0.580535	1.21502	1.71355	3.52158	-1.15977	0.141253	0.996463
hsa-miR-6781-5p	No	No	0	0.424996	0.459058	1.29053	-1.40731	0.141341	0.996463
hsa-miR-655-5p	No	No	0	0	1.00724	1.00285	1.56489	0.1419	0.996463
hsa-miR-548i	No	No	5.52372	2.26911	5.95173	10.7295	-0.89423	0.141917	0.996463
hsa-miR-766-5p	No	No	1.84044	1.8806	2.7045	4.47968	-0.849817	0.14298	0.996463
hsa-miR-548bb-5p	No	No	0	0	0.277498	0.943023	-1.77126	0.143056	0.996463
hsa-miR-154-3p	No	No	0	0	1.08747	0.725372	-1.6156	0.143178	0.996463
hsa-miR-3612-3p	No	No	2.14036	0	2.55712	1.00308	1.01733	0.14346	0.996463
hsa-miR-4728-5p	No	No	0	0.669	0.369147	0.777776	-1.37531	0.144144	0.996463
hsa-miR-548ac-5p	No	No	1.13333	1.27709	1.71602	3.02965	-0.975261	0.144726	0.996463
hsa-miR-6748-5p	No	No	1.74161	2.20183	2.43638	3.60233	-0.720969	0.144906	0.996463
hsa-let-7g-3p	No	No	0	0	0.842281	0.771123	1.60522	0.145308	0.996463
hsa-miR-8061-3p	No	No	0.851051	0.94223	1.04991	2.08738	-1.07542	0.145387	0.996463
hsa-miR-494-5p	No	No	1.8343	0.777356	4.09809	1.67969	1.08552	0.14602	0.996463
hsa-miR-3974	No	No	1.08863	0.982515	1.18237	2.2865	-1.037	0.146523	0.996463
hsa-miR-9718-5p	No	No	6.19801	9.29124	7.4827	10.3309	-0.528196	0.146721	0.996463
hsa-miR-1271-5p	No	No	4.06375	2.3483	3.89897	2.26877	0.646772	0.148348	0.996463
hsa-miR-8064	No	No	2.17726	1.98476	2.18378	4.13661	-0.961813	0.148488	0.996463
hsa-miR-3690	No	No	2.00061	1.57706	2.7244	4.98097	-0.96591	0.14856	0.996463
hsa-miR-4263	No	No	0.739968	1.0765	0.993134	2.0434	-1.09983	0.149977	0.996463
hsa-miR-548v	No	No	0	1.10649	1.08932	2.58004	-1.25826	0.150517	0.996463
hsa-miR-549a-3p	No	No	3.45011	1.55471	4.70973	4.43677	0.703693	0.151153	0.996463
hsa-miR-376a-3p	No	No	1.77086	1.20885	1.71987	2.87901	-0.88586	0.15119	0.996463
hsa-miR-32-3p	No	No	2.76186	5.38149	3.22283	5.21535	-0.720253	0.151205	0.996463
hsa-miR-649	No	No	10.8863	8.56397	15.4891	10.2479	0.591729	0.152722	0.996463
hsa-let-7f-1-3p	No	No	4.43981	8.50406	5.95193	9.95822	-0.739544	0.152748	0.996463
hsa-miR-548ac	No	No	0	0	0.397467	2.75691	-1.80218	0.152865	0.996463
hsa-miR-302a-3p	No	No	0	0	0.503679	1.2811	-1.65335	0.153102	0.996463
hsa-miR-4511	No	No	5.07833	3.46181	6.59858	10.9602	-0.777744	0.154343	0.996463
hsa-miR-1180-5p	No	No	0.613481	0	0.811263	2.02036	-1.34927	0.15485	0.996463
hsa-miR-3689f	No	No	7.33719	5.57384	9.3461	6.22418	0.483566	0.154914	0.996463
hsa-miR-4271	No	No	1.23622	1.53586	1.59475	2.84922	-0.940263	0.15502	0.996463
hsa-miR-409-3p	No	No	11.0033	12.2122	11.1629	16.0118	-0.560148	0.155185	0.996463
hsa-miR-3658	No	No	1.7021	1.02796	1.79272	3.47384	-1.04546	0.155201	0.996463
hsa-miR-6086	No	No	2.26666	1.49264	2.23426	4.00071	-0.895491	0.155794	0.996463
hsa-miR-520f-3p	No	No	1.84044	0.424996	2.52085	1.11133	0.922039	0.155988	0.996463
hsa-miR-4498-3p	No	No	0.613481	1.21457	0.932224	1.51294	-0.956034	0.156488	0.996463
hsa-miR-485-5p	No	No	2.55315	2.14733	3.49406	5.73783	-0.866598	0.156504	0.996463
hsa-miR-4759	No	No	2.90268	1.34737	4.38499	6.43014	0.829266	0.15652	0.996463
hsa-miR-582-5p	No	No	4.06375	5.90076	4.65828	6.76117	-0.612596	0.157325	0.996463
hsa-miR-200c-5p	No	No	2.32214	2.94666	2.10318	3.67711	-0.700778	0.157525	0.996463
hsa-miR-4539	No	No	3.80875	1.72234	4.03824	2.50896	0.630989	0.157552	0.996463
hsa-miR-6793-5p	No	No	5.52372	4.88535	7.11773	5.16534	0.535633	0.157749	0.996463
hsa-miR-571-5p	No	No	3.1189	3.67535	3.88084	6.46516	-0.782107	0.158111	0.996463
hsa-miR-143-3p	No	No	14.8148	14.9976	80.4697	16.9978	0.533694	0.15845	0.996463
hsa-miR-7108-3p	No	No	0.885431	0.816203	2.87641	13.0874	1.0332	0.159632	0.996463
hsa-miR-4287	No	No	4.53332	2.63675	3.84897	5.69623	-0.674898	0.159808	0.996463
hsa-miR-4514-3p	No	No	0	0	0.693525	1.69102	-1.37527	0.160697	0.996463
hsa-miR-12123-3p	No	No	0	0	0.805773	0.81729	1.53303	0.161202	0.996463
hsa-miR-12113	No	No	1.26958	2.34237	1.94797	3.84776	-0.826868	0.161674	0.996463
hsa-miR-665-5p	No	No	2.47244	2.38443	2.85609	5.05076	-0.745108	0.162163	0.996463
hsa-miR-6757-5p	No	No	1.15004	1.02796	1.15926	2.09837	-0.966089	0.162726	0.996463
hsa-miR-663b	No	No	10.8863	11.7441	11.6134	17.7621	-0.555097	0.163314	0.996463
hsa-miR-320d	No	No	5.6084	7.01297	7.24761	9.96195	-0.537194	0.163685	0.996463
hsa-miR-301a-5p	No	No	4.99418	6.35124	11.655	7.44635	0.672383	0.163813	0.996463
hsa-miR-525-5p	No	No	1.23622	1.27709	1.66156	3.05748	-0.885635	0.16392	0.996463
hsa-miR-7705	No	No	4.00121	3.00012	4.17487	6.11458	-0.667132	0.163955	0.996463
hsa-miR-11401	No	No	1.84044	1.02796	2.05434	4.02128	-1.01829	0.165323	0.996463
hsa-miR-4667-5p	No	No	1.84044	2.2362	1.86673	3.11093	-0.853964	0.165361	0.996463
hsa-miR-515-5p	No	No	1.8343	1.80003	2.11092	3.49116	-0.807669	0.166108	0.996463
hsa-miR-548aa, hsa-miR-548t-3p	No	No	3.00091	4.21478	3.61318	5.16898	-0.626429	0.166353	0.996463
hsa-miR-4272-5p	No	No	0	0.816203	0.742384	1.55855	-1.21936	0.167125	0.996463
hsa-miR-12118	No	No	6.77782	7.53021	7.4988	10.6527	-0.622438	0.167733	0.996463
hsa-miR-548b-5p	No	No	2.21503	2.94673	2.37238	4.15437	-0.830902	0.167902	0.996463
hsa-miR-3714-3p	No	No	1.13333	2.10739	1.23225	2.04462	-0.799638	0.168191	0.996463
hsa-miR-450b-3p	No	No	0	0	0.549813	1.30665	-1.40092	0.168193	0.996463
hsa-miR-6072	No	No	1.55945	1.0537	3.71522	2.30302	0.974963	0.168796	0.996463
hsa-miR-639-5p	No	No	12.6504	12.4437	14.1278	19.584	-0.541391	0.16915	0.996463
hsa-miR-4642	No	No	1.86947	1.98476	2.46283	7.2953	-0.798905	0.16917	0.996463
hsa-miR-4520-5p	No	No	3.45011	2.94757	3.95447	5.92623	-0.729448	0.16969	0.996463
hsa-miR-12124	No	No	6.65971	8.86831	9.4138	15.7295	-0.696423	0.170023	0.996463
hsa-miR-7845-5p	No	No	0.885431	1.04057	0.833018	1.32897	-0.94555	0.170252	0.996463
hsa-miR-3682-5p	No	No	1.84044	0.914559	2.93843	1.45826	0.870466	0.170893	0.996463
hsa-miR-8066	No	No	3.00091	2.25943	3.5721	5.57981	-0.716534	0.171338	0.996463
hsa-miR-5687-5p	No	No	3.26588	4.05421	4.37296	6.56613	-0.575048	0.171668	0.996463
hsa-miR-3179	No	No	1.22696	0.96797	1.34922	2.21994	-0.880529	0.172333	0.996463
hsa-miR-12121	No	No	8.58873	7.88592	13.5884	8.78472	0.539013	0.172446	0.996463
hsa-miR-2114-3p	No	No	1.08863	0.861168	2.15593	3.24546	1.01635	0.172834	0.996463
hsa-miR-4304-3p	No	No	10.2821	6.21058	26.5516	27.5952	-0.828046	0.173377	0.996463
hsa-miR-644a	No	No	2.17726	2.26529	2.11138	3.26876	-0.730473	0.173542	0.996463
hsa-miR-4275	No	No	2.76186	3.59021	3.82791	5.92754	-0.735107	0.17404	0.996463
hsa-miR-553-5p	No	No	1.13333	1.13455	2.62002	2.71548	0.928915	0.174264	0.996463
hsa-miR-4719	No	No	0	0.436172	0.834097	1.74154	-1.18015	0.174356	0.996463
hsa-miR-4721	No	No	3.00091	1.21457	3.21138	1.69954	0.656683	0.174603	0.996463
hsa-miR-4694-3p	No	No	0	0	0.585723	1.60484	-1.49241	0.174759	0.996463
hsa-miR-6719-5p	No	No	7.41732	11.5133	9.5645	14.8202	-0.570527	0.175039	0.996463
hsa-miR-548q-3p	No	No	0	0	0.117318	0.753843	-2.07873	0.175064	0.996463
hsa-miR-1973-5p	No	No	1.22696	0.816203	1.61576	2.14849	0.982839	0.175455	0.996463
hsa-miR-4287-3p	No	No	0	0.436172	0.335117	0.968454	-1.3877	0.175816	0.996463
hsa-miR-12122-3p	No	No	1.55945	2.18144	2.39726	3.68727	-0.778217	0.17594	0.996463
hsa-miR-6124-3p	No	No	1.13333	2.39978	1.87221	2.86539	-0.813972	0.176072	0.996463
hsa-miR-5194	No	No	4.35451	6.0751	5.0305	7.02355	-0.5719	0.176283	0.996463
hsa-miR-548f-3p	No	No	8.28558	7.85166	10.6472	15.2678	-0.601504	0.177109	0.996463
hsa-miR-4521	No	No	3.69984	3.25707	3.80394	6.47422	-0.797131	0.177434	0.996463
hsa-miR-568	No	No	1.26958	0	1.5223	1.64579	0.980437	0.177633	0.996463
hsa-miR-589-3p	No	No	0	0	0.941598	2.44187	-1.44089	0.178109	0.996463
hsa-miR-6516-3p	No	No	2.30007	0.929124	2.64021	1.2704	0.794379	0.178414	0.996463
hsa-miR-6750-3p	No	No	1.10751	1.93594	1.27772	2.67281	-0.772515	0.178429	0.996463
hsa-miR-519c-3p	No	No	4.14279	2.67682	4.44604	3.08748	0.666602	0.178433	0.996463
hsa-miR-297	No	No	1.74161	1.80677	1.56354	2.40403	-0.747338	0.178963	0.996463
hsa-miR-6890-3p	No	No	0	0.777356	0.659391	1.38771	-1.11302	0.179027	0.996463
hsa-miR-7156-3p	No	No	1.78364	2.85427	2.24197	3.44938	-0.741903	0.179031	0.996463
hsa-miR-4735-5p	No	No	0	0	0.298802	1.01453	-1.66682	0.179285	0.996463
hsa-miR-8056-5p	No	No	1.90437	2.29355	3.55116	5.55078	-0.738664	0.179857	0.996463
hsa-miR-6721-3p	No	No	2.47244	3.17466	2.93752	3.95396	-0.586598	0.181006	0.996463
hsa-miR-6779-5p	No	No	4.06375	2.99991	5.47875	3.5262	0.54741	0.181108	0.996463
hsa-miR-133b-5p	No	No	1.84044	2.50858	2.81499	4.94918	-0.846103	0.181251	0.996463
hsa-miR-6513-3p	No	No	0.713455	1.33619	0.960395	2.39774	-0.938688	0.181782	0.996463
hsa-miR-940-5p	No	No	5.70764	6.10301	7.18356	10.0845	0.488678	0.181981	0.996463
hsa-miR-4527-3p	No	No	7.65946	11.5066	8.41026	11.5905	-0.438451	0.182332	0.996463
hsa-miR-4298-3p	No	No	1.07018	0.572373	1.83669	1.98398	0.98028	0.183092	0.996463
hsa-miR-8070-3p	No	No	0	0	0.44972	1.22608	-1.45442	0.183257	0.996463
hsa-miR-1229-3p	No	No	0	0.424996	0.853431	2.00796	-1.3401	0.183395	0.996463
hsa-miR-4260-3p	No	No	7.61749	4.94449	11.9364	8.19378	0.651076	0.183917	0.996463
hsa-miR-496-5p	No	No	2.8042	1.27709	3.12937	5.38981	-0.842383	0.185097	0.996463
hsa-miR-3689f-3p	No	No	0	0.861168	0.467795	0.918749	-1.15998	0.185149	0.996463
hsa-miR-483-5p	No	No	0.851051	0.929124	1.06322	1.8657	-0.945361	0.185176	0.996463
hsa-miR-3620-5p	No	No	13.8093	8.40608	14.5225	10.1876	0.438179	0.185329	0.996463
hsa-miR-592-3p	No	No	1.26958	0	1.62206	3.4667	-1.12888	0.185962	0.996463
hsa-miR-3198-5p	No	No	4.44354	5.03711	6.04247	8.86839	-0.611634	0.185976	0.996463
hsa-miR-7847-5p	No	No	7.01753	10.3228	8.89516	12.3647	-0.547763	0.186394	0.996463
hsa-miR-1268b-3p	No	No	0.851051	1.2669	0.807123	1.50671	-0.92327	0.1866	0.996463
hsa-miR-5191	No	No	1.8343	1.11175	2.96233	4.91738	-0.835723	0.187696	0.996463
hsa-miR-6892-3p	No	No	0.779726	0.436172	0.864068	1.70256	-1.0714	0.188048	0.996463
hsa-miR-586	No	No	0	0	0.374653	0.950701	-1.42966	0.188088	0.996463
hsa-miR-3907-5p	No	No	11.0751	8.42765	14.634	26.1678	-0.579513	0.188112	0.996463
hsa-miR-3943	No	No	3.68089	4.71524	3.76769	6.07907	-0.630532	0.188256	0.996463
hsa-miR-6088-3p	No	No	0	0	0.192137	0.720247	-1.69055	0.188393	0.996463
hsa-miR-1972	No	No	4.43006	6.02818	5.43059	8.20049	-0.553053	0.188558	0.996463
hsa-miR-4482-3p	No	No	1.90437	1.0537	2.81904	1.40744	0.807981	0.188816	0.996463
hsa-miR-608-3p	No	No	1.47994	2.65676	2.28996	3.90347	-0.8208	0.189037	0.996463
hsa-miR-1269a	No	No	4.67835	7.23268	4.97357	6.70549	-0.532173	0.189271	0.996463
hsa-miR-1203	No	No	3.00091	0.436172	3.20145	1.6208	0.816894	0.189455	0.996463
hsa-miR-3154-5p	No	No	3.924	4.40696	5.71	10.5948	-0.890385	0.189643	0.996463
hsa-miR-3180-5p	No	No	7.65946	6.38447	8.05021	11.6473	-0.610825	0.190098	0.996463
hsa-miR-6739-3p	No	No	0	0	1.17458	1.206	1.37565	0.191558	0.996463
hsa-miR-561-3p	No	No	1.13333	1.14677	1.37265	2.47655	-0.947096	0.19162	0.996463
hsa-miR-521	No	No	2.55315	1.02796	5.06533	2.56438	0.77104	0.191821	0.996463
hsa-miR-5691-3p	No	No	1.0003	1.19221	1.31692	2.10081	-0.797986	0.19187	0.996463
hsa-miR-1283-2-3p	No	No	0.580535	0	0.557364	1.37067	-1.32556	0.192511	0.996463
hsa-miR-218-2-3p	No	No	0	0	0.456738	1.25917	-1.46301	0.19253	0.996463
hsa-miR-1244-5p	No	No	6.90465	8.1812	7.74273	10.0425	-0.416552	0.192847	0.996463
hsa-miR-6774-3p	No	No	0.739968	0	1.37532	0.413834	1.25863	0.193051	0.996463
hsa-miR-146a-3p	No	No	4.35451	2.71955	6.34989	3.86724	0.666499	0.193211	0.996463
hsa-miR-6871-3p	No	No	1.78364	1.0537	2.43343	1.20305	0.784886	0.193379	0.996463
hsa-miR-3119-3p	No	No	1.16107	0.856488	2.98365	2.30145	-0.965432	0.193384	0.996463
hsa-miR-1250-5p	No	No	3.32254	3.56225	3.57327	5.84995	-0.665655	0.193766	0.996463
hsa-miR-4448	No	No	2.47244	4.71524	3.85873	5.62294	-0.611206	0.193776	0.996463
hsa-miR-4476-5p	No	No	4.14279	3.85885	4.51772	7.66636	-0.715581	0.193866	0.996463
hsa-miR-1295a-5p	No	No	1.0003	1.47378	1.84305	3.028	-0.888213	0.194676	0.996463
hsa-miR-6749-5p	No	No	3.39999	1.85825	4.34229	2.42897	0.622197	0.194904	0.996463
hsa-miR-4477b-5p	No	No	0	0	0.403717	0.956442	-1.4412	0.196421	0.996463
hsa-miR-6745	No	No	7.79726	9.85793	9.40438	13.6215	-0.533404	0.196427	0.996463
hsa-miR-589-5p	No	No	6.90465	9.25564	8.13697	11.793	-0.467569	0.196956	0.996463
hsa-miR-378e-5p	No	No	7.848	4.30584	8.51149	5.49977	0.52375	0.197088	0.996463
hsa-miR-5706-3p	No	No	1.42691	1.80677	1.93979	3.22038	-0.880821	0.197319	0.996463
hsa-miR-196b-3p	No	No	0.713455	0.900014	0.782085	1.38409	-0.944763	0.197615	0.996463
hsa-miR-4257	No	No	5.00151	5.11876	8.07897	4.64835	0.682048	0.197733	0.996463
hsa-miR-633-5p	No	No	3.39999	1.0765	6.40152	4.03933	0.701128	0.197778	0.996463
hsa-miR-4690-5p	No	No	0.613481	0.478387	1.0022	2.06792	-1.08719	0.197789	0.996463
hsa-miR-8053-3p	No	No	1.23622	0.463843	1.8102	3.15736	-0.951295	0.197915	0.996463
hsa-miR-3925-5p	No	No	2.30007	2.69473	4.82281	7.71434	-0.797987	0.19801	0.996463
hsa-miR-4501	No	No	3.48321	1.0765	4.39433	2.26737	0.803936	0.198041	0.996463
hsa-miR-558	No	No	5.75019	2.82435	6.4425	4.00215	0.57844	0.198101	0.996463
hsa-miR-3691-5p	No	No	1.16107	1.48987	1.5048	2.59402	-0.854423	0.198226	0.996463
hsa-miR-1297-5p	No	No	1.84044	1.04057	2.07251	5.43508	0.817962	0.198388	0.996463
hsa-miR-6841-3p	No	No	0	0	0.335482	0.805941	-1.46495	0.198398	0.996463
hsa-miR-376c-5p	No	No	0	0	0.178946	0.785476	-1.96821	0.199007	0.996463
hsa-miR-127-5p	No	No	2.33918	2.06534	3.37783	5.66555	-0.785113	0.199169	0.996463
hsa-miR-3143-3p	No	No	1.86947	0.777356	2.14687	2.49036	0.77351	0.199468	0.996463
hsa-miR-4296	No	No	8.87961	5.09123	9.127	6.62763	0.451135	0.199479	0.996463
hsa-miR-6818-3p	No	No	1.26958	0.888839	1.46111	2.50602	-0.877598	0.199638	0.996463
hsa-miR-370-3p	No	No	6.80841	10.4266	11.1836	15.9444	-0.552282	0.200807	0.996463
hsa-miR-512-3p	No	No	4.29437	4.20304	4.5639	6.64025	-0.584097	0.20104	0.996463
hsa-miR-6769a-5p	No	No	0	0	0.175301	1.81666	-2.38643	0.201132	0.996463
hsa-miR-4425-5p	No	No	0.739968	0.94223	1.19944	2.34225	-1.06301	0.201143	0.996463
hsa-miR-101-5p	No	No	3.0674	3.64506	3.10789	4.9327	-0.581716	0.201204	0.996463
hsa-miR-128-1-5p	No	No	1.13333	0.831136	1.4215	2.70822	-0.95338	0.202355	0.996463
hsa-miR-511-3p	No	No	1.22696	0.914559	3.37182	21.9054	-1.30832	0.202584	0.996463
hsa-miR-3658-3p	No	No	0.713455	0.816203	1.00066	1.7706	-0.942919	0.203047	0.996463
hsa-miR-4484	No	No	1.8343	3.17466	2.29808	3.28948	-0.611403	0.203377	0.996463
hsa-miR-8082	No	No	4.53332	2.67682	5.23275	7.55311	-0.652598	0.204047	0.996463
hsa-miR-4761-5p	No	No	0	0	0.177228	0.694236	-1.49169	0.204467	0.996463
hsa-miR-9983-3p	No	No	1.84044	0.94223	7.34078	9.73427	0.95187	0.205012	0.996463
hsa-miR-2115-5p	No	No	2.33918	1.12194	3.41332	3.75649	0.81545	0.20532	0.996463
hsa-miR-8062-3p	No	No	1.55945	0.424996	1.57763	2.61275	-0.877532	0.20615	0.996463
hsa-miR-489-3p	No	No	0	0.94223	0.517685	0.944951	-1.10574	0.206237	0.996463
hsa-miR-152-5p	No	No	5.00151	2.94757	5.36287	3.62784	0.475021	0.20626	0.996463
hsa-miR-300-5p	No	No	0	0	1.257	1.5282	1.46827	0.206579	0.996463
hsa-miR-548h-5p	No	No	1.84044	3.05814	3.20309	5.08024	-0.760716	0.207197	0.996463
hsa-miR-548ai-3p	No	No	0	0	0.603476	4.32119	-1.92545	0.20888	0.996463
hsa-miR-4773-5p	No	No	4.25525	2.78737	4.50353	7.62701	-0.795009	0.209108	0.996463
hsa-miR-3120-5p	No	No	3.0674	1.57033	3.7632	2.17579	0.626188	0.209111	0.996463
hsa-miR-296-3p	No	No	4.06375	3.98149	3.66309	5.08117	-0.569284	0.209192	0.996463
hsa-miR-4439	No	No	1.10751	2.13262	1.70496	3.46138	-0.864748	0.209203	0.996463
hsa-miR-6502-3p	No	No	2.00061	0.424996	2.92901	1.36046	0.880724	0.209331	0.996463
hsa-miR-3614-3p	No	No	12.4855	12.8851	15.4774	20.4747	-0.423823	0.209441	0.996463
hsa-miR-8077-5p	No	No	3.4042	4.5728	3.81089	5.62786	-0.635882	0.209566	0.996463
hsa-miR-4268-5p	No	No	2.30007	2.05205	8.32755	10.7273	0.882587	0.20974	0.996463
hsa-miR-7161-3p	No	No	5.1063	1.80003	5.20966	22.6478	-0.820431	0.209786	0.996463
hsa-miR-3714	No	No	3.4042	3.60006	5.12381	8.18946	-0.736701	0.210101	0.996463
hsa-miR-4692	No	No	0	0	0.496337	1.07891	-1.20008	0.210557	0.996463
hsa-miR-3667-5p	No	No	2.21503	0.424996	3.88464	1.81657	0.915877	0.210695	0.996463
hsa-miR-6891-3p	No	No	0.885431	1.03622	0.995865	1.59045	-0.87298	0.211128	0.996463
hsa-miR-548o	No	No	8.00242	11.489	10.4132	13.5211	-0.428105	0.211375	0.996463
hsa-miR-892b-5p	No	No	1.38093	1.06764	1.79415	2.90252	-0.815291	0.211432	0.996463
hsa-miR-520h	No	No	2.00061	2.05205	3.68238	4.543	0.719469	0.211865	0.996463
hsa-miR-6128	No	No	0.934734	1.06631	1.16732	6.17442	-0.956628	0.211995	0.996463
hsa-miR-12116	No	No	1.38093	1.97435	2.29984	4.75777	-0.742062	0.212019	0.996463
hsa-miR-6873-3p	No	No	7.93332	5.89509	8.67792	6.03354	0.408178	0.213103	0.996463
hsa-miR-3942-5p	No	No	0	0	0.850581	0.901231	1.3476	0.213554	0.996463
hsa-miR-208a-3p	No	No	0	0	1.7073	1.49764	-1.28578	0.213852	0.996463
hsa-miR-6129	No	No	5.07833	6.88934	5.29873	7.10684	-0.50655	0.214132	0.996463
hsa-miR-324-3p	No	No	6.1811	8.80086	6.94173	9.92067	-0.555968	0.215904	0.996463
hsa-miR-3689e-3p	No	No	0	0	0.680351	1.63791	-1.30958	0.216761	0.996463
hsa-miR-4656-3p	No	No	1.15004	2.21208	1.40195	2.17608	-0.794907	0.216914	0.996463
hsa-miR-5572	No	No	5.17977	7.34526	5.8593	8.78944	-0.477848	0.217776	0.996463
hsa-miR-4676-3p	No	No	1.8343	0.9403	2.43048	1.23994	0.797111	0.217897	0.996463
hsa-miR-3128-3p	No	No	0	0	0.657565	0.490147	1.657	0.218386	0.996463
hsa-miR-5586-5p	No	No	0	0	0.278178	0.804251	-1.38475	0.218499	0.996463
hsa-miR-198-3p	No	No	1.08863	0	1.48066	2.19463	1.01403	0.218688	0.996463
hsa-miR-4803-3p	No	No	0	0	0.436484	0.994876	-1.30395	0.218796	0.996463
hsa-miR-4536-5p	No	No	1.0003	0.777356	1.13917	1.90207	-0.887778	0.21965	0.996463
hsa-miR-4646-5p	No	No	4.53332	3.84014	5.12503	4.12194	0.479648	0.220092	0.996463
hsa-miR-147a	No	No	0.934734	0.929124	0.969973	1.58238	-0.941547	0.220228	0.996463
hsa-miR-609	No	No	1.86947	3.27418	4.00619	7.85562	-0.79133	0.220578	0.996463
hsa-miR-7976	No	No	2.76186	1.71298	2.59143	4.01395	-0.675755	0.22103	0.996463
hsa-miR-3616-3p	No	No	0.779726	1.34692	0.875929	1.46561	-0.842493	0.22108	0.996463
hsa-miR-1913-5p	No	No	7.65946	6.87231	11.0094	7.46437	0.456786	0.221404	0.996463
hsa-miR-3938-5p	No	No	1.10751	1.0537	1.40581	2.25555	-0.836297	0.22146	0.996463
hsa-miR-4752-3p	No	No	2.76186	3.32561	3.06151	4.39289	-0.612082	0.221713	0.996463
hsa-miR-4509-3p	No	No	6.13481	6.18821	11.6134	7.41954	0.555062	0.221909	0.996463
hsa-miR-323a-3p	No	No	6.90022	9.21514	6.79831	9.28599	-0.436243	0.221914	0.996463
hsa-miR-12124-5p	No	No	6.34791	3.10942	8.19991	5.15783	0.553494	0.222018	0.996463
hsa-miR-6837-3p	No	No	4.90785	4.42677	7.64385	5.04339	0.553618	0.222335	0.996463
hsa-miR-3199	No	No	4.00121	5.34398	5.16015	6.81163	-0.492509	0.222873	0.996463
hsa-miR-6786-5p	No	No	5.1063	3.67535	6.19983	4.03375	0.508829	0.223032	0.996463
hsa-miR-2681-3p	No	No	0.779726	0	2.18519	3.56584	1.06033	0.223151	0.996463
hsa-miR-5579-3p	No	No	0	0	0.372735	0.847717	-1.34999	0.223176	0.996463
hsa-miR-5695-5p	No	No	5.52133	4.14149	6.27003	11.4628	-0.646448	0.223305	0.996463
hsa-miR-3170	No	No	6.80841	6.638	8.22803	11.3932	-0.525325	0.223437	0.996463
hsa-miR-10394-5p	No	No	1.0003	1.04057	2.33994	1.78307	-0.804257	0.223813	0.996463
hsa-miR-7852-3p	No	No	2.00061	1.03622	2.81063	4.73299	-0.828719	0.224434	0.996463
hsa-miR-504-3p	No	No	0.739968	0.424996	0.852688	1.57731	-0.898434	0.224519	0.996463
hsa-miR-1281	No	No	1.23622	1.59359	3.38546	1.73138	0.816814	0.224711	0.996463
hsa-miR-663a	No	No	6.74829	5.13937	8.74358	5.92441	0.45522	0.224928	0.996463
hsa-miR-5091	No	No	4.14279	3.69324	4.95414	7.53207	-0.672778	0.226258	0.996463
hsa-miR-6868-3p	No	No	3.26588	5.56672	4.29305	5.59632	-0.474077	0.226274	0.996463
hsa-miR-618-3p	No	No	2.8042	4.37601	3.76538	4.88678	-0.505067	0.226702	0.996463
hsa-miR-181c-3p	No	No	8.86011	7.46726	12.0422	9.15932	0.383799	0.226793	0.996463
hsa-miR-2114-5p	No	No	0	0	0.820148	1.59977	-1.09338	0.227695	0.996463
hsa-miR-506-5p	No	No	0	0.35236	0.681226	1.43359	-1.07191	0.22777	0.996463
hsa-miR-648-3p	No	No	1.16107	0	1.58963	1.62981	0.855262	0.227908	0.996463
hsa-miR-4715-5p	No	No	8.91818	4.74213	7.41432	5.038	0.451326	0.228352	0.996463
hsa-miR-384-5p	No	No	2.55315	2.5835	3.26418	4.6373	-0.613345	0.228458	0.996463
hsa-miR-20b-3p	No	No	9.79765	9.2824	9.55706	12.5846	-0.46397	0.229986	0.996463
hsa-miR-4641	No	No	0	0	0.325924	1.04352	-1.68675	0.230221	0.996463
hsa-miR-6785-5p	No	No	1.55945	1.14089	1.66027	2.6851	-0.743672	0.230406	0.996463
hsa-miR-3166-5p	No	No	2.30007	2.22108	2.59379	4.64187	-0.750607	0.230613	0.996463
hsa-miR-5688	No	No	0	0	0.787736	1.69925	-1.21151	0.230744	0.996463
hsa-miR-548an-3p	No	No	0	0	0.126179	0.683822	-1.63232	0.230783	0.996463
hsa-miR-6133	No	No	1.15004	0.888839	1.54218	2.34016	-0.811842	0.230897	0.996463
hsa-miR-548a-2-5p	No	No	0	0	0.796087	3.17274	-1.19769	0.231132	0.996463
hsa-miR-6788-5p	No	No	1.08863	0.94223	1.87035	3.4324	-0.940528	0.231156	0.996463
hsa-miR-6887-5p	No	No	0.851051	0	1.27352	2.32362	-0.987035	0.231511	0.996463
hsa-miR-151a-5p	No	No	11.772	12.6523	13.6655	18.9279	-0.420584	0.231579	0.996463
hsa-miR-761	No	No	3.6686	5.26848	4.5522	6.14413	-0.49851	0.23172	0.996463
hsa-miR-4679-3p	No	No	0.739968	0.914559	1.04722	3.9484	-0.916424	0.231833	0.996463
hsa-miR-3142-5p	No	No	2.76186	1.13455	3.46459	3.58951	0.662889	0.232975	0.996463
hsa-miR-653-5p	No	No	0	0.504128	0.53277	0.958225	-1.17826	0.233526	0.996463
hsa-miR-3689a-3p	No	No	0.779726	0	1.16896	2.25378	-1.0497	0.233701	0.996463
hsa-miR-495-5p	No	No	1.13333	0	2.37547	1.01117	1.01735	0.233873	0.996463
hsa-miR-628-3p	No	No	2.90268	4.43337	3.37128	4.90793	-0.627077	0.233935	0.996463
hsa-miR-6762-5p	No	No	5.66665	7.95207	6.33673	8.78242	-0.437232	0.234351	0.996463
hsa-miR-6817-3p	No	No	0.739968	1.10604	1.07016	1.79018	-0.80023	0.235098	0.996463
hsa-miR-4687-3p	No	No	8.28558	3.93006	9.44729	14.5609	0.535771	0.235697	0.996463
hsa-miR-1203-3p	No	No	2.76186	2.7742	3.38783	13.8387	-0.740526	0.236232	0.996463
hsa-miR-410-5p	No	No	0.934734	0.562181	1.47214	3.17526	-0.968815	0.236336	0.996463
hsa-miR-181a-2-3p	No	No	8.57698	11.5678	10.4727	13.249	-0.380413	0.236569	0.996463
hsa-miR-6862-5p	No	No	6.79998	4.42958	7.92151	5.27723	0.488417	0.236874	0.996463
hsa-miR-642a-3p	No	No	1.26958	1.01341	2.55293	1.37119	0.776349	0.237283	0.996463
hsa-miR-519a-3p	No	No	2.55315	0.982515	3.3379	1.71167	0.679599	0.238135	0.996463
hsa-miR-4293-5p	No	No	1.8343	1.12194	1.75601	2.58974	-0.654017	0.238752	0.996463
hsa-miR-4320-5p	No	No	2.00061	2.33712	2.25998	3.79971	-0.670557	0.238892	0.996463
hsa-miR-4666a-5p	No	No	0	0.96797	0.983592	1.65871	-0.908892	0.23901	0.996463
hsa-miR-5699-5p	No	No	0.739968	1.84748	1.50741	2.37359	-0.769459	0.23907	0.996463
hsa-miR-4729-3p	No	No	0	0.816203	0.739469	1.30932	-1.04437	0.239389	0.996463
hsa-miR-130b-3p	No	No	7.39968	9.31215	7.44169	10.0541	-0.453676	0.239504	0.996463
hsa-miR-1279-3p	No	No	0	0.463843	0.676253	3.10591	-1.10422	0.239941	0.996463
hsa-miR-10226	No	No	9.00273	5.68123	8.40997	6.32778	0.458551	0.240124	0.996463
hsa-miR-4471-5p	No	No	2.45392	1.40351	2.207	3.59221	-0.7962	0.240254	0.996463
hsa-miR-302d-3p	No	No	0	0	0.221775	0.598648	-1.3859	0.240586	0.996463
hsa-miR-576-3p	No	No	10.2126	10.6661	10.7722	13.7315	-0.422617	0.241331	0.996463
hsa-miR-664b-3p	No	No	0	0.463843	0.669238	1.37044	-1.13355	0.24159	0.996463
hsa-miR-944-5p	No	No	1.16107	0.888839	1.30198	1.73233	0.854472	0.241681	0.996463
hsa-miR-607	No	No	7.33719	4.60871	6.88185	10.3611	-0.599665	0.24169	0.996463
hsa-miR-1255b-5p	No	No	1.38093	1.12103	1.8979	2.96382	-0.773682	0.241899	0.996463
hsa-miR-5697-3p	No	No	0	0	0.522623	1.13096	-1.38525	0.242141	0.996463
hsa-miR-101-2-5p	No	No	0	0.987177	0.859339	1.56946	-0.959544	0.242338	0.996463
hsa-miR-4288-5p	No	No	6.00182	6.30665	6.0221	9.91082	-0.493055	0.242567	0.996463
hsa-miR-6800-3p	No	No	0	0	0.0812311	0.474166	-1.64178	0.243558	0.996463
hsa-miR-11181-5p	No	No	0	0	0.27674	0.710204	-1.35918	0.24378	0.996463
hsa-miR-7854-5p	No	No	3.89863	1.49264	3.89046	5.91342	-0.699031	0.244453	0.996463
hsa-miR-449a-3p	No	No	1.77086	2.56969	2.60796	3.66185	-0.599364	0.244517	0.996463
hsa-miR-302c-5p	No	No	0	0.861168	0.598849	1.2031	-1.12966	0.244534	0.996463
hsa-miR-548u	No	No	1.10751	0	1.73918	3.20688	-0.948882	0.244644	0.996463
hsa-miR-5008-3p	No	No	1.26958	0	1.99723	0.898243	0.994808	0.244916	0.996463
hsa-miR-1295b-5p	No	No	0	0	0.260842	0.723558	-1.34329	0.245422	0.996463
hsa-miR-3677-3p	No	No	2.95987	2.65676	2.54961	3.77918	-0.604682	0.24544	0.996463
hsa-miR-374c-3p	No	No	0	0	0.278258	0.737114	-1.22607	0.245657	0.996463
hsa-miR-891a-3p	No	No	1.55945	1.34737	1.27972	2.01402	-0.755347	0.245882	0.996463
hsa-miR-223-5p	No	No	2.53916	1.75882	24.2525	5.25634	0.850861	0.246776	0.996463
hsa-miR-637-5p	No	No	1.8343	2.29355	3.3295	5.09296	-0.675642	0.247154	0.996463
hsa-miR-452-5p	No	No	12.4756	10.2593	11.0338	14.0287	-0.371768	0.247381	0.996463
hsa-miR-4284-3p	No	No	1.13333	1.11175	1.66813	2.67917	-0.837383	0.247626	0.996463
hsa-miR-302e-3p	No	No	0	0	0.711828	1.53089	-1.25047	0.248001	0.996463
hsa-miR-1228-3p	No	No	0	0	0.343874	0.592755	-1.41782	0.248191	0.996463
hsa-miR-4723-5p	No	No	1.08863	0	0.977394	0.312087	1.04253	0.248296	0.996463
hsa-miR-382-3p	No	No	2.2199	0.929124	2.39188	1.35757	0.722092	0.249326	0.996463
hsa-miR-320d-1-5p	No	No	4.00121	2.79768	4.47832	7.43763	-0.61507	0.249567	0.996463
hsa-miR-12122	No	No	5.5029	4.56649	4.95832	6.55451	-0.488319	0.249962	0.996463
hsa-miR-203a-5p	No	No	1.86947	1.82912	2.41915	3.68641	-0.710817	0.251018	0.996463
hsa-miR-4536-3p	No	No	1.0003	0	0.903084	1.15329	0.964024	0.251086	0.996463
hsa-miR-4659b-3p	No	No	0.885431	1.10649	1.31793	2.04367	-0.779263	0.251131	0.996463
hsa-miR-372-5p	No	No	1.47994	3.85854	2.24051	3.21281	-0.648302	0.251224	0.996463
hsa-miR-7109-3p	No	No	0	0	0.346859	0.755699	-1.15998	0.251348	0.996463
hsa-miR-877-3p	No	No	1.8343	0.982515	2.77312	1.62656	0.684802	0.252034	0.996463
hsa-miR-103b-3p	No	No	0	0.35236	0.460861	0.906439	-1.13706	0.252086	0.996463
hsa-miR-3122-3p	No	No	0	0	0.960076	2.19233	-1.24196	0.252406	0.996463
hsa-miR-1538	No	No	11.5106	7.98278	10.8871	8.20309	0.356031	0.253458	0.996463
hsa-miR-519e-5p	No	No	0	0	0.69822	1.70891	-1.29059	0.253866	0.996463
hsa-miR-6068-3p	No	No	0	0	0.975963	1.21453	1.05556	0.254057	0.996463
hsa-miR-5585-5p	No	No	1.77086	0.436172	2.18925	0.9897	0.805155	0.254149	0.996463
hsa-miR-550a-3-5p	No	No	2.95987	3.19696	4.01151	5.20874	-0.534718	0.25444	0.996463
hsa-miR-2909	No	No	3.45011	1.34737	2.98561	4.93443	-0.8128	0.254824	0.996463
hsa-miR-1976	No	No	0	0.94223	0.775737	1.44634	-0.982675	0.254844	0.996463
hsa-miR-499a-3p	No	No	2.33918	1.96503	2.60744	4.71431	-0.755598	0.25525	0.996463
hsa-miR-6781-3p	No	No	0	0	0.253833	0.652329	-1.44295	0.256313	0.996463
hsa-miR-4329	No	No	6.79998	4.73975	9.49309	6.00218	0.545833	0.25656	0.996463
hsa-miR-6865-5p	No	No	1.26958	1.83486	1.4554	2.10887	-0.622742	0.257455	0.996463
hsa-miR-5589-3p	No	No	0	0	0.078055	0.60626	-1.68112	0.257489	0.996463
hsa-miR-378j-3p	No	No	1.38093	1.13455	2.9979	5.00419	-0.82059	0.257512	0.996463
hsa-miR-4465	No	No	1.0003	1.0765	1.35774	2.00114	-0.717131	0.25763	0.996463
hsa-miR-5192	No	No	2.26666	1.04057	7.14476	29.5384	-1.07375	0.258163	0.996463
hsa-miR-103a-1-5p	No	No	0	0	0.358527	0.856064	-1.24877	0.258462	0.996463
hsa-miR-548ay-5p	No	No	6.80841	10.2453	7.66734	10.2895	-0.435253	0.258685	0.996463
hsa-miR-4662b	No	No	2.32214	1.85825	2.60741	3.93602	-0.681265	0.258688	0.996463
hsa-miR-624-5p	No	No	0	0.777356	0.630227	1.2778	-1.05339	0.258908	0.996463
hsa-miR-3915-3p	No	No	2.76186	1.40351	2.90781	4.51525	-0.750099	0.259277	0.996463
hsa-miR-1825	No	No	0.739968	1.11175	0.805335	1.2001	-0.790865	0.259863	0.996463
hsa-miR-3606-5p	No	No	1.16107	0	1.43765	2.07787	0.84845	0.259894	0.996463
hsa-miR-1262	No	No	8.65353	6.58632	9.32632	13.8079	-0.494447	0.259919	0.996463
hsa-miR-4726-3p	No	No	0.356727	0	0.532804	0.938401	-1.03736	0.260097	0.996463
hsa-miR-3138	No	No	3.39999	2.92182	4.91464	6.89273	-0.552713	0.260312	0.996463
hsa-miR-4530	No	No	3.0674	3.36226	3.40277	4.85619	-0.623637	0.260536	0.996463
hsa-miR-320b-1-5p	No	No	4.90785	4.78573	5.3465	7.71358	-0.526152	0.261246	0.996463
hsa-miR-4274-5p	No	No	8.65353	4.31528	9.71362	6.91215	0.469379	0.261631	0.996463
hsa-miR-6718-5p	No	No	1.8343	2.153	2.43378	3.56	-0.621655	0.261655	0.996463
hsa-miR-770-5p	No	No	1.8343	0.381226	1.69865	0.855253	0.717337	0.26178	0.996463
hsa-miR-7160-5p	No	No	4.29437	3.24149	3.9827	6.3189	-0.602692	0.26234	0.996463
hsa-miR-548k	No	No	4.35451	2.2235	4.22892	4.93075	0.536706	0.262481	0.996463
hsa-miR-323b-5p	No	No	0.851051	0.463843	1.15537	4.60952	0.908449	0.262514	0.996463
hsa-miR-4524a-3p	No	No	0	0.35236	0.668715	1.23167	-0.957907	0.262526	0.996463
hsa-miR-4330-5p	No	No	3.80875	4.54497	4.42075	5.93577	-0.503791	0.262758	0.996463
hsa-miR-1276	No	No	2.76186	3.3631	3.74604	5.09815	-0.553862	0.262977	0.996463
hsa-miR-4480-5p	No	No	2.33918	1.02796	2.36829	1.37589	0.627363	0.263413	0.996463
hsa-miR-6516-5p	No	No	2.76186	2.80097	2.81145	3.83763	-0.591451	0.264071	0.996463
hsa-miR-1286	No	No	2.95987	2.43004	3.16196	4.50205	-0.583169	0.26418	0.996463
hsa-miR-106a-3p	No	No	9.00273	9.75322	10.506	15.0161	-0.54644	0.264407	0.996463
hsa-miR-4303-3p	No	No	0	0	0.280178	0.856878	-1.42049	0.264818	0.996463
hsa-miR-4761-3p	No	No	0.713455	1.20483	1.00982	1.68778	-0.769901	0.264991	0.996463
hsa-miR-376a-2-5p	No	No	0	0	0.405169	1.99951	-2.28136	0.265709	0.996463
hsa-miR-5700	No	No	0	0.463843	0.84752	1.72233	-1.02865	0.26617	0.996463
hsa-miR-1302-7-5p	No	No	0.713455	0.998353	1.04248	1.63186	-0.878467	0.266298	0.996463
hsa-miR-2467-5p	No	No	4.60015	4.50018	6.30377	4.89975	0.481505	0.266356	0.996463
hsa-miR-1178-3p	No	No	0	0	0.512479	1.10167	-1.07253	0.266608	0.996463
hsa-miR-4763-5p	No	No	3.32254	2.69383	4.88133	3.20179	0.522775	0.267766	0.996463
hsa-miR-3140-3p	No	No	1.22696	1.02796	2.26741	3.73052	-0.81578	0.268005	0.996463
hsa-miR-3619-3p	No	No	1.22696	0	1.95642	1.0052	0.809143	0.268531	0.996463
hsa-miR-4524b-5p	No	No	1.47994	1.35412	1.86187	2.77298	-0.734627	0.268863	0.996463
hsa-miR-4537	No	No	11.5004	11.6536	12.9302	17.7183	-0.411832	0.269283	0.996463
hsa-miR-4735-3p	No	No	0	0	0.436983	0.910367	-1.08852	0.269295	0.996463
hsa-miR-2117	No	No	4.00121	2.26911	5.02726	7.31068	0.498335	0.270831	0.996463
hsa-miR-2861-5p	No	No	3.70866	4.0421	3.94508	5.01545	-0.462263	0.27145	0.996463
hsa-miR-6741-3p	No	No	1.26958	0.35236	2.01656	1.11122	0.741341	0.271475	0.996463
hsa-miR-12133	No	No	0	0	0.530811	1.02671	-1.11985	0.271919	0.996463
hsa-miR-151b	No	No	11.0637	12.0562	11.4993	14.307	-0.33981	0.272038	0.996463
hsa-miR-3975	No	No	1.13333	0	2.0624	2.33217	0.850195	0.272047	0.996463
hsa-miR-3122	No	No	3.70866	3.47892	6.02509	8.98682	-0.619705	0.27206	0.996463
hsa-miR-541-5p	No	No	1.77086	2.23176	2.02062	3.15498	-0.569648	0.272164	0.996463
hsa-miR-431-3p	No	No	0.613481	0	0.978206	1.85182	-0.953138	0.272341	0.996463
hsa-miR-487b-5p	No	No	0.885431	0.861168	0.802772	1.20685	-0.754647	0.272404	0.996463
hsa-miR-4771-5p	No	No	2.55315	2.80097	3.5324	4.9567	-0.577794	0.273117	0.996463
hsa-miR-5047-5p	No	No	1.90437	1.97588	2.62379	3.59473	-0.641842	0.273687	0.996463
hsa-miR-548y	No	No	0.934734	0.35236	0.890215	1.40964	-0.886928	0.273962	0.996463
hsa-miR-4319	No	No	3.17396	2.51589	3.62254	5.59924	-0.580616	0.274395	0.996463
hsa-miR-3664-3p	No	No	1.47994	2.71796	2.66097	3.62878	-0.533905	0.274482	0.996463
hsa-miR-9899	No	No	6.90022	6.63894	7.06299	10.166	-0.436046	0.2747	0.996463
hsa-miR-5579-5p	No	No	0	0	0.139735	0.687136	-1.73435	0.274717	0.996463
hsa-miR-205-3p	No	No	1.77086	2.26911	2.34658	4.10908	-0.653695	0.274914	0.996463
hsa-miR-203b-5p	No	No	0.851051	0	1.47551	0.641336	0.84784	0.275002	0.996463
hsa-miR-4496-5p	No	No	0.739968	0	1.51888	2.9995	-1.02073	0.27575	0.996463
hsa-miR-7977-3p	No	No	0.580535	0	1.33557	0.407077	1.18693	0.275946	0.996463
hsa-miR-6763-5p	No	No	5.44314	4.78981	6.82697	5.1009	0.482551	0.275994	0.996463
hsa-miR-516a-3p, hsa-miR-516b-3p	No	No	1.38093	0.35236	2.34954	2.12148	-0.802493	0.277274	0.996463
hsa-miR-548ae-5p	No	No	0.739968	0	0.836797	1.4521	-0.890499	0.27738	0.996463
hsa-miR-5006-3p	No	No	0.580535	0.504128	0.888525	1.54	-0.885684	0.277544	0.996463
hsa-miR-762	No	No	5.17977	5.99974	5.95239	9.14534	-0.450974	0.277667	0.996463
hsa-miR-548l-3p	No	No	0	0	0.600824	1.09965	-1.03722	0.277943	0.996463
hsa-miR-1265	No	No	3.1189	3.17466	2.80944	3.67433	-0.534661	0.278146	0.996463
hsa-miR-4328	No	No	0	0	0.671158	1.27571	1.37126	0.278199	0.996463
hsa-miR-6780a-5p	No	No	1.07018	0.788532	1.22582	2.50445	-0.799132	0.278229	0.996463
hsa-miR-7844-3p	No	No	1.84044	1.43452	2.77419	4.18756	-0.68039	0.278488	0.996463
hsa-miR-10399-3p	No	No	7.65946	8.40564	8.80205	12.5957	-0.459673	0.278732	0.996463
hsa-miR-7975	No	No	6.80841	5.91507	8.82169	7.15052	0.439173	0.278864	0.996463
hsa-miR-15a-5p	No	No	5.52372	5.92306	7.01431	9.49867	-0.517023	0.280005	0.996463
hsa-miR-571	No	No	2.90268	1.82908	3.11256	16.1763	-0.626106	0.280292	0.996463
hsa-miR-18a-3p	No	No	1.8343	2.13965	2.0406	3.64495	-0.640224	0.280386	0.996463
hsa-miR-4269-3p	No	No	5.07833	4.0421	5.19129	3.75645	0.403312	0.280533	0.996463
hsa-miR-3678-3p	No	No	0	0	0.513549	1.04174	-1.12664	0.280534	0.996463
hsa-miR-4310-5p	No	No	1.90437	1.88822	2.02327	2.9323	-0.615961	0.280801	0.996463
hsa-miR-4765	No	No	0.356727	0	0.948056	1.77943	-0.997082	0.281018	0.996463
hsa-miR-1248	No	No	3.68089	1.97148	3.96335	5.76981	-0.621738	0.281024	0.996463
hsa-miR-3117-3p	No	No	0.779726	1.70348	1.55635	2.41745	-0.73888	0.281188	0.996463
hsa-miR-1287-5p	No	No	9.6665	12.3724	10.3166	12.0627	-0.304028	0.28121	0.996463
hsa-miR-6775-5p	No	No	2.8042	1.12194	2.97042	1.83542	0.559418	0.281385	0.996463
hsa-miR-422a	No	No	11.0637	11.3349	11.9006	16.4744	-0.40314	0.28139	0.996463
hsa-miR-4667-3p	No	No	0.356727	0	1.65011	0.617502	1.03325	0.281641	0.996463
hsa-miR-1199-5p	No	No	1.22696	0.816203	1.34087	2.21904	-0.776332	0.281838	0.996463
hsa-miR-1914-5p	No	No	1.8343	0	1.66709	0.843191	0.758024	0.282382	0.996463
hsa-miR-6730-3p	No	No	2.2199	4.37371	3.25046	5.15463	-0.549593	0.282782	0.996463
hsa-miR-635	No	No	3.00091	1.97435	3.25489	4.60296	-0.616989	0.283916	0.996463
hsa-miR-6760-3p	No	No	0	0	1.14918	0.355639	1.15962	0.28398	0.996463
hsa-miR-548av-5p	No	No	3.32254	2.10739	3.41621	5.24935	0.524982	0.284111	0.996463
hsa-miR-1843-3p	No	No	13.2902	10.1596	14.5451	10.7935	0.302889	0.284192	0.996463
hsa-miR-1238-3p	No	No	1.22696	2.08114	1.52578	2.8603	-0.631932	0.284468	0.996463
hsa-miR-3189-3p	No	No	1.0003	0	1.54578	0.719368	0.811526	0.284833	0.996463
hsa-miR-548aw-3p	No	No	0	0	0.406088	0.917067	-1.25844	0.284966	0.996463
hsa-miR-556-5p	No	No	2.45392	1.82912	2.24846	3.34882	-0.69353	0.28504	0.996463
hsa-miR-548o-3p	No	No	4.35451	6.26644	5.64255	7.08764	-0.400999	0.285124	0.996463
hsa-miR-4479-5p	No	No	2.17726	2.13262	2.24903	3.37096	-0.627901	0.285903	0.996463
hsa-miR-3935-5p	No	No	6.13481	3.27418	8.32843	6.3912	0.56594	0.286151	0.996463
hsa-miR-4778-5p	No	No	2.45392	1.20483	2.35764	3.52059	-0.673741	0.28646	0.996463
hsa-miR-3116	No	No	1.10751	1.21502	1.51515	2.25146	-0.676776	0.286619	0.996463
hsa-miR-4476	No	No	0.634791	0.914559	0.966009	2.02853	-0.7685	0.286678	0.996463
hsa-miR-4756-5p	No	No	0.580535	0	0.999402	1.93929	-1.01113	0.287032	0.996463
hsa-miR-3176	No	No	8.28558	5.18954	10.7358	16.7778	-0.657334	0.287272	0.996463
hsa-miR-3065-3p	No	No	3.39999	5.36373	3.83872	5.65329	-0.408377	0.287582	0.996463
hsa-miR-6876-5p	No	No	1.55945	1.75882	1.76301	2.54466	-0.663445	0.287626	0.996463
hsa-miR-6877-5p	No	No	7.61749	3.56448	9.65714	6.3079	0.527093	0.287642	0.996463
hsa-miR-133a-5p	No	No	4.94488	2.11643	4.47454	9.27721	0.55926	0.28859	0.996463
hsa-miR-27b-5p	No	No	5.52133	4.08101	5.04242	6.71601	-0.467708	0.289109	0.996463
hsa-miR-4520-2-3p	No	No	1.15004	1.99671	1.93979	2.59482	-0.577858	0.290839	0.996463
hsa-miR-6846-3p	No	No	0	0	0.456056	0.853062	-1.04046	0.290914	0.996463
hsa-miR-6747-5p	No	No	1.07018	0.788532	1.09863	1.65172	-0.829061	0.291344	0.996463
hsa-miR-4771	No	No	5.00151	2.55952	9.97177	9.6049	-0.625795	0.291786	0.996463
hsa-miR-496	No	No	1.26958	1.70348	2.17402	3.80356	-0.661756	0.292146	0.996463
hsa-miR-4669	No	No	3.00091	3.17985	3.34603	4.15906	-0.453658	0.292461	0.996463
hsa-miR-431-5p	No	No	0	0	0.840725	0.147954	1.32672	0.293008	0.996463
hsa-miR-3130-5p	No	No	2.33918	2.23176	2.56509	3.44821	-0.513758	0.293955	0.996463
hsa-miR-95-5p	No	No	1.13333	0.94223	1.53398	2.27276	0.758879	0.294691	0.996463
hsa-miR-4708-3p	No	No	0	0	0.555198	0.99506	-1.08417	0.29564	0.996463
hsa-miR-6072-5p	No	No	6.54314	5.67277	8.17539	11.4349	-0.547963	0.295653	0.996463
hsa-miR-597-3p	No	No	6.80841	4.50992	7.65285	5.64446	0.44559	0.295864	0.996463
hsa-miR-1289	No	No	4.99418	4.61839	6.22165	7.84068	-0.464462	0.295951	0.996463
hsa-miR-4786-3p	No	No	1.38093	1.01341	1.33985	2.00656	-0.654224	0.296403	0.996463
hsa-miR-3679-5p	No	No	0.739968	0	0.976752	1.73772	-0.869119	0.296724	0.996463
hsa-miR-3908	No	No	5.00151	4.10906	6.34791	8.35354	-0.496097	0.297181	0.996463
hsa-miR-181a-3p	No	No	1.13333	0.424996	3.47869	2.2617	0.804749	0.2974	0.996463
hsa-miR-1470	No	No	6.90465	9.25395	11.4327	19.7236	0.483762	0.297552	0.996463
hsa-miR-4768-3p	No	No	0.739968	0	1.0441	1.40734	0.877492	0.297789	0.996463
hsa-miR-6855-3p	No	No	0	1.11175	0.890066	1.51422	-0.866772	0.298077	0.996463
hsa-miR-6732-3p	No	No	0.613481	1.19176	0.679814	1.15069	-0.793718	0.298193	0.996463
hsa-miR-5688-5p	No	No	1.47994	0	1.96682	3.42396	0.838101	0.299222	0.996463
hsa-miR-542-5p	No	No	0	0.463843	0.480582	1.55604	-0.938653	0.299361	0.996463
hsa-miR-9985	No	No	8.28558	12.9935	13.4083	64.5519	-0.457469	0.29973	0.996463
hsa-miR-3917	No	No	1.13333	1.47378	1.87357	2.60186	-0.620326	0.300479	0.996463
hsa-miR-487a-5p	No	No	0.851051	0	0.96919	1.62851	-0.907263	0.301277	0.996463
hsa-miR-1182-5p	No	No	2.90268	3.19696	3.86871	5.73304	-0.58719	0.301927	0.996463
hsa-miR-5708	No	No	6.74829	4.47035	6.2787	7.99624	-0.435103	0.301981	0.996463
hsa-miR-337-5p	No	No	2.76186	0.903383	3.45606	2.07829	0.59063	0.302076	0.996463
hsa-miR-186-3p	No	No	1.38093	1.8806	1.74971	3.2999	-0.789559	0.302191	0.996463
hsa-miR-4654	No	No	11.5004	10.6454	14.4478	10.6018	0.383464	0.302851	0.996463
hsa-miR-6090	No	No	2.45392	3.09743	2.6402	3.32605	-0.49699	0.30332	0.996463
hsa-miR-4489	No	No	6.90022	7.10651	7.50556	9.79156	-0.442392	0.303486	0.996463
hsa-miR-555	No	No	1.7021	1.1835	2.24494	3.48777	-0.715376	0.303833	0.996463
hsa-miR-6772-3p	No	No	2.33918	2.69473	2.54598	3.92781	-0.482033	0.304029	0.996463
hsa-miR-144-3p	No	No	0	0	0.785108	1.3916	-0.96966	0.304227	0.996463
hsa-miR-658	No	No	3.32254	2.18144	4.09213	2.70293	0.519894	0.304484	0.996463
hsa-miR-5089-3p	No	No	0	0	0.949265	1.8041	-1.08725	0.305054	0.996463
hsa-miR-938	No	No	1.8343	0.888839	2.12044	2.66527	0.705953	0.305624	0.996463
hsa-miR-6513-5p	No	No	0	0	0.168996	0.522868	-1.34632	0.305994	0.996463
hsa-miR-548av-3p	No	No	10.2126	14.24	12.9912	15.7084	-0.323793	0.306048	0.996463
hsa-miR-3960-5p	No	No	11.2168	9.53661	13.0166	9.92712	0.309348	0.306164	0.996463
hsa-miR-3155b-5p	No	No	2.00061	1.20438	2.33608	1.38288	0.583613	0.306256	0.996463
hsa-miR-3689c-5p	No	No	0	0	0.525274	1.05086	-1.12551	0.306295	0.996463
hsa-miR-4707-5p	No	No	2.95987	2.53627	2.75476	3.63776	-0.484373	0.306462	0.996463
hsa-miR-892a-5p	No	No	4.29437	6.67326	5.06836	6.75513	-0.450858	0.306536	0.996463
hsa-miR-126-5p	No	No	5.35091	2.82669	5.15532	3.47676	0.475424	0.306809	0.996463
hsa-miR-142-3p	No	No	3.26588	2.99506	11.1114	5.05839	-0.520994	0.307278	0.996463
hsa-miR-381-5p	No	No	0	0	0.095928	0.591941	-1.78832	0.307595	0.996463
hsa-miR-520a-3p	No	No	13.6	10.0998	18.5602	14.13	0.377965	0.307917	0.996463
hsa-miR-3164-3p	No	No	0.851051	0	1.15052	2.13274	-0.940477	0.308596	0.996463
hsa-miR-6863-5p	No	No	4.67367	2.43004	4.73655	6.72363	-0.587221	0.308829	0.996463
hsa-miR-548h-4-3p, hsa-miR-548z	No	No	0	0	0.3406	0.681295	-1.18036	0.308849	0.996463
hsa-miR-4794-3p	No	No	1.7021	0.94223	2.36201	3.42662	0.596866	0.30907	0.996463
hsa-miR-5704-3p	No	No	3.1189	4.0639	22.8509	5.07198	0.792216	0.309495	0.996463
hsa-miR-4524b-3p	No	No	0	0	0.38941	0.738018	-1.03432	0.310373	0.996463
hsa-miR-4636	No	No	4.14279	1.06631	4.37259	6.59185	-0.667331	0.31049	0.996463
hsa-miR-4800-3p	No	No	9.20221	12.7128	13.4166	18.1216	-0.448244	0.311066	0.996463
hsa-miR-4285-3p	No	No	5.17977	6.3398	6.74422	8.60874	-0.414602	0.311196	0.996463
hsa-miR-5194-5p	No	No	3.21055	1.40351	4.27667	5.63982	0.605224	0.312021	0.996463
hsa-miR-4699-5p	No	No	0	0	1.33904	8.15348	1.01578	0.312134	0.996463
hsa-miR-4724-3p	No	No	1.8343	0	3.27777	1.73735	0.764214	0.312202	0.996463
hsa-miR-640-5p	No	No	9.88975	5.30369	9.33783	6.88154	0.423068	0.312221	0.996463
hsa-miR-4658-5p	No	No	4.60015	6.26184	5.7763	8.609	-0.490788	0.312266	0.996463
hsa-miR-3609	No	No	1.47994	1.34737	1.99127	2.87816	-0.628891	0.313783	0.996463
hsa-miR-3691-3p	No	No	0	0.982515	0.716526	1.12903	-0.856049	0.313903	0.996463
hsa-miR-3194-5p	No	No	0	0.562181	0.480728	0.900099	-0.870952	0.313996	0.996463
hsa-miR-4495	No	No	1.22696	0.982515	2.17433	3.33782	-0.686873	0.314404	0.996463
hsa-miR-7976-3p	No	No	1.23622	0.929124	2.19759	3.46292	-0.705251	0.31457	0.996463
hsa-miR-4787-3p	No	No	0	0	0.389407	0.874778	-1.12502	0.314722	0.996463
hsa-miR-651-3p	No	No	0	0	0.457021	1.46392	-1.70866	0.314929	0.996463
hsa-miR-3672	No	No	1.10751	0.35236	1.77423	1.98226	0.77284	0.314957	0.996463
hsa-miR-1256	No	No	2.21503	1.53586	3.73333	5.52342	-0.609759	0.315162	0.996463
hsa-miR-6079-5p	No	No	0	0.831136	1.44594	2.6436	-0.979639	0.315176	0.996463
hsa-miR-3937-5p	No	No	7.96888	6.7705	9.06341	11.2489	-0.415394	0.315365	0.996463
hsa-miR-548v-5p	No	No	0	0.504128	0.9253	1.4847	-0.954638	0.315487	0.996463
hsa-miR-8063	No	No	1.08863	0.861168	1.51502	2.16987	-0.741598	0.315895	0.996463
hsa-miR-7704-3p	No	No	1.08863	1.68113	1.62006	2.21895	-0.58805	0.316004	0.996463
hsa-miR-4295	No	No	1.22696	1.68113	2.52977	6.41694	-0.678604	0.31618	0.996463
hsa-miR-4470-5p	No	No	2.2199	1.82912	3.43477	5.17513	-0.651075	0.316197	0.996463
hsa-miR-526b-5p	No	No	4.14279	3.65082	6.79184	4.68226	0.469769	0.316354	0.996463
hsa-miR-3169-3p	No	No	5.53757	6.72452	7.64928	26.8042	-0.510311	0.316595	0.996463
hsa-miR-15a-3p	No	No	1.26958	2.11553	1.79605	4.3319	-0.605796	0.316814	0.996463
hsa-miR-3155b	No	No	0	1.02602	0.590081	0.95805	-0.826673	0.316986	0.996463
hsa-miR-5698	No	No	3.68089	3.7165	4.66285	6.05759	-0.475708	0.318392	0.996463
hsa-miR-4756-3p	No	No	0.885431	0.777356	1.36916	2.09998	-0.746491	0.318496	0.996463
hsa-miR-7154-3p	No	No	1.10751	0	1.5749	3.74515	-0.810202	0.318528	0.996463
hsa-miR-216a-3p	No	No	4.43006	5.13937	6.45458	5.29629	0.389167	0.318781	0.996463
hsa-miR-5685	No	No	4.43006	5.16199	6.35426	5.18261	0.396136	0.319254	0.996463
hsa-miR-4682	No	No	12.8401	11.7294	13.4685	20.1503	-0.378415	0.319821	0.996463
hsa-miR-5196-5p	No	No	1.13333	0.903383	1.23593	1.76942	-0.718178	0.320167	0.996463
hsa-miR-8054-3p	No	No	0	0	0.731213	1.21861	-0.914781	0.320378	0.996463
hsa-miR-2467-3p	No	No	0.779726	0.96797	0.923806	1.36866	-0.671036	0.320469	0.996463
hsa-miR-4505-3p	No	No	3.00091	1.12194	5.9269	3.54023	0.661199	0.321036	0.996463
hsa-miR-621	No	No	1.78364	0.788532	2.75245	3.60213	0.758105	0.321048	0.996463
hsa-miR-3148	No	No	4.06375	1.0537	5.05933	2.93874	0.604184	0.321153	0.996463
hsa-miR-3199-3p	No	No	2.00061	1.11175	2.55133	3.65549	-0.619255	0.322359	0.996463
hsa-miR-379-3p	No	No	1.07018	0.861168	0.837998	1.29298	-0.717493	0.322572	0.996463
hsa-miR-1255a-3p	No	No	6.96642	6.46013	6.98338	9.44358	-0.368012	0.32269	0.996463
hsa-miR-4775-3p	No	No	0	0	0.86038	1.81788	1.11261	0.322792	0.996463
hsa-miR-7849-5p	No	No	4.43006	3.78331	4.78466	6.80329	-0.484473	0.322794	0.996463
hsa-miR-4509	No	No	2.26666	2.45326	3.74865	5.84383	0.549883	0.322931	0.996463
hsa-miR-891b-3p	No	No	0	0	0.512787	0.892106	-1.01301	0.323092	0.996463
hsa-miR-548al	No	No	0.934734	0.436172	1.48769	1.86205	0.835478	0.323331	0.996463
hsa-miR-3140-5p	No	No	8.12749	7.60561	12.8556	9.71561	0.388094	0.323368	0.996463
hsa-miR-3683	No	No	0.779726	0.900014	1.59626	3.17913	-0.696209	0.323657	0.996463
hsa-miR-3919-5p	No	No	2.26666	1.98476	5.27297	8.12299	-0.670676	0.323844	0.996463
hsa-miR-4643	No	No	0.580535	0	0.967418	1.4796	-0.834569	0.32388	0.996463
hsa-miR-4633-5p	No	No	1.26958	0.424996	1.9916	0.922096	0.788518	0.324067	0.996463
hsa-miR-3617-5p	No	No	2.90268	3.43123	3.2931	4.51157	-0.470496	0.324627	0.996463
hsa-miR-5011-3p	No	No	2.2199	2.8209	2.73707	3.58264	-0.48563	0.324752	0.996463
hsa-miR-6849-3p	No	No	0	0	0.935467	0.3942	1.08616	0.325503	0.996463
hsa-miR-6751-5p	No	No	0	0.562181	0.616036	1.05429	-0.865137	0.325576	0.996463
hsa-miR-6506-5p	No	No	4.25525	3.84014	6.43577	4.44395	0.472446	0.326262	0.996463
hsa-miR-7973-1-3p	No	No	0	0	0.713811	0.846615	1.10264	0.326794	0.996463
hsa-miR-3185	No	No	3.32254	3.36226	3.6238	4.50919	-0.442007	0.326839	0.996463
hsa-miR-4487-5p	No	No	4.25525	3.53402	4.34876	5.54837	-0.421028	0.326843	0.996463
hsa-miR-658-5p	No	No	6.65971	4.04075	6.71054	4.53584	0.431705	0.327283	0.996463
hsa-miR-6783-5p	No	No	0	0	0.770156	1.09254	-0.958719	0.327605	0.996463
hsa-miR-541-3p	No	No	3.48321	4.51748	3.95089	5.48104	-0.403053	0.328053	0.996463
hsa-miR-545-3p	No	No	0	0	0.670468	1.21612	-0.95935	0.328231	0.996463
hsa-miR-6068	No	No	2.8042	1.88822	4.66675	23.5832	-0.643489	0.328328	0.996463
hsa-miR-4764-3p	No	No	0	0	0.249141	0.526568	-1.10098	0.328872	0.996463
hsa-miR-374b-3p	No	No	5.17977	5.32839	6.51632	8.33675	-0.413132	0.328988	0.996463
hsa-miR-7978-3p	No	No	1.7021	1.44472	1.81346	2.49396	-0.609093	0.32937	0.996463
hsa-miR-4632-3p	No	No	2.47244	1.13402	2.31782	1.37302	0.574171	0.329472	0.996463
hsa-miR-12132-5p	No	No	1.23622	0.816203	2.63358	3.41244	0.657483	0.329832	0.996463
hsa-miR-6812-5p	No	No	13.8004	12.8995	17.8506	15.6708	0.355353	0.330211	0.996463
hsa-miR-6759-3p	No	No	1.26958	0	1.80866	0.854238	0.71732	0.330367	0.996463
hsa-miR-4665-5p	No	No	1.08863	0.900014	1.08884	1.78497	-0.714022	0.330538	0.996463
hsa-miR-6737-3p	No	No	0	1.06631	0.720335	1.00746	-0.78727	0.331439	0.996463
hsa-miR-12129-5p	No	No	0.779726	0.424996	1.34021	1.56429	0.789575	0.331545	0.996463
hsa-miR-6509-3p	No	No	0	0	0.148804	0.582611	-1.43847	0.331646	0.996463
hsa-miR-5001-5p	No	No	3.1189	3.12656	3.82281	5.19081	-0.484414	0.331975	0.996463
hsa-miR-342-5p	No	No	7.13455	8.92705	8.15015	11.0254	-0.325696	0.331982	0.996463
hsa-miR-548k-3p	No	No	0	0	0.604724	1.1303	-1.0936	0.332879	0.996463
hsa-miR-154-5p	No	No	0.634791	0	2.38774	1.183	0.815173	0.333009	0.996463
hsa-miR-5193	No	No	5.00151	3.96953	5.53028	10.0912	0.426093	0.333952	0.996463
hsa-miR-1206-3p	No	No	0	0	0.116912	0.452074	-1.27571	0.334234	0.996463
hsa-miR-6854-5p	No	No	2.2199	4.48836	3.88633	5.10439	-0.50231	0.334505	0.996463
hsa-miR-5582-3p	No	No	0	0	0.158583	0.57309	-1.41687	0.334597	0.996463
hsa-miR-1908-5p	No	No	3.69984	4.31852	4.01064	4.74923	-0.386759	0.334923	0.996463
hsa-miR-3666	No	No	2.53916	1.25429	3.16264	5.13805	-0.604283	0.335272	0.996463
hsa-miR-378b	No	No	2.45392	0.903383	3.11646	4.45302	-0.595456	0.335578	0.996463
hsa-miR-6071	No	No	0	1.82912	1.54042	2.26993	-0.639127	0.33629	0.996463
hsa-miR-8088-3p	No	No	3.45011	1.85825	3.84693	5.5784	-0.579574	0.336659	0.996463
hsa-miR-6165-3p	No	No	3.1189	1.37647	3.0788	1.88599	0.480524	0.336838	0.996463
hsa-miR-7151-5p	No	No	2.2199	0.94223	2.42689	1.33055	0.641995	0.337061	0.996463
hsa-miR-640	No	No	3.80875	1.57706	5.54052	3.62376	0.542346	0.337446	0.996463
hsa-miR-593-5p	No	No	1.08863	0.903383	1.84228	1.06313	0.641049	0.338509	0.996463
hsa-miR-1260a-3p	No	No	1.10751	0	1.3678	0.612125	0.838696	0.339047	0.996463
hsa-miR-548ar-3p	No	No	0	0	0.62885	1.30554	-1.12163	0.339101	0.996463
hsa-miR-548i-3p	No	No	4.67367	3.02564	9.97073	24.0088	0.517248	0.339532	0.996463
hsa-miR-557	No	No	3.4042	3.02564	3.8715	4.89268	-0.445604	0.339723	0.996463
hsa-miR-4312	No	No	1.77086	1.20885	1.76849	2.40959	-0.614938	0.339977	0.996463
hsa-miR-548x-3p	No	No	0	0	0.541661	4.59206	-1.66848	0.340056	0.996463
hsa-miR-764-3p	No	No	1.47994	0	1.69291	1.87664	0.754665	0.340486	0.996463
hsa-miR-654-3p	No	No	2.17726	2.78737	1.82611	2.69003	-0.562694	0.341016	0.996463
hsa-miR-5090-3p	No	No	1.26958	2.46916	2.04504	3.47436	-0.571469	0.341185	0.996463
hsa-miR-6789-5p	No	No	3.1189	2.10739	3.6837	2.40825	0.44717	0.341472	0.996463
hsa-miR-6499-5p	No	No	1.8343	0.35236	1.98312	1.09335	0.618567	0.341884	0.996463
hsa-miR-4493-5p	No	No	1.38093	1.13455	2.39092	3.46185	-0.614888	0.342349	0.996463
hsa-miR-30c-1-3p	No	No	5.22482	3.40206	5.89074	4.2302	0.408188	0.343055	0.996463
hsa-miR-1321-5p	No	No	1.0003	0.9403	1.48842	2.16228	-0.713529	0.343168	0.996463
hsa-miR-518d-3p	No	No	0	0	0.208644	0.635475	-1.38783	0.34348	0.996463
hsa-miR-1252-3p	No	No	0	0	0.676574	1.10881	-0.909432	0.34426	0.996463
hsa-miR-5571-3p	No	No	1.15004	1.02796	1.44877	2.07683	-0.618425	0.344406	0.996463
hsa-miR-4799-5p	No	No	0	0	0.746716	0.153709	1.19777	0.346084	0.996463
hsa-miR-1200	No	No	2.76186	2.06534	2.59645	3.39233	-0.520528	0.34633	0.996463
hsa-miR-3925-3p	No	No	3.924	4.21608	4.62969	5.97798	-0.428169	0.346578	0.996463
hsa-miR-6773-5p	No	No	4.94488	5.75803	8.66205	5.82786	0.453301	0.347012	0.996463
hsa-miR-4466	No	No	9.17149	6.73627	9.25472	6.91117	0.310294	0.347893	0.996463
hsa-miR-6780b-5p	No	No	5.75019	5.08913	7.87341	5.91718	0.366517	0.347973	0.996463
hsa-miR-5002-3p	No	No	1.10751	1.41217	1.62511	3.07296	-0.641422	0.348608	0.996463
hsa-miR-1247-5p	No	No	2.47244	0.549568	3.9033	2.32499	0.618197	0.348642	0.996463
hsa-miR-6129-3p	No	No	1.8343	0.35236	2.19866	2.69766	0.597107	0.348769	0.996463
hsa-miR-4658	No	No	3.45011	1.35412	5.04057	3.28952	0.560045	0.348829	0.996463
hsa-miR-490-5p	No	No	0.739968	0.478387	0.676627	1.10383	-0.733654	0.348851	0.996463
hsa-miR-4506-5p	No	No	2.47244	2.15764	2.46343	3.2425	-0.518675	0.348916	0.996463
hsa-miR-875-5p	No	No	0	0	0.751217	1.3643	-0.933006	0.349778	0.996463
hsa-miR-7515	No	No	1.38093	1.8806	1.99567	2.73053	-0.566145	0.349899	0.996463
hsa-miR-4271-5p	No	No	1.55945	1.05076	1.80707	3.07815	-0.574613	0.35001	0.996463
hsa-miR-3935	No	No	1.86947	2.36285	3.49757	5.24245	-0.533416	0.350374	0.996463
hsa-miR-193b-5p	No	No	4.63745	6.64687	5.62123	7.06194	-0.335252	0.350726	0.996463
hsa-miR-3167-5p	No	No	5.52372	3.37939	7.74976	11.0108	-0.554306	0.350991	0.996463
hsa-miR-6848-3p	No	No	5.31258	7.3102	6.00875	7.09451	-0.330472	0.351081	0.996463
hsa-miR-6744-3p	No	No	1.10751	0.424996	1.43278	0.710235	0.748816	0.3513	0.996463
hsa-miR-5188-5p	No	No	1.90437	1.78791	2.7159	3.9386	-0.631081	0.351349	0.996463
hsa-miR-4452	No	No	1.47994	0.463843	1.95303	11.5819	0.672063	0.351442	0.996463
hsa-miR-624-3p	No	No	0	0	0.522522	0.829159	-0.976121	0.352013	0.996463
hsa-miR-4321-5p	No	No	5.1063	3.33525	6.43207	4.57088	0.43186	0.352023	0.996463
hsa-miR-557-5p	No	No	4.63745	3.53402	4.59733	5.8202	-0.429296	0.352045	0.996463
hsa-miR-134-3p	No	No	0	0	0.4696	0.924627	-1.00301	0.352318	0.996463
hsa-miR-208b-5p	No	No	0	0	0.372092	0.658576	-1.05124	0.352466	0.996463
hsa-miR-1281-5p	No	No	2.00061	1.52915	2.00799	2.59125	-0.525339	0.354874	0.996463
hsa-miR-760	No	No	7.6204	10.4034	9.43783	11.0699	-0.295854	0.355063	0.996463
hsa-miR-378f	No	No	3.89863	6.42629	5.96931	15.0316	-0.399883	0.355174	0.996463
hsa-miR-561-5p	No	No	7.01753	10.5777	9.20212	11.8342	-0.298862	0.355307	0.996463
hsa-miR-4686	No	No	6.90022	7.78143	6.67147	8.5484	-0.333024	0.355455	0.996463
hsa-miR-4501-3p	No	No	0.851051	0	1.15961	1.69966	-0.750746	0.355639	0.996463
hsa-miR-3145-3p	No	No	9.52187	8.3121	10.4785	13.7666	-0.410924	0.355905	0.996463
hsa-miR-198	No	No	1.38093	1.83717	2.48945	3.42697	-0.590213	0.355984	0.996463
hsa-miR-4523-3p	No	No	1.22696	0.888839	1.55699	0.992012	0.582852	0.356115	0.996463
hsa-miR-6743-5p	No	No	1.10751	1.13455	1.26227	2.99067	-0.623017	0.356358	0.996463
hsa-miR-2278-3p	No	No	2.47244	3.68389	2.97028	4.7982	-0.431968	0.356433	0.996463
hsa-miR-4520-3p	No	No	1.0003	1.01341	1.33201	1.89572	-0.697419	0.356574	0.996463
hsa-miR-2113	No	No	3.39999	1.80003	3.8737	5.25261	-0.530812	0.356933	0.996463
hsa-miR-92a-2-5p	No	No	1.0003	1.28616	1.61324	2.15406	-0.610178	0.357347	0.996463
hsa-miR-3974-3p	No	No	1.0003	0	1.41477	3.66521	0.80338	0.357399	0.996463
hsa-miR-4436a-5p	No	No	0.580535	0	0.917722	1.43259	-0.779342	0.357891	0.996463
hsa-miR-520e-5p	No	No	1.47994	0	2.32068	1.17315	0.663983	0.358031	0.996463
hsa-miR-6752-5p	No	No	0.739968	0	0.907204	0.444768	0.840219	0.358333	0.996463
hsa-miR-4253-5p	No	No	1.7021	1.0765	2.2252	3.91077	-0.706465	0.359015	0.996463
hsa-miR-4283	No	No	3.73894	2.82669	4.55356	6.7452	-0.572588	0.35949	0.996463
hsa-miR-3190-5p	No	No	0	0	0.220549	0.438397	-1.11239	0.359625	0.996463
hsa-miR-6769b-5p	No	No	2.17726	0.903383	2.24924	1.46743	0.519518	0.359791	0.996463
hsa-miR-3977	No	No	0	0	0.505294	1.50644	-1.59119	0.35994	0.996463
hsa-miR-519e-3p	No	No	0	0	0.290352	0.639273	-1.31775	0.360817	0.996463
hsa-miR-4436a	No	No	3.924	6.62316	5.56966	8.2549	-0.394977	0.361161	0.996463
hsa-miR-6829-5p	No	No	1.0003	1.13402	1.24771	1.87655	-0.61721	0.361414	0.996463
hsa-miR-490-3p	No	No	1.90437	1.00855	1.94452	3.44309	0.585024	0.361433	0.996463
hsa-miR-2276-3p	No	No	2.47244	2.44861	2.99487	3.89283	-0.497663	0.361655	0.996463
hsa-miR-4759-3p	No	No	1.15004	0.436172	1.37164	4.39315	0.677991	0.361844	0.996463
hsa-miR-8060-5p	No	No	2.17726	1.02796	2.56869	3.27642	-0.552691	0.362388	0.996463
hsa-miR-548bb-3p	No	No	0	0	0.675737	1.12006	-0.916861	0.362685	0.996463
hsa-miR-6816-3p	No	No	2.33918	2.29355	2.82147	3.78629	-0.493287	0.362847	0.996463
hsa-miR-27a-5p	No	No	4.14279	5.53089	5.39679	7.07776	-0.423619	0.36308	0.996463
hsa-miR-8067-3p	No	No	2.85382	2.67682	3.55431	5.34252	0.430203	0.363375	0.996463
hsa-miR-7109-5p	No	No	1.23622	0	1.43207	0.863261	0.670474	0.363444	0.996463
hsa-miR-4479	No	No	0	0.861168	1.20958	1.95332	-0.819211	0.363696	0.996463
hsa-miR-3138-5p	No	No	3.70866	2.70004	4.26739	2.99168	0.43926	0.363816	0.996463
hsa-miR-676-5p	No	No	1.47994	1.06631	1.87679	2.65291	-0.556096	0.364103	0.996463
hsa-miR-2355-5p	No	No	0	0	0.471115	0.804039	-0.954339	0.364317	0.996463
hsa-miR-6761-5p	No	No	1.26958	0	1.86513	1.11798	0.603697	0.364579	0.996463
hsa-miR-585-5p	No	No	0	0	0.54552	6.45292	-1.05217	0.364963	0.996463
hsa-miR-410-3p	No	No	0.634791	0.982515	1.20835	1.83691	-0.679637	0.365271	0.996463
hsa-miR-569-5p	No	No	6.19801	5.69188	6.64674	8.10423	-0.364043	0.365515	0.996463
hsa-miR-4428	No	No	1.23622	0	1.68757	0.790213	0.697952	0.365676	0.996463
hsa-miR-1228-5p	No	No	1.10751	0.94223	1.95245	1.07872	0.645361	0.366715	0.996463
hsa-miR-4739-3p	No	No	1.7021	2.94757	2.35874	3.43695	-0.413125	0.366824	0.996463
hsa-miR-5004-5p	No	No	1.22696	1.11175	1.82095	1.20737	0.541732	0.367271	0.996463
hsa-miR-6787-3p	No	No	0	0	0.429303	0.650735	-0.867255	0.36799	0.996463
hsa-miR-6828-5p	No	No	0.739968	1.03622	1.17931	2.21638	-0.61934	0.368658	0.996463
hsa-miR-569	No	No	2.53916	1.51896	3.77475	2.34621	0.47024	0.368783	0.996463
hsa-miR-4305-3p	No	No	3.69984	3.43123	4.61073	5.80499	-0.439843	0.369078	0.996463
hsa-miR-6738-5p	No	No	0	0.463843	0.57568	0.898804	-0.800459	0.369094	0.996463
hsa-miR-1298-3p	No	No	1.15004	0	1.48153	2.29369	-0.74839	0.369105	0.996463
hsa-miR-4662a-3p	No	No	0	1.0765	1.17838	1.91694	-0.799239	0.36931	0.996463
hsa-miR-6802-3p	No	No	0	0	0.245841	0.680762	-1.14879	0.369713	0.996463
hsa-miR-6856-5p	No	No	1.13333	1.72234	1.9073	2.66189	-0.521827	0.369732	0.996463
hsa-miR-9500-3p	No	No	0	0	0.263288	0.673255	-1.21835	0.370585	0.996463
hsa-miR-4674	No	No	1.26958	2.24207	1.94924	2.71393	-0.521383	0.370615	0.996463
hsa-miR-369-5p	No	No	0	0.788532	0.735942	1.07934	-0.729624	0.370692	0.996463
hsa-miR-583-3p	No	No	1.22696	0.816203	2.12559	1.16512	0.671087	0.371077	0.996463
hsa-miR-3202-3p	No	No	1.55945	0	3.21874	2.4024	0.741241	0.371113	0.996463
hsa-miR-653-3p	No	No	0	0	0.66483	1.04662	-0.844313	0.371462	0.996463
hsa-miR-1911-3p	No	No	2.21503	0	2.10307	3.24109	-0.649943	0.371546	0.996463
hsa-miR-548ad-3p	No	No	0	0.436172	1.45164	2.44699	-0.820056	0.371735	0.996463
hsa-miR-3136-3p	No	No	0	0	0.929254	0.252923	1.09107	0.371753	0.996463
hsa-miR-7848-3p	No	No	1.08863	1.21502	1.18342	1.68385	-0.58014	0.371759	0.996463
hsa-miR-3124-3p	No	No	0	0	0.76895	0.251943	1.06001	0.37218	0.996463
hsa-miR-4760-5p	No	No	0.613481	0	1.01189	1.44239	-0.755816	0.372878	0.996463
hsa-miR-8086	No	No	12.396	11.0275	11.9998	14.6976	-0.328226	0.373599	0.996463
hsa-miR-5683-3p	No	No	1.0003	1.21502	1.71684	2.47679	-0.658141	0.37362	0.996463
hsa-miR-4721-5p	No	No	3.4042	1.06631	3.36094	2.10658	0.498019	0.373695	0.996463
hsa-miR-921-3p	No	No	1.13333	0.9403	1.79388	1.08024	0.623849	0.373741	0.996463
hsa-miR-1304-5p	No	No	2.95987	1.2669	3.97689	2.60434	0.488869	0.374604	0.996463
hsa-miR-130a-3p	No	No	5.07833	4.87282	5.58014	6.55828	-0.368152	0.375079	0.996463
hsa-miR-449b-5p	No	No	1.74161	1.80386	1.81735	2.30823	-0.471963	0.375128	0.996463
hsa-miR-4308-5p	No	No	1.8343	0.929124	2.44953	3.88696	-0.58972	0.375702	0.996463
hsa-miR-33a-5p	No	No	5.45808	7.33116	7.49104	9.45425	-0.413047	0.375955	0.996463
hsa-miR-330-3p	No	No	8.70902	11.3841	10.8169	13.0198	-0.31069	0.376287	0.996463
hsa-miR-4313-3p	No	No	3.73894	6.59561	6.97142	8.81935	-0.439701	0.376419	0.996463
hsa-miR-208b-3p	No	No	1.38093	0.35236	1.40907	2.04547	-0.725724	0.37666	0.996463
hsa-miR-554	No	No	2.55315	2.67682	3.71274	4.74527	-0.468646	0.376791	0.996463
hsa-miR-6826-3p	No	No	0	0	0.782516	0.333517	0.903486	0.377201	0.996463
hsa-miR-8062	No	No	1.55945	0.929124	2.00506	2.38408	0.601445	0.377476	0.996463
hsa-miR-7703	No	No	1.47994	2.45326	2.22739	3.4221	-0.47387	0.377797	0.996463
hsa-miR-6515-3p	No	No	3.54172	2.20267	5.23137	3.53465	0.444432	0.378945	0.996463
hsa-miR-7702-3p	No	No	0	0.436172	0.991716	1.43353	-0.783296	0.378964	0.996463
hsa-miR-211-5p	No	No	5.80535	4.48233	6.1294	5.24781	0.338854	0.380103	0.996463
hsa-miR-3200-5p	No	No	0.779726	1.55471	1.12736	2.70366	-0.549335	0.38018	0.996463
hsa-miR-548c-3p	No	No	0	0	0.0419679	0.782706	-2.14871	0.380237	0.996463
hsa-miR-4513-3p	No	No	1.86947	0.9403	2.53493	3.46966	-0.565079	0.380441	0.996463
hsa-miR-548az-3p	No	No	0	0	0.119733	0.469548	-1.44326	0.380994	0.996463
hsa-miR-4428-5p	No	No	4.29437	4.97603	4.6166	6.10175	-0.388903	0.381499	0.996463
hsa-miR-940	No	No	4.60015	4.60871	4.56314	5.57428	-0.350269	0.38243	0.996463
hsa-miR-3976-3p	No	No	6.1811	3.74151	5.95247	7.81544	-0.476117	0.382827	0.996463
hsa-miR-3170-3p	No	No	1.22696	1.12194	1.81398	2.68491	-0.645637	0.382924	0.996463
hsa-miR-6716-3p	No	No	1.7021	2.83342	2.10811	2.73621	-0.44127	0.383336	0.996463
hsa-miR-377-5p	No	No	0	0	0.260911	0.554812	-1.19002	0.384286	0.996463
hsa-miR-4472	No	No	7.96888	8.72369	11.0987	9.35569	0.29369	0.384345	0.996463
hsa-miR-7852-5p	No	No	3.4042	3.15413	3.63269	4.63313	-0.466102	0.384639	0.996463
hsa-miR-4456	No	No	2.17726	0.777356	2.08534	1.2753	0.538504	0.384982	0.996463
hsa-miR-4641-5p	No	No	2.47244	3.19893	3.29508	5.80081	-0.443306	0.38543	0.996463
hsa-miR-3175-3p	No	No	0	0	1.18379	0.558294	0.829787	0.38586	0.996463
hsa-miR-8068-3p	No	No	0	0	0.44262	0.836139	-0.979264	0.385906	0.996463
hsa-miR-3177-5p	No	No	0	0	0.790967	1.29164	-0.778428	0.38606	0.996463
hsa-miR-8069-5p	No	No	1.8343	1.57706	2.45983	3.05979	-0.469172	0.38717	0.996463
hsa-miR-23b-5p	No	No	4.00121	6.59561	5.20424	6.23033	-0.361484	0.387641	0.996463
hsa-miR-6788-3p	No	No	1.15004	1.49264	2.77556	4.1069	-0.627305	0.38787	0.996463
hsa-miR-193a-3p	No	No	5.00151	4.25713	6.02611	7.3651	-0.383965	0.38797	0.996463
hsa-miR-19b-5p	No	No	1.26958	0.900014	2.4395	3.55595	-0.636938	0.388052	0.996463
hsa-miR-6809-5p	No	No	1.8343	0.463843	3.87954	2.26371	0.635546	0.388643	0.996463
hsa-miR-4793-3p	No	No	1.26958	0.788532	1.5541	3.17017	0.627052	0.389093	0.996463
hsa-miR-6735-3p	No	No	6.19801	6.8769	8.01305	5.84128	0.385911	0.3891	0.996463
hsa-miR-153-2-5p	No	No	3.6686	3.46178	4.42195	6.08976	-0.434812	0.38931	0.996463
hsa-miR-383-3p	No	No	0	0	0.412909	0.757854	-0.978038	0.389382	0.996463
hsa-miR-194-1-3p	No	No	6.13481	3.95177	7.05763	9.56942	-0.471914	0.390219	0.996463
hsa-miR-548p-5p	No	No	0.634791	0	0.860848	1.31353	-0.756746	0.390278	0.996463
hsa-miR-3605-5p	No	No	1.38093	1.85767	1.81391	3.02128	-0.511938	0.390583	0.996463
hsa-miR-4301-3p	No	No	1.08863	0	1.624	0.933942	0.666032	0.390695	0.996463
hsa-miR-10527-3p	No	No	0	0	1.85414	1.76833	-1.53835	0.391048	0.996463
hsa-miR-5571-5p	No	No	0	0	0.415341	0.747956	-1.01579	0.39149	0.996463
hsa-miR-26a-2-3p	No	No	5.91974	7.31647	5.56329	7.22556	-0.440142	0.392015	0.996463
hsa-miR-1183-5p	No	No	6.23781	5.13767	7.58383	9.53236	-0.377332	0.392204	0.996463
hsa-miR-1284	No	No	1.55945	0.94223	1.88362	2.45634	-0.551041	0.392453	0.996463
hsa-miR-6759-5p	No	No	1.8343	0.998353	2.17654	2.96724	-0.557705	0.392556	0.996463
hsa-miR-3682-3p	No	No	1.10751	0	2.15414	3.75426	0.683128	0.392644	0.996463
hsa-miR-1260b	No	No	11.0585	9.44678	11.4209	14.1319	-0.361619	0.392805	0.996463
hsa-miR-4685-5p	No	No	1.8343	1.49264	2.21399	3.4841	-0.50399	0.393245	0.996463
hsa-miR-635-3p	No	No	2.53916	1.2669	3.0187	3.84515	-0.492057	0.393415	0.996463
hsa-miR-6857-3p	No	No	1.38093	1.20483	2.91912	1.86416	0.551526	0.393453	0.996463
hsa-miR-3651	No	No	3.73894	6.02414	4.23944	6.12899	-0.36289	0.39354	0.996463
hsa-miR-7-2-3p	No	No	0	0	0.287235	0.598194	-1.22846	0.393618	0.996463
hsa-miR-1234-3p	No	No	0	0	0.36942	0.704962	-1.0666	0.393997	0.996463
hsa-miR-4445-5p	No	No	2.2199	2.99211	2.61092	3.08155	-0.43633	0.394068	0.996463
hsa-miR-4762-5p	No	No	0	0	0.177864	0.49666	-1.1845	0.394351	0.996463
hsa-miR-4661-5p	No	No	10.003	8.4627	10.9073	8.50213	0.291019	0.394454	0.996463
hsa-miR-4478-3p	No	No	1.26958	1.76701	2.10011	2.84636	-0.586582	0.395286	0.996463
hsa-miR-4431	No	No	5.5029	4.09192	9.43428	6.7092	0.427172	0.395486	0.996463
hsa-miR-6850-5p	No	No	1.38093	0.94223	1.84377	1.16117	0.530125	0.395491	0.996463
hsa-miR-4766-5p	No	No	0.713455	0	1.23244	1.53836	0.782428	0.395505	0.996463
hsa-miR-548h-5-3p	No	No	11.9749	10.9059	18.0538	13.5173	0.328922	0.396056	0.996463
hsa-miR-4531-5p	No	No	2.2199	2.59291	2.7893	3.41668	-0.403606	0.39629	0.996463
hsa-miR-5682-5p	No	No	3.26588	2.3656	3.58596	4.33753	-0.423964	0.396317	0.996463
hsa-miR-6716-5p	No	No	1.16107	0	1.72539	0.940696	0.645333	0.39634	0.996463
hsa-miR-3684	No	No	2.2199	1.0765	2.80214	3.80162	-0.529782	0.396803	0.996463
hsa-miR-4436b-5p	No	No	8.65353	13.7069	11.4634	13.5617	-0.334483	0.397187	0.996463
hsa-miR-3662	No	No	2.17726	1.8806	3.47876	6.0445	0.535006	0.397505	0.996463
hsa-miR-190a-3p	No	No	0	0	1.32452	0.53048	1.06204	0.39763	0.996463
hsa-miR-4260	No	No	5.00151	7.98684	6.86823	8.17387	-0.321699	0.397633	0.996463
hsa-miR-665	No	No	1.8343	3.09743	2.34939	2.96295	-0.405237	0.398087	0.996463
hsa-miR-5702	No	No	1.90437	2.10739	2.46662	3.058	-0.467865	0.398134	0.996463
hsa-miR-548ae-3p	No	No	0	0	0.305918	0.517091	-0.950799	0.398298	0.996463
hsa-miR-5047	No	No	1.0003	1.05076	3.66472	3.83919	0.635397	0.39998	0.996463
hsa-miR-6868-5p	No	No	3.17396	1.13455	3.53887	2.92747	0.494835	0.400104	0.996463
hsa-miR-4433b-3p	No	No	1.13333	1.80677	1.43094	2.53109	-0.567706	0.400205	0.996463
hsa-miR-548an	No	No	0	0	0.525402	0.898345	-0.960347	0.400276	0.996463
hsa-miR-499b-5p	No	No	0.934734	0.463843	1.29202	1.82006	-0.623391	0.401272	0.996463
hsa-miR-4516-3p	No	No	5.6084	3.67263	6.22946	4.67808	0.38369	0.401305	0.996463
hsa-miR-483-3p	No	No	1.7021	1.39332	2.08023	1.26702	0.500427	0.401775	0.996463
hsa-miR-1245a-5p	No	No	4.64428	7.20459	9.11424	6.54504	0.369247	0.402003	0.996463
hsa-miR-4697-3p	No	No	1.16107	0	2.42012	1.45591	0.597001	0.403222	0.996463
hsa-miR-548s	No	No	1.07018	0	1.05886	0.395106	0.821594	0.403284	0.996463
hsa-miR-6845-5p	No	No	0.356727	0	0.6572	0.958287	-0.736741	0.403934	0.996463
hsa-miR-548e-5p	No	No	0	0	0.104168	0.744397	-2.03993	0.404734	0.996463
hsa-miR-4734	No	No	1.8343	1.62849	2.07188	2.55165	-0.415247	0.404893	0.996463
hsa-miR-6750-5p	No	No	1.38093	0	1.92159	1.0548	0.620704	0.405194	0.996463
hsa-miR-4537-3p	No	No	1.90437	1.80003	2.10798	2.57959	-0.446902	0.405284	0.996463
hsa-miR-6842-3p	No	No	3.6686	3.69679	4.25693	5.59868	-0.388583	0.405389	0.996463
hsa-miR-8065-5p	No	No	2.90268	2.15622	4.44172	6.38651	0.461726	0.405686	0.996463
hsa-miR-885-3p	No	No	1.0003	0	0.958245	1.34262	-0.671527	0.406163	0.996463
hsa-miR-3680-5p	No	No	1.26958	1.49264	1.93406	2.48532	-0.494609	0.406446	0.996463
hsa-miR-591	No	No	6.53177	5.89338	6.73759	8.91924	-0.427899	0.406456	0.996463
hsa-miR-6076	No	No	5.22482	6.12093	8.86704	11.159	-0.387229	0.406466	0.996463
hsa-miR-585-3p	No	No	2.30007	1.21502	2.75879	1.80707	0.481592	0.406737	0.996463
hsa-miR-933-5p	No	No	5.52372	4.83947	9.58927	6.84384	0.448147	0.407723	0.996463
hsa-miR-325	No	No	0.934734	0.94223	1.34917	2.64682	0.617816	0.408315	0.996463
hsa-miR-6746-3p	No	No	0	0	0.358731	0.758146	-0.978436	0.408604	0.996463
hsa-miR-6805-3p	No	No	2.33918	1.02796	2.44301	1.51324	0.560965	0.408997	0.996463
hsa-miR-9900-5p	No	No	4.14279	2.70578	3.76315	4.82407	-0.418739	0.410368	0.996463
hsa-miR-12113-3p	No	No	9.17149	9.35205	12.4291	9.61579	0.310367	0.410723	0.996463
hsa-miR-4487	No	No	2.00061	2.42914	2.51456	3.14687	-0.384845	0.410734	0.996463
hsa-miR-5680-5p	No	No	3.1189	0.70472	4.09247	2.53659	0.532126	0.41119	0.996463
hsa-miR-10522-5p	No	No	2.30007	0.982515	6.64011	6.97421	0.44481	0.411278	0.996463
hsa-miR-6840-5p	No	No	2.33918	0.861168	2.35927	3.28203	-0.524259	0.411312	0.996463
hsa-miR-6879-5p	No	No	2.2199	1.21502	2.74246	1.58953	0.487308	0.411538	0.996463
hsa-miR-99a-3p	No	No	5.52372	4.74213	5.8631	7.69888	-0.35491	0.411929	0.996463
hsa-miR-1284-3p	No	No	1.15004	3.0538	3.36018	4.46314	-0.507471	0.411939	0.996463
hsa-miR-371b-5p	No	No	0	0	0.448352	2.78142	-1.09421	0.412342	0.996463
hsa-miR-1193-3p	No	No	0.934734	0	1.17312	2.4474	-0.666475	0.413407	0.996463
hsa-miR-12118-3p	No	No	5.45808	2.38443	5.3199	3.85255	0.35736	0.413711	0.996463
hsa-miR-4718	No	No	1.22696	1.53586	1.94285	2.67849	-0.557451	0.413714	0.996463
hsa-miR-4723-3p	No	No	1.47994	1.19221	1.52068	1.96332	-0.476287	0.413781	0.996463
hsa-miR-548bc-5p	No	No	1.23622	0	1.5801	2.21047	-0.661427	0.414159	0.996463
hsa-miR-4647	No	No	3.39999	2.82435	3.92894	4.9697	-0.420318	0.414202	0.996463
hsa-miR-6507-3p	No	No	0	0	0.568696	0.824865	-0.837944	0.414409	0.996463
hsa-miR-4670-3p	No	No	1.7021	0.903383	3.16913	1.84356	0.616591	0.414466	0.996463
hsa-miR-4485-5p	No	No	2.14036	2.59291	2.7148	4.51418	-0.409533	0.41559	0.996463
hsa-miR-595-5p	No	No	1.0003	0.914541	3.56202	2.62819	0.660426	0.41568	0.996463
hsa-miR-4324	No	No	2.49709	2.82669	3.13313	3.80543	-0.436981	0.41572	0.996463
hsa-miR-218-1-3p	No	No	0	0	0.887117	1.4954	-0.807621	0.41606	0.996463
hsa-miR-6764-5p	No	No	0.634791	1.06631	1.02655	1.52558	-0.615146	0.416417	0.996463
hsa-miR-548u-5p	No	No	1.08863	0	1.34374	1.78792	0.596256	0.416511	0.996463
hsa-miR-4662a-5p	No	No	3.21055	3.01968	3.36343	4.05704	-0.369057	0.416764	0.996463
hsa-miR-4734-5p	No	No	8.65353	6.83421	10.0491	7.94566	0.294588	0.417972	0.996463
hsa-miR-548ah-5p	No	No	0.779726	1.14677	0.946939	1.49865	-0.55994	0.41821	0.996463
hsa-miR-6783-3p	No	No	4.25525	2.36621	3.91129	2.88967	0.374658	0.418421	0.996463
hsa-miR-542-3p	No	No	5.53757	5.74031	6.67424	8.56481	-0.377312	0.418425	0.996463
hsa-miR-544a-5p	No	No	3.0674	2.29355	3.818	5.36941	-0.439033	0.418833	0.996463
hsa-miR-150-5p	No	No	1.86947	1.42237	3.09885	2.07818	0.521358	0.419672	0.996463
hsa-miR-4272	No	No	0	0.463843	0.781831	1.11235	-0.686202	0.420254	0.996463
hsa-miR-492-3p	No	No	3.32254	2.28324	3.89296	4.85863	-0.423225	0.420351	0.996463
hsa-miR-8074	No	No	1.23622	0.816203	5.28904	7.90746	-0.58874	0.420722	0.996463
hsa-miR-6124	No	No	2.17726	1.77768	3.13823	3.94365	-0.445382	0.421398	0.996463
hsa-miR-6835-3p	No	No	0	0	0.518231	0.718042	1.10657	0.421658	0.996463
hsa-miR-6509-5p	No	No	1.38093	0.901928	1.99375	2.71625	-0.612171	0.421729	0.996463
hsa-miR-4303	No	No	3.0674	1.63241	4.86409	3.29274	0.441981	0.421824	0.996463
hsa-miR-6133-5p	No	No	10.9162	6.18821	12.1731	9.55971	0.350176	0.422081	0.996463
hsa-miR-675-5p	No	No	3.924	2.41974	4.97925	6.33811	-0.411694	0.422147	0.996463
hsa-miR-3165	No	No	3.0674	3.38653	3.62887	5.05013	-0.445818	0.422284	0.996463
hsa-miR-9902-3p	No	No	14.4679	11.2793	15.5729	12.463	0.274777	0.422292	0.996463
hsa-miR-625-5p	No	No	4.53332	4.5061	5.54862	6.56671	-0.357063	0.423003	0.996463
hsa-miR-3654	No	No	1.26958	1.80003	2.07275	3.22846	-0.449893	0.423705	0.996463
hsa-miR-544a	No	No	1.26958	0.888839	1.90974	3.58964	0.552311	0.423771	0.996463
hsa-miR-2277-3p	No	No	3.6686	4.05292	3.23727	3.85343	-0.351947	0.42406	0.996463
hsa-miR-12127	No	No	1.16107	1.06631	2.91881	3.07953	0.581679	0.424352	0.996463
hsa-miR-4770	No	No	1.15004	0	1.34002	1.83904	-0.581759	0.424427	0.996463
hsa-miR-6889-5p	No	No	1.26958	0.901928	5.08086	20.416	-0.659971	0.424678	0.996463
hsa-miR-1206	No	No	3.00091	0.463843	3.33855	3.81478	0.500493	0.424866	0.996463
hsa-miR-1184-5p	No	No	6.79998	3.42407	24.597	8.01983	0.445676	0.425188	0.996463
hsa-miR-548aw	No	No	0	0	1.26906	2.11386	0.838696	0.42546	0.996463
hsa-miR-6802-5p	No	No	0.934734	1.39332	3.67791	1.9016	-0.562203	0.425572	0.996463
hsa-miR-8071-5p	No	No	4.00121	2.45326	6.57827	4.71716	0.376757	0.425718	0.996463
hsa-miR-10526-3p	No	No	0.934734	0.94223	1.31146	1.69753	-0.582364	0.425985	0.996463
hsa-miR-527	No	No	0.580535	0.35236	0.761379	1.14086	-0.651008	0.426422	0.996463
hsa-miR-12127-5p	No	No	6.06436	6.42474	6.5749	7.69438	-0.313949	0.426568	0.996463
hsa-miR-4444	No	No	2.55315	4.03623	3.6647	5.19783	-0.372946	0.426594	0.996463
hsa-miR-4711-5p	No	No	0	0	0.637956	1.01841	-0.718232	0.427294	0.996463
hsa-miR-4722-5p	No	No	1.7021	0.70472	1.96905	1.26409	0.472111	0.427374	0.996463
hsa-miR-4652-3p	No	No	0.739968	0.424996	1.15774	1.52595	-0.599596	0.4275	0.996463
hsa-miR-7853-3p	No	No	4.94488	3.60006	5.30132	6.29413	-0.348127	0.428958	0.996463
hsa-miR-605-5p	No	No	0	0	0.389936	0.653109	-0.840388	0.429221	0.996463
hsa-miR-5697	No	No	0.934734	1.37647	1.81382	2.65249	-0.647874	0.430437	0.996463
hsa-miR-1294	No	No	5.45808	3.55535	4.85528	6.64646	-0.42551	0.430721	0.996463
hsa-miR-4712-3p	No	No	2.30007	3.44834	2.52002	3.61644	-0.366619	0.430954	0.996463
hsa-miR-1539	No	No	0	0	0.370752	0.642999	-0.940531	0.431039	0.996463
hsa-miR-1288-5p	No	No	2.30007	2.67682	4.72022	3.3614	0.391705	0.431992	0.996463
hsa-miR-3162-5p	No	No	1.08863	1.27709	2.05027	2.76801	-0.523434	0.432275	0.996463
hsa-miR-3926-3p	No	No	1.10751	1.84736	1.78827	2.61497	-0.58809	0.432664	0.996463
hsa-miR-3059-5p	No	No	0.851051	0	1.47714	0.78207	0.657178	0.432704	0.996463
hsa-miR-606	No	No	4.90785	4.01052	4.51837	5.61477	-0.378903	0.432877	0.996463
hsa-miR-4693-5p	No	No	0.851051	0.982515	1.64616	2.19838	0.519852	0.432971	0.996463
hsa-miR-4661-3p	No	No	0	0	0.797271	1.10298	-0.74427	0.433045	0.996463
hsa-miR-1324	No	No	2.85382	2.34147	3.05949	3.62865	-0.407549	0.433125	0.996463
hsa-miR-3157-5p	No	No	0	0.777356	0.64138	0.92309	-0.67495	0.433231	0.996463
hsa-miR-6512-5p	No	No	3.00091	1.55782	3.56606	4.58855	-0.471671	0.433481	0.996463
hsa-miR-641-3p	No	No	4.94488	3.76892	5.45578	6.57431	-0.375463	0.433844	0.996463
hsa-miR-378g	No	No	1.8343	1.97148	2.59889	3.20617	-0.409004	0.434001	0.996463
hsa-miR-6793-3p	No	No	0	0	0.0710458	0.382876	-1.15758	0.434116	0.996463
hsa-miR-507	No	No	1.08863	0.94223	1.45796	2.64973	0.556611	0.434351	0.996463
hsa-miR-576-5p	No	No	3.26588	3.54191	3.80761	4.80771	-0.387307	0.434765	0.996463
hsa-miR-346-3p	No	No	3.00091	2.41974	3.45231	4.43594	-0.352202	0.435155	0.996463
hsa-miR-11399-3p	No	No	4.14279	3.09151	4.59853	3.26929	0.36183	0.435405	0.996463
hsa-miR-5692a	No	No	1.78364	2.21298	2.07228	3.18348	-0.484783	0.435443	0.996463
hsa-miR-3085-3p	No	No	1.84044	1.63241	1.90618	2.33089	-0.426851	0.435494	0.996463
hsa-miR-3913-5p	No	No	4.67835	4.13067	4.47581	5.19683	-0.330221	0.437593	0.996463
hsa-miR-5007-5p	No	No	1.77086	1.26731	2.12344	2.75793	-0.487975	0.437945	0.996463
hsa-miR-4754-3p	No	No	4.25525	3.15413	5.24802	3.93026	0.342864	0.437976	0.996463
hsa-let-7i-3p	No	No	1.23622	1.2669	1.84466	2.41441	-0.458279	0.438253	0.996463
hsa-miR-508-5p	No	No	7.96888	4.79691	9.81545	7.12084	0.33277	0.438443	0.996463
hsa-miR-493-5p	No	No	4.60015	3.07171	6.06907	4.37671	0.362885	0.43861	0.996463
hsa-miR-3137-3p	No	No	3.89863	5.29419	11.9911	28.8205	-0.421164	0.438994	0.996463
hsa-miR-3184-3p	No	No	1.26958	1.55471	2.05931	2.6543	-0.436455	0.439265	0.996463
hsa-miR-10523-5p	No	No	1.38093	1.66149	2.79229	3.75412	-0.492101	0.439409	0.996463
hsa-miR-3189-5p	No	No	0.739968	0	0.978691	1.37476	-0.624106	0.440114	0.996463
hsa-miR-3910-5p	No	No	11.6561	12.1263	16.4292	20.6991	-0.350812	0.440157	0.996463
hsa-miR-6837-5p	No	No	0	0	0.44636	0.669469	-0.735266	0.440265	0.996463
hsa-miR-7850-5p	No	No	3.0674	0.96797	2.82972	1.66109	0.499156	0.440632	0.996463
hsa-miR-6787-5p	No	No	3.26588	3.76772	4.28503	6.10325	-0.403246	0.440771	0.996463
hsa-miR-7150-3p	No	No	3.00091	1.83939	3.49903	2.55824	0.356503	0.441796	0.996463
hsa-miR-6826-5p	No	No	1.7021	1.57044	2.35511	4.07019	-0.446885	0.442357	0.996463
hsa-miR-5197-3p	No	No	3.32254	2.13262	3.52767	2.45712	0.351347	0.442832	0.996463
hsa-miR-4519	No	No	6.74829	9.33504	9.41568	11.3485	-0.326094	0.442909	0.996463
hsa-miR-5009-5p	No	No	3.39999	2.92369	3.72011	25.7648	0.351213	0.442926	0.996463
hsa-miR-518b	No	No	0	0.463843	0.802949	1.16668	-0.665812	0.442978	0.996463
hsa-miR-578-5p	No	No	3.45011	2.65676	5.87559	7.79555	-0.42732	0.442987	0.996463
hsa-miR-1302-4-5p	No	No	3.26588	1.02602	3.08533	4.32216	-0.563246	0.44301	0.996463
hsa-miR-633	No	No	0.934734	1.06631	1.96961	2.75844	-0.612868	0.443034	0.996463
hsa-miR-6834-3p	No	No	0	0	0.661686	0.200425	0.932582	0.443066	0.996463
hsa-miR-3185-3p	No	No	1.10751	0.924733	1.95877	2.72661	-0.545153	0.443131	0.996463
hsa-miR-378i-3p	No	No	0.613481	0.436172	0.793686	1.1278	-0.617705	0.443847	0.996463
hsa-miR-7-3-3p	No	No	2.32214	1.06631	2.51828	4.42242	-0.444381	0.443855	0.996463
hsa-miR-424-3p	No	No	6.13481	6.29952	7.73443	5.87531	0.341613	0.443996	0.996463
hsa-miR-4691-5p	No	No	0	0.463843	0.694432	0.919506	-0.670485	0.44463	0.996463
hsa-miR-223-3p	No	No	3.89863	2.10152	18.407	4.14059	0.404703	0.445289	0.996463
hsa-miR-3150a-3p	No	No	2.47244	0.98574	2.57921	1.56973	0.465318	0.445555	0.996463
hsa-miR-24-1-5p	No	No	10.003	12.2169	9.69724	11.4472	-0.266615	0.445706	0.996463
hsa-miR-6125	No	No	4.60015	3.38653	5.26924	6.72578	-0.42473	0.445893	0.996463
hsa-miR-4533	No	No	2.33918	3.17466	3.0548	3.78258	-0.390994	0.446024	0.996463
hsa-miR-6884-5p	No	No	3.73894	3.60009	6.51023	8.87755	-0.430878	0.446527	0.996463
hsa-miR-3924	No	No	1.0003	0.436172	1.95812	4.43223	0.563796	0.446668	0.996463
hsa-miR-769-3p	No	No	4.00121	4.00576	8.43445	5.90748	0.423396	0.446683	0.996463
hsa-miR-5692b-3p	No	No	0	0.70472	0.857833	1.1777	-0.669398	0.446821	0.996463
hsa-miR-1243-3p	No	No	0	0	0.839592	1.30739	-0.782188	0.446888	0.996463
hsa-miR-3939	No	No	4.14279	2.40966	4.7917	7.16291	-0.430423	0.447745	0.996463
hsa-miR-7106-5p	No	No	2.47244	1.34737	2.79876	1.81	0.392521	0.447788	0.996463
hsa-miR-7847-3p	No	No	3.73894	1.58092	4.42179	3.08033	0.429014	0.4479	0.996463
hsa-miR-10524-5p	No	No	0	0	0.518157	0.697864	-0.85966	0.44814	0.996463
hsa-miR-4456-3p	No	No	0	0	0.533326	0.0544608	1.07528	0.448314	0.996463
hsa-miR-1298-5p	No	No	1.16107	0.35236	1.67013	2.27904	-0.602447	0.449048	0.996463
hsa-miR-1976-5p	No	No	5.75019	6.34931	5.93936	8.64282	-0.306879	0.449251	0.996463
hsa-miR-4657-3p	No	No	1.38093	1.0537	2.65334	1.65578	0.451983	0.449316	0.996463
hsa-miR-4433b-5p	No	No	3.1189	4.14149	6.19571	4.99369	0.375156	0.449558	0.996463
hsa-miR-4540-5p	No	No	3.00091	2.45326	4.05654	5.70957	0.351702	0.450328	0.996463
hsa-miR-4468	No	No	3.26588	3.46181	3.49485	4.08493	-0.345225	0.450863	0.996463
hsa-miR-6727-5p	No	No	0.934734	0.35236	0.975594	1.43583	-0.597121	0.45092	0.996463
hsa-miR-4788	No	No	1.13333	1.13455	1.68073	3.21812	0.532754	0.451057	0.996463
hsa-miR-5681b-3p	No	No	0	0	0.339376	0.586437	-0.898902	0.451345	0.996463
hsa-miR-526a-3p	No	No	0	0.463843	0.756418	1.02432	-0.656077	0.45163	0.996463
hsa-miR-4706	No	No	4.25525	3.36582	4.02198	4.64956	-0.325715	0.451652	0.996463
hsa-miR-4442	No	No	3.26588	4.11325	4.31219	5.34749	-0.398097	0.451777	0.996463
hsa-miR-10396a-5p	No	No	2.30007	1.37647	2.97231	2.20942	0.420527	0.451843	0.996463
hsa-miR-6770-5p	No	No	1.77086	0.94223	2.39445	1.49631	0.496402	0.452047	0.996463
hsa-miR-10399-5p	No	No	2.47244	3.02083	2.96047	4.13761	-0.354704	0.45212	0.996463
hsa-miR-8085-3p	No	No	1.22696	1.06631	1.33779	1.65775	-0.503942	0.452161	0.996463
hsa-miR-3181-3p	No	No	8.41261	11.2638	9.13187	11.0014	-0.260452	0.452207	0.996463
hsa-miR-4475-5p	No	No	1.47994	0.424996	2.39896	3.07416	0.559684	0.452287	0.996463
hsa-miR-6773-3p	No	No	1.90437	1.2669	2.12074	1.41075	0.455527	0.45244	0.996463
hsa-miR-4270-3p	No	No	1.26958	0	1.37246	0.769264	0.584559	0.45282	0.996463
hsa-miR-337-3p	No	No	0	0	0.440133	0.771328	-0.817189	0.452875	0.996463
hsa-miR-6776-3p	No	No	0	0	0.521269	0.119037	0.920464	0.453112	0.996463
hsa-miR-6754-3p	No	No	3.26588	2.49224	2.95726	2.8696	0.376684	0.453252	0.996463
hsa-miR-6875-5p	No	No	1.42691	0.888839	1.91022	1.08263	0.502126	0.453854	0.996463
hsa-miR-6866-5p	No	No	2.26666	2.57991	2.65707	3.9026	-0.41655	0.454479	0.996463
hsa-miR-3937	No	No	1.77086	0.562181	1.98286	2.80955	-0.560603	0.454728	0.996463
hsa-miR-4426	No	No	3.69984	3.34869	4.32695	4.99494	-0.342136	0.45614	0.996463
hsa-miR-3153	No	No	0.613481	0	1.29449	3.10674	-0.713465	0.456305	0.996463
hsa-miR-5706	No	No	3.68089	2.39935	4.93175	6.61994	-0.477195	0.456387	0.996463
hsa-miR-193b-3p	No	No	13.0635	12.1588	14.8312	17.8751	-0.28293	0.45681	0.996463
hsa-miR-4778-3p	No	No	0	0	0.746198	1.2198	0.877023	0.456901	0.996463
hsa-miR-4650-3p	No	No	1.16107	1.21502	1.95376	2.68934	-0.54815	0.457008	0.996463
hsa-miR-9851-5p	No	No	1.38093	0	1.60437	0.784285	0.605724	0.457184	0.996463
hsa-miR-3186-3p	No	No	0	0	1.41534	2.14645	-0.710444	0.457661	0.996463
hsa-miR-4694-5p	No	No	0	0	0.198143	0.404472	-0.98024	0.458116	0.996463
hsa-miR-641	No	No	13.9124	12.5836	14.8028	19.4079	-0.249816	0.459307	0.996463
hsa-miR-5008-5p	No	No	0.634791	1.11175	0.870257	0.99641	-0.531363	0.459356	0.996463
hsa-miR-7153-3p	No	No	0	0.190613	0.674175	1.02811	-0.667037	0.459442	0.996463
hsa-miR-6801-5p	No	No	3.0674	3.86967	3.51216	4.13131	-0.310398	0.459642	0.996463
hsa-miR-577	No	No	4.53332	5.13767	5.58945	6.92032	-0.378254	0.460348	0.996463
hsa-miR-4712-5p	No	No	0.356727	0	0.768971	0.348935	0.699737	0.460453	0.996463
hsa-miR-2052	No	No	1.23622	1.21502	2.0622	2.66923	-0.454592	0.460481	0.996463
hsa-miR-4758-5p	No	No	1.23622	1.72234	3.36598	4.67089	-0.542499	0.460788	0.996463
hsa-miR-371a-3p	No	No	2.2199	1.05023	2.75878	1.843	0.494399	0.461005	0.996463
hsa-miR-4727-3p	No	No	0	0	0.84427	1.89836	0.901388	0.461409	0.996463
hsa-miR-4301	No	No	6.1811	6.26079	7.00854	5.84974	0.278898	0.462075	0.996463
hsa-miR-8089-5p	No	No	5.35091	4.306	6.2851	8.1474	-0.335966	0.462274	0.996463
hsa-miR-6819-5p	No	No	1.8343	1.28484	2.24419	2.48979	-0.383448	0.462403	0.996463
hsa-miR-4437	No	No	2.14036	1.78791	2.37492	1.61478	0.4077	0.462553	0.996463
hsa-miR-6127	No	No	3.54172	2.67682	3.65894	4.56588	-0.410142	0.462673	0.996463
hsa-miR-7110-5p	No	No	3.73894	2.47904	4.16317	3.05586	0.335802	0.46295	0.996463
hsa-miR-455-3p	No	No	1.15004	1.96503	1.67146	2.64873	-0.430075	0.462969	0.996463
hsa-miR-5703-5p	No	No	4.60015	2.70824	6.66471	8.5324	-0.414426	0.46313	0.996463
hsa-miR-5002-5p	No	No	2.21503	1.32838	2.55416	3.09744	-0.46462	0.463661	0.996463
hsa-miR-6878-5p	No	No	1.86947	0.777356	2.25689	4.31797	0.467189	0.464623	0.996463
hsa-miR-6729-5p	No	No	1.07018	0.914559	1.01962	2.14425	-0.531246	0.464665	0.996463
hsa-miR-6510-3p	No	No	2.53916	2.40966	2.60642	3.72873	-0.334604	0.465368	0.996463
hsa-miR-6082	No	No	6.23781	7.14498	6.64369	8.34663	-0.312974	0.465977	0.996463
hsa-miR-18b-5p	No	No	0.934734	0	1.09879	1.61823	0.63003	0.466174	0.996463
hsa-miR-4519-3p	No	No	0	0	0.763175	0.358669	0.771728	0.466294	0.996463
hsa-miR-548x	No	No	0	0	0.616827	0.982515	-0.859272	0.466319	0.996463
hsa-miR-4695-3p	No	No	0.885431	1.59942	1.39298	1.75393	-0.497637	0.466504	0.996463
hsa-miR-647	No	No	10.3503	8.6965	46.4482	26.1438	0.4114	0.466625	0.996463
hsa-miR-6789-3p	No	No	0	0	0.354783	0.597051	-0.848627	0.466781	0.996463
hsa-miR-6735-5p	No	No	2.2199	2.55938	2.25164	2.67598	-0.366311	0.46679	0.996463
hsa-miR-3190-3p	No	No	3.89863	2.5835	5.43666	6.95964	-0.417424	0.467355	0.996463
hsa-miR-5190	No	No	2.30007	1.13455	2.30819	2.71761	-0.387924	0.468066	0.996463
hsa-miR-4447-5p	No	No	3.56727	3.85453	7.39477	5.12803	0.355427	0.468165	0.996463
hsa-miR-451a-3p	No	No	0	0	0.447861	0.633169	-0.87279	0.46988	0.996463
hsa-miR-4470	No	No	0	0	1.23349	1.89669	0.72631	0.470779	0.996463
hsa-miR-4749-3p	No	No	0	0	0.60062	0.937559	-0.660296	0.470868	0.996463
hsa-miR-642b-5p	No	No	0	0	0.574958	0.726238	-0.701394	0.471061	0.996463
hsa-miR-4495-3p	No	No	4.43981	2.14733	5.02967	3.72796	0.348644	0.471285	0.996463
hsa-miR-8087-3p	No	No	0	1.0537	1.9416	2.2998	0.562737	0.471407	0.996463
hsa-miR-302d-5p	No	No	1.74161	2.11553	1.94693	6.29018	-0.422249	0.471447	0.996463
hsa-miR-567	No	No	2.32214	1.42191	3.96014	5.15688	-0.467807	0.47174	0.996463
hsa-miR-2117-5p	No	No	7.6204	6.40441	11.8275	9.84318	0.323697	0.471979	0.996463
hsa-miR-6744-5p	No	No	2.47244	1.6509	2.39089	1.74386	0.371857	0.472195	0.996463
hsa-miR-4704-3p	No	No	0	0	0.294279	0.630715	-0.924683	0.472368	0.996463
hsa-miR-4768-5p	No	No	2.45392	2.68443	3.6657	8.60449	-0.383616	0.472577	0.996463
hsa-miR-1302-3-5p	No	No	1.08863	0.777356	1.1579	1.41494	-0.519205	0.473281	0.996463
hsa-miR-6728-3p	No	No	2.45392	1.63241	4.16986	2.75392	0.410291	0.473719	0.996463
hsa-miR-451b	No	No	1.08863	1.02796	1.56108	2.19097	-0.515692	0.473906	0.996463
hsa-miR-3684-5p	No	No	2.55315	1.68113	3.25077	3.92231	-0.430032	0.47394	0.996463
hsa-miR-6885-5p	No	No	0.613481	0	0.954614	1.21262	0.628076	0.474082	0.996463
hsa-miR-4745-3p	No	No	0	0	0.904522	0.526357	0.742627	0.474368	0.996463
hsa-miR-138-1-3p	No	No	4.94488	3.84014	6.33443	4.83441	0.275972	0.475024	0.996463
hsa-miR-550a-5p	No	No	2.14036	2.86905	3.33678	4.01402	-0.345511	0.475075	0.996463
hsa-miR-4775	No	No	1.15004	1.75882	1.99847	2.55449	-0.46411	0.475653	0.996463
hsa-miR-331-5p	No	No	6.90465	9.62026	8.71558	11.0368	-0.253841	0.476032	0.996463
hsa-miR-4300-5p	No	No	6.90465	5.79385	6.772	7.449	-0.233245	0.47605	0.996463
hsa-miR-1273c	No	No	8.87961	7.19805	11.4445	8.71026	0.265087	0.476075	0.996463
hsa-miR-6813-3p	No	No	0	0	0.355398	0.599948	-0.837922	0.47626	0.996463
hsa-miR-4785	No	No	2.47244	1.11175	3.22546	4.21986	-0.46793	0.476345	0.996463
hsa-miR-3173-5p	No	No	3.48321	2.63675	4.32023	3.19065	0.318904	0.476916	0.996463
hsa-miR-3158-3p	No	No	8.20473	9.65136	9.89628	11.2087	-0.265744	0.477634	0.996463
hsa-miR-1293	No	No	4.29437	3.4171	5.024	6.857	-0.281914	0.478296	0.996463
hsa-miR-8057	No	No	9.20221	6.05682	9.06065	11.1112	-0.32051	0.478445	0.996463
hsa-miR-3183-3p	No	No	13.0039	9.68126	13.768	12.8953	0.275085	0.47873	0.996463
hsa-miR-34b-5p	No	No	5.91974	5.83626	6.68597	8.14514	-0.291863	0.479124	0.996463
hsa-miR-6736-3p	No	No	1.26958	1.33482	1.44383	1.746	-0.425882	0.479537	0.996463
hsa-miR-3202	No	No	2.32214	0.436172	5.5425	3.54798	0.534895	0.479683	0.996463
hsa-miR-3154	No	No	2.00061	1.93594	2.25143	2.58332	-0.387649	0.479826	0.996463
hsa-miR-4672	No	No	2.17726	1.53586	2.4416	3.66341	-0.421511	0.480025	0.996463
hsa-miR-3085-5p	No	No	1.16107	0	1.94562	1.11883	0.560971	0.480496	0.996463
hsa-miR-6877-3p	No	No	0.739968	1.04057	0.887361	1.29873	-0.496751	0.481561	0.996463
hsa-miR-6797-5p	No	No	3.32254	2.14733	4.06211	5.10031	-0.393593	0.481597	0.996463
hsa-miR-518b-5p	No	No	1.13333	0	1.07686	1.58574	-0.577439	0.481609	0.996463
hsa-miR-7851-3p	No	No	9.2003	14.2721	12.0526	13.601	-0.239773	0.481992	0.996463
hsa-miR-6529-5p	No	No	0	0	0.840957	1.33178	-0.687383	0.482331	0.996463
hsa-miR-7856-3p	No	No	1.13333	0	1.08846	0.526126	0.593434	0.482627	0.996463
hsa-miR-7978	No	No	6.90022	5.46073	9.05838	12.8542	0.33286	0.482903	0.996463
hsa-miR-518e-3p	No	No	2.8042	1.94913	3.58649	2.57255	0.351948	0.483184	0.996463
hsa-miR-1292-5p	No	No	1.23622	1.2669	1.65695	2.10876	-0.427849	0.48327	0.996463
hsa-miR-3174	No	No	4.64428	5.38149	5.55816	6.41457	-0.282232	0.483549	0.996463
hsa-miR-330-5p	No	No	5.66665	7.77872	6.46327	7.84427	-0.23355	0.483909	0.996463
hsa-miR-1302	No	No	10.4292	6.27166	11.8782	13.7726	-0.287477	0.484261	0.996463
hsa-miR-4786-5p	No	No	4.29437	4.21053	5.94966	4.36494	0.307423	0.484677	0.996463
hsa-miR-3622a-3p	No	No	2.33918	2.71796	2.32007	2.91864	-0.317869	0.484897	0.996463
hsa-miR-4327-3p	No	No	2.00061	2.13262	3.26442	4.18992	-0.445537	0.485452	0.996463
hsa-miR-4504-5p	No	No	6.13481	2.76141	7.26676	5.2824	0.364534	0.485539	0.996463
hsa-miR-6864-5p	No	No	0	0	0.398258	0.610132	-0.732753	0.48558	0.996463
hsa-miR-513b-5p	No	No	0	0	0.902141	1.20985	-0.673488	0.485939	0.996463
hsa-miR-1291-3p	No	No	2.76186	2.05205	3.12137	3.5459	-0.323385	0.486616	0.996463
hsa-miR-548az-5p	No	No	3.6686	2.33207	4.9493	5.92011	-0.347363	0.487841	0.996463
hsa-miR-532-3p	No	No	3.68089	2.36699	3.96474	4.84252	-0.371684	0.487897	0.996463
hsa-miR-7157-3p	No	No	1.15004	0.35236	1.70716	4.30137	0.482539	0.488558	0.996463
hsa-miR-10395-3p	No	No	0.580535	0.777356	1.30098	3.93854	-0.603783	0.488573	0.996463
hsa-miR-5187-3p	No	No	0.934734	0	0.788353	1.12291	-0.599623	0.489122	0.996463
hsa-miR-548m-3p	No	No	1.0003	0.914559	1.45851	1.95659	-0.496048	0.48916	0.996463
hsa-miR-631	No	No	7.00212	3.60006	8.35499	6.39197	0.263181	0.489236	0.996463
hsa-miR-138-5p	No	No	3.32254	3.2915	6.1113	7.75821	-0.394147	0.489247	0.996463
hsa-miR-4699-3p	No	No	1.47994	1.06631	2.29913	2.86622	-0.437656	0.489573	0.996463
hsa-miR-12130-5p	No	No	2.85382	1.88446	3.26041	4.26753	-0.456997	0.489597	0.996463
hsa-miR-8070	No	No	0.739968	0.463843	2.64273	3.31778	0.597387	0.490707	0.996463
hsa-miR-568-3p	No	No	0	0	0.812551	1.11107	-0.695621	0.492034	0.996463
hsa-miR-6887-3p	No	No	0.851051	0	1.40887	0.830201	0.547035	0.492389	0.996463
hsa-miR-8088	No	No	10.8863	6.18821	10.9962	8.47723	0.28273	0.492798	0.996463
hsa-miR-3617-3p	No	No	0	0	0.475495	0.614577	-0.721083	0.492947	0.996463
hsa-miR-4449	No	No	3.1189	2.06534	3.18864	4.01303	-0.360644	0.493118	0.996463
hsa-miR-3197	No	No	2.26666	2.83129	2.70136	3.42099	-0.353753	0.493593	0.996463
hsa-miR-6774-5p	No	No	1.90437	2.34237	2.71947	6.21833	0.336867	0.493865	0.996463
hsa-miR-329-5p	No	No	3.45011	2.40966	4.7762	5.82855	-0.357232	0.493901	0.996463
hsa-miR-6824-5p	No	No	0.613481	0.436172	0.785129	1.03871	-0.557731	0.49415	0.996463
hsa-miR-7-1-3p	No	No	1.22696	2.15283	2.07125	2.59422	-0.455074	0.494155	0.996463
hsa-miR-4329-5p	No	No	2.8042	1.02602	3.26739	4.20887	0.4104	0.494267	0.996463
hsa-miR-3126-3p	No	No	1.16107	0	0.853236	1.1049	-0.570488	0.494636	0.996463
hsa-miR-376b-5p	No	No	0	0	0.56538	0.758706	0.828163	0.495257	0.996463
hsa-miR-3188	No	No	2.8042	2.5835	3.7569	2.75339	0.357533	0.495859	0.996463
hsa-miR-6855-5p	No	No	1.13333	1.20483	1.54715	1.75295	-0.41024	0.496076	0.996463
hsa-miR-4660-3p	No	No	1.26958	1.70348	1.55333	1.80712	-0.393657	0.496391	0.996463
hsa-miR-1305-5p	No	No	2.32214	3.26481	3.46497	3.85247	-0.309706	0.496501	0.996463
hsa-miR-767-3p	No	No	1.0003	0	1.22597	1.69248	-0.579333	0.496599	0.996463
hsa-miR-1303-5p	No	No	6.1811	4.78573	6.91724	7.8813	-0.305608	0.497184	0.996463
hsa-miR-4769-5p	No	No	2.32214	2.66652	3.73243	2.65782	0.383111	0.497398	0.996463
hsa-miR-548au-3p	No	No	0	0	0.600896	0.971548	0.794946	0.497815	0.996463
hsa-miR-491-3p	No	No	0	0	0.775665	1.1575	-0.634472	0.498057	0.996463
hsa-miR-875-3p	No	No	1.08863	0.478387	1.03423	1.38443	-0.479856	0.498497	0.996463
hsa-miR-4307-5p	No	No	4.14279	2.53627	4.54953	5.46228	-0.38907	0.498631	0.996463
hsa-miR-12115	No	No	2.47244	1.78739	2.88941	4.60729	-0.380198	0.498767	0.996463
hsa-miR-718-5p	No	No	1.15004	1.13455	1.7201	2.32773	-0.44569	0.498923	0.996463
hsa-miR-1468-3p	No	No	0	0	0.508046	0.822758	-0.761463	0.499277	0.996463
hsa-miR-6715a-3p	No	No	4.64428	2.72046	4.96304	3.75357	0.31403	0.499299	0.996463
hsa-miR-609-3p	No	No	1.74161	1.39332	3.03186	4.9097	-0.498088	0.499405	0.996463
hsa-miR-744-3p	No	No	1.13333	1.59359	1.46152	1.9272	-0.485789	0.499446	0.996463
hsa-miR-4678-3p	No	No	1.16107	0	2.37838	2.80582	0.52531	0.499482	0.996463
hsa-miR-4760-3p	No	No	0	0	0.546424	0.68289	0.944823	0.499626	0.996463
hsa-miR-3977-3p	No	No	0	0	0.636262	0.866153	-0.642426	0.499766	0.996463
hsa-miR-4313	No	No	5.75019	7.53551	6.37677	7.77073	-0.269057	0.500304	0.996463
hsa-miR-661	No	No	1.13333	1.50006	2.47497	3.16054	-0.442366	0.500411	0.996463
hsa-miR-450b-5p	No	No	3.68089	3.02564	5.10837	3.93986	0.316131	0.500677	0.996463
hsa-miR-4265-5p	No	No	3.26588	4.55559	4.90388	5.44554	-0.274693	0.501081	0.996463
hsa-miR-590-5p	No	No	0.634791	0	2.2791	8.46142	-0.833239	0.501083	0.996463
hsa-miR-378e	No	No	4.63745	5.80782	6.08229	19.2096	-0.303392	0.501189	0.996463
hsa-miR-548ay-3p	No	No	0	0	0.505253	0.728606	-0.740261	0.501334	0.996463
hsa-miR-384	No	No	0	0.929124	1.13622	2.93724	-0.530652	0.50236	0.996463
hsa-miR-4698	No	No	2.76186	1.03622	2.97141	4.08206	0.393618	0.502455	0.996463
hsa-miR-188-5p	No	No	2.21503	1.67393	3.67165	2.46869	0.42368	0.503239	0.996463
hsa-miR-378b-5p	No	No	4.67367	2.4177	5.23369	3.69259	0.367963	0.503297	0.996463
hsa-miR-8059-3p	No	No	2.47244	1.21502	2.57986	3.24414	-0.439902	0.504215	0.996463
hsa-miR-3973	No	No	2.21503	1.39332	2.71679	3.24655	-0.4064	0.504404	0.996463
hsa-miR-383-5p	No	No	6.90465	7.08919	8.09058	11.7421	-0.277951	0.50464	0.996463
hsa-miR-1915-3p	No	No	5.91974	3.63067	5.77138	5.09673	0.250587	0.505623	0.996463
hsa-miR-6834-5p	No	No	3.6686	5.07255	6.27183	17.3575	0.305357	0.505722	0.996463
hsa-miR-3919	No	No	4.29437	2.53627	4.81415	3.45007	0.328172	0.50598	0.996463
hsa-miR-551b-5p	No	No	3.69984	2.26911	5.00537	9.99172	0.373693	0.506483	0.996463
hsa-miR-4777-5p	No	No	0.613481	0	0.778858	0.38168	0.648304	0.506551	0.996463
hsa-miR-1236-3p	No	No	0	0	0.724874	0.994833	-0.657903	0.50657	0.996463
hsa-miR-378h-3p	No	No	4.53332	4.71524	5.79721	5.07642	0.29744	0.506832	0.996463
hsa-miR-3116-5p	No	No	1.86947	1.47378	2.38475	2.92728	-0.427604	0.508084	0.996463
hsa-miR-6873-5p	No	No	1.86947	0.900014	2.26518	1.45001	0.397177	0.508124	0.996463
hsa-miR-6881-3p	No	No	1.86947	1.80003	2.6393	3.00304	-0.371382	0.508224	0.996463
hsa-miR-4654-3p	No	No	3.26588	2.78664	3.3797	4.78925	-0.396899	0.508596	0.996463
hsa-miR-6792-5p	No	No	2.32214	1.88822	2.8709	3.19818	-0.376933	0.508822	0.996463
hsa-miR-1250-3p	No	No	0	0	0.184349	0.36425	-1.09808	0.509057	0.996463
hsa-miR-5191-5p	No	No	5.66665	3.85885	6.20494	7.14209	-0.308991	0.509254	0.996463
hsa-miR-1-2-5p	No	No	0.779726	0	1.53442	2.18872	-0.643501	0.509375	0.996463
hsa-miR-6756-3p	No	No	0	0.35236	1.4228	0.856026	0.566454	0.51005	0.996463
hsa-miR-1297	No	No	5.80535	5.98215	8.78336	10.3125	-0.302678	0.510216	0.996463
hsa-miR-519d-3p	No	No	1.16107	0	1.49111	0.926516	0.530671	0.510482	0.996463
hsa-miR-3180	No	No	3.39999	4.1041	4.70741	6.19841	-0.319324	0.510526	0.996463
hsa-miR-3672-3p	No	No	0.713455	0	0.986588	1.22054	-0.533486	0.510923	0.996463
hsa-miR-29b-1-5p	No	No	2.00061	0.562181	2.62538	3.49437	-0.475092	0.511801	0.996463
hsa-miR-1293-3p	No	No	3.70866	1.72234	4.18768	3.03383	0.369869	0.511808	0.996463
hsa-miR-10526-5p	No	No	1.0003	1.0537	1.63745	2.0408	-0.479096	0.51195	0.996463
hsa-miR-6770-3p	No	No	1.13333	0.35236	1.17849	1.48049	-0.504575	0.513085	0.996463
hsa-miR-4737	No	No	4.14279	4.13067	4.36963	5.09215	-0.306572	0.513449	0.996463
hsa-miR-4533-3p	No	No	4.43981	1.78791	4.59478	3.35008	0.337273	0.513588	0.996463
hsa-miR-675-3p	No	No	0.851051	0	1.0153	1.39895	-0.53945	0.51367	0.996463
hsa-miR-1324-5p	No	No	3.1189	2.2235	3.6089	2.54762	0.295241	0.513862	0.996463
hsa-miR-1343-5p	No	No	2.30007	2.26804	3.05428	2.30884	0.320117	0.514003	0.996463
hsa-miR-7848-5p	No	No	9.06665	8.02213	11.2127	8.57342	0.282474	0.514064	0.996463
hsa-miR-548f-4-5p	No	No	0	0	0.950157	1.74784	-0.960431	0.51415	0.996463
hsa-miR-598-5p	No	No	1.86947	0.888839	2.12293	2.61636	-0.416754	0.515138	0.996463
hsa-miR-4704-5p	No	No	0.580535	0	0.802919	1.18303	0.580577	0.515227	0.996463
hsa-miR-4656	No	No	2.30007	2.07243	3.17223	3.44713	-0.332467	0.51534	0.996463
hsa-miR-4638-3p	No	No	5.95736	5.60193	6.5901	5.82684	0.220715	0.515722	0.996463
hsa-miR-6510-5p	No	No	0.885431	0	1.04495	0.514917	0.595429	0.516016	0.996463
hsa-miR-378f-5p	No	No	2.26666	1.03622	2.44779	3.02017	-0.411074	0.516343	0.996463
hsa-miR-6080	No	No	0	0	0.433093	1.06078	-1.25383	0.516448	0.996463
hsa-miR-5197-5p	No	No	0	0	0.671979	1.11137	-0.763049	0.516551	0.996463
hsa-miR-7151-3p	No	No	0	0.861168	1.12701	1.39398	-0.515333	0.516632	0.996463
hsa-miR-6886-3p	No	No	0.580535	0	0.778824	1.09798	-0.685647	0.517568	0.996463
hsa-miR-6829-3p	No	No	0	0	0.687336	0.0816912	0.961775	0.517662	0.996463
hsa-miR-3918-3p	No	No	2.21503	2.01709	2.95369	3.40163	-0.315393	0.517667	0.996463
hsa-miR-1469-3p	No	No	0	0	0.482389	0.751664	-0.814922	0.517954	0.996463
hsa-miR-520e-3p	No	No	0.580535	0	1.20303	1.53782	0.581398	0.518789	0.996463
hsa-miR-4746-5p	No	No	1.23622	2.28324	2.37998	2.6573	-0.314787	0.519346	0.996463
hsa-miR-521-1-5p	No	No	2.47244	1.80003	3.18712	3.87325	-0.399232	0.519712	0.996463
hsa-miR-3923	No	No	1.15004	1.06631	2.4292	2.73255	0.397908	0.519715	0.996463
hsa-miR-3978	No	No	4.90785	2.71796	4.72596	3.36477	0.318835	0.520446	0.996463
hsa-miR-4295-3p	No	No	2.26666	1.11175	2.53475	2.93684	-0.388298	0.520559	0.996463
hsa-miR-548ag-1-3p	No	No	0	0	0.651568	0.783168	-0.624536	0.520738	0.996463
hsa-miR-4438	No	No	1.23622	0.903383	2.21879	2.93494	-0.458692	0.520868	0.996463
hsa-miR-6729-3p	No	No	0	0	0.65229	0.842436	-0.644107	0.520898	0.996463
hsa-miR-1231-3p	No	No	8.28558	6.90198	8.59869	7.17775	0.269115	0.52119	0.996463
hsa-miR-12126-5p	No	No	5.17977	4.73885	6.41443	4.86485	0.263248	0.521228	0.996463
hsa-miR-920-5p	No	No	7.00212	3.33525	10.2842	13.8462	-0.270668	0.521295	0.996463
hsa-miR-598-3p	No	No	5.52372	6.96313	8.91027	10.5266	-0.277992	0.521296	0.996463
hsa-miR-5687	No	No	0	0	0.735451	1.07221	-0.658635	0.521567	0.996463
hsa-miR-3163	No	No	2.33918	1.34737	3.09768	3.7098	-0.397805	0.521626	0.996463
hsa-miR-4278	No	No	0	0	0.352324	0.546151	-0.926781	0.521783	0.996463
hsa-miR-24-2-5p	No	No	10.1364	10.6026	10.2745	11.9902	-0.233318	0.521935	0.996463
hsa-miR-6758-3p	No	No	0	0.549568	1.08458	1.35232	-0.535027	0.522187	0.996463
hsa-miR-4715-3p	No	No	0	0	0.455927	0.625641	-0.727852	0.522215	0.996463
hsa-miR-5683	No	No	1.47994	0.914559	2.68913	2.99358	0.397754	0.522394	0.996463
hsa-miR-548ah-3p	No	No	2.14036	0.9403	2.48237	1.75919	0.399009	0.522716	0.996463
hsa-miR-3692-3p	No	No	0	0	0.830119	0.939143	-0.613517	0.522799	0.996463
hsa-miR-4682-3p	No	No	4.42715	2.68651	4.79678	3.5497	0.317837	0.522995	0.996463
hsa-miR-5700-3p	No	No	0	1.04057	1.03648	1.27156	-0.513738	0.522996	0.996463
hsa-miR-4534	No	No	2.65629	2.63675	3.66128	2.71982	0.314069	0.523019	0.996463
hsa-miR-924	No	No	1.13333	1.47378	2.03331	2.41109	-0.425491	0.523029	0.996463
hsa-miR-548al-5p	No	No	0	0	0.831666	1.08456	-0.571264	0.523078	0.996463
hsa-miR-7113-5p	No	No	2.14036	2.58198	5.41288	3.81375	0.426808	0.523179	0.996463
hsa-miR-328-5p	No	No	1.86947	0.987177	1.48282	2.56845	-0.430689	0.523188	0.996463
hsa-miR-3201	No	No	1.38093	0.903383	1.99618	2.45649	-0.455187	0.523311	0.996463
hsa-miR-6088	No	No	2.49709	1.02602	2.94464	1.97411	0.374259	0.523745	0.996463
hsa-miR-206-5p	No	No	1.15004	1.85825	1.9128	2.35078	-0.360417	0.524544	0.996463
hsa-miR-7107-3p	No	No	1.38093	1.02796	3.01524	2.07944	0.390732	0.525275	0.996463
hsa-miR-4288	No	No	2.33918	1.43181	3.32708	4.04212	-0.371919	0.525784	0.996463
hsa-miR-3161-3p	No	No	1.47994	1.28484	1.95345	2.21863	-0.35687	0.525832	0.996463
hsa-miR-4276	No	No	2.8042	2.69383	3.73066	2.66337	0.350279	0.526036	0.996463
hsa-miR-2682-3p	No	No	2.17726	3.26959	2.71712	3.21073	-0.339294	0.526141	0.996463
hsa-miR-6833-5p	No	No	1.13333	0	1.33409	3.47878	-0.485987	0.526149	0.996463
hsa-miR-656-3p	No	No	0	0.777356	1.05074	1.37119	-0.576306	0.526205	0.996463
hsa-miR-7111-3p	No	No	1.13333	1.11175	1.54109	1.92034	-0.411034	0.526538	0.996463
hsa-miR-3173-3p	No	No	1.38093	0	1.65204	2.10296	-0.507863	0.526633	0.996463
hsa-miR-4291	No	No	1.22696	2.13529	2.0871	2.59196	-0.402873	0.526637	0.996463
hsa-miR-4421-5p	No	No	2.8042	2.79768	3.49918	4.07118	-0.311187	0.526719	0.996463
hsa-miR-130a-5p	No	No	3.32254	2.30492	3.61904	4.37584	-0.361613	0.526845	0.996463
hsa-miR-1208-3p	No	No	1.8343	1.53586	1.92791	2.81384	-0.364749	0.527164	0.996463
hsa-miR-3610	No	No	1.13333	1.84748	1.52659	1.92489	-0.393558	0.527226	0.996463
hsa-miR-4446-3p	No	No	1.08863	1.19221	1.18361	1.39953	-0.406352	0.52725	0.996463
hsa-miR-147b-5p	No	No	1.90437	1.72234	2.64763	3.30953	-0.41078	0.5276	0.996463
hsa-miR-4755-3p	No	No	7.08344	9.21211	8.13534	8.92778	-0.22231	0.527629	0.996463
hsa-miR-4432-5p	No	No	1.8343	0.788532	2.16912	2.69102	-0.421236	0.528167	0.996463
hsa-miR-6850-3p	No	No	0	0	0.863378	0.451924	0.667309	0.528846	0.996463
hsa-miR-6882-3p	No	No	0.851051	0	0.927122	1.12331	-0.530267	0.529009	0.996463
hsa-miR-4686-3p	No	No	2.8042	2.59381	3.05961	3.69583	-0.289874	0.529415	0.996463
hsa-miR-5006-5p	No	No	1.23622	1.3807	1.68593	1.80025	-0.389612	0.529683	0.996463
hsa-miR-6801-3p	No	No	0	0	0.0341491	0.270978	-1.19957	0.529835	0.996463
hsa-miR-6791-3p	No	No	1.55945	1.80677	2.65162	1.89879	0.384223	0.529892	0.996463
hsa-miR-553	No	No	0.739968	0	1.54855	2.09127	-0.503515	0.530101	0.996463
hsa-miR-6784-5p	No	No	1.42691	0.463843	1.73721	1.03727	0.437005	0.530694	0.996463
hsa-miR-7112-5p	No	No	0	0	0.268665	0.463589	-0.797746	0.53102	0.996463
hsa-miR-130b-5p	No	No	12.4284	11.394	14.3147	11.7838	0.200135	0.531446	0.996463
hsa-miR-4725-5p	No	No	6.34791	6.73551	6.70592	8.35494	-0.252314	0.531636	0.996463
hsa-miR-103a-2-5p	No	No	0	0	0.838545	1.01556	-0.57942	0.531963	0.996463
hsa-miR-491-5p	No	No	2.45392	3.10942	3.41572	3.79956	-0.287928	0.532116	0.996463
hsa-miR-4477a	No	No	1.22696	0.35236	1.40697	1.67237	-0.420995	0.532349	0.996463
hsa-miR-5681a-5p	No	No	1.0003	0	4.28214	2.8662	0.512653	0.532385	0.996463
hsa-miR-5690	No	No	2.45392	3.67535	4.81518	6.20213	-0.353145	0.533135	0.996463
hsa-miR-6083-5p	No	No	12.4284	5.42794	12.6753	17.959	0.28359	0.533313	0.996463
hsa-miR-7973	No	No	3.6686	1.12194	3.63333	2.68496	0.350217	0.533708	0.996463
hsa-miR-626	No	No	4.00121	3.87188	4.52137	5.13	-0.274038	0.533829	0.996463
hsa-miR-1229-5p	No	No	3.70866	4.40696	5.58301	6.29225	-0.274803	0.533986	0.996463
hsa-miR-4662b-5p	No	No	1.10751	1.21502	1.46129	1.77432	-0.411101	0.533996	0.996463
hsa-miR-4269	No	No	7.13455	7.05249	8.53367	10.1046	-0.316966	0.534158	0.996463
hsa-miR-448-5p	No	No	1.23622	1.02602	2.08885	2.36624	0.412875	0.535397	0.996463
hsa-miR-4445-3p	No	No	0	0.35236	0.753052	0.992238	-0.566126	0.535408	0.996463
hsa-miR-6734-3p	No	No	0.580535	0.998353	1.11769	1.89489	-0.455988	0.535836	0.996463
hsa-miR-144-5p	No	No	0	0	4.06317	9.38899	0.814357	0.536089	0.996463
hsa-miR-4705-3p	No	No	0	0	0.570714	0.718484	-0.642539	0.536298	0.996463
hsa-miR-1270	No	No	7.08344	8.38679	10.4945	11.833	-0.255296	0.536351	0.996463
hsa-miR-1179-3p	No	No	1.10751	0	1.15279	1.47582	-0.515519	0.536463	0.996463
hsa-miR-645	No	No	1.84044	1.49264	2.5575	3.04597	-0.397929	0.537105	0.996463
hsa-miR-153-1-5p	No	No	5.52133	4.66628	5.68978	7.18119	-0.310362	0.537253	0.996463
hsa-miR-4711-3p	No	No	1.86947	1.06631	2.76879	3.54302	-0.420754	0.537559	0.996463
hsa-miR-4258	No	No	9.63164	9.03568	11.1341	12.9367	-0.196032	0.537912	0.996463
hsa-miR-4318-5p	No	No	1.38093	1.25429	2.07338	2.52944	-0.403405	0.538216	0.996463
hsa-miR-4517-3p	No	No	2.30007	0.98574	2.09416	3.16794	-0.423805	0.538545	0.996463
hsa-miR-378c-3p	No	No	13.2902	6.82195	14.3029	11.8504	0.258998	0.538758	0.996463
hsa-miR-5580-3p	No	No	0	0	0.157004	0.408883	-0.911906	0.538788	0.996463
hsa-miR-4521-3p	No	No	1.22696	0.998353	1.98836	2.53803	-0.475305	0.538956	0.996463
hsa-miR-105-3p	No	No	1.0003	0.900014	1.37235	1.77288	-0.466671	0.538981	0.996463
hsa-miR-1910-5p	No	No	1.08863	0.436172	2.29412	3.67086	-0.478116	0.538998	0.996463
hsa-miR-580-5p	No	No	0.634791	1.03622	1.49	1.84526	-0.435016	0.539191	0.996463
hsa-miR-942-3p	No	No	0	0.424996	1.43536	2.55056	-0.552808	0.539206	0.996463
hsa-miR-548a-3p	No	No	3.00091	3.14066	4.33427	5.08212	-0.28966	0.53974	0.996463
hsa-miR-4677-3p	No	No	3.68089	3.84149	3.56484	3.78205	-0.230441	0.539857	0.996463
hsa-miR-210-5p	No	No	0	0	0.459912	1.24566	-0.601957	0.540061	0.996463
hsa-miR-524-5p	No	No	0.713455	1.13402	1.2404	1.5567	-0.402311	0.541616	0.996463
hsa-miR-4701-5p	No	No	0	0	0.020984	0.384148	-1.30127	0.542188	0.996463
hsa-miR-6720-5p	No	No	1.15004	0.35236	1.60716	1.0862	0.437641	0.542477	0.996463
hsa-miR-615-3p	No	No	7.47787	6.89669	8.1287	6.68968	0.217282	0.542579	0.996463
hsa-miR-433-3p	No	No	4.06375	1.42237	4.15728	3.07617	0.36461	0.543051	0.996463
hsa-miR-1182	No	No	3.21055	3.40696	3.29336	3.69306	-0.305154	0.543194	0.996463
hsa-miR-5092	No	No	1.08863	0.436172	1.89815	2.41201	-0.457917	0.543203	0.996463
hsa-miR-25-5p	No	No	6.00182	2.94757	37.8248	51.8949	-0.357242	0.543699	0.996463
hsa-miR-5093	No	No	3.48321	2.45326	4.41137	5.182	-0.33214	0.544576	0.996463
hsa-miR-4291-3p	No	No	1.86947	1.68113	2.68848	3.13209	-0.362978	0.54459	0.996463
hsa-miR-527-3p	No	No	0	0	0.63098	1.02408	0.639532	0.545125	0.996463
hsa-miR-137-5p	No	No	0.779726	0	1.84437	3.77514	0.511584	0.545502	0.996463
hsa-miR-4264-3p	No	No	1.15004	1.3807	2.28905	2.80024	-0.415133	0.545735	0.996463
hsa-miR-4256	No	No	0.713455	0	1.53085	1.94488	-0.52795	0.545773	0.996463
hsa-miR-411-3p	No	No	0.634791	0	0.811057	0.948542	-0.551663	0.545806	0.996463
hsa-miR-3179-5p	No	No	2.55315	2.08476	2.92391	3.64589	-0.357416	0.545919	0.996463
hsa-miR-3655	No	No	2.33918	2.41974	3.47775	4.65356	-0.386764	0.546054	0.996463
hsa-miR-6511a-5p	No	No	2.32214	1.25429	2.99858	2.25854	0.299517	0.546064	0.996463
hsa-miR-4645-5p	No	No	0	0	0.435833	0.543335	-0.58393	0.546072	0.996463
hsa-miR-1323	No	No	6.53177	7.37678	8.70891	10.7437	-0.246752	0.546605	0.996463
hsa-miR-5693	No	No	5.91974	3.29053	6.49081	4.87019	0.308162	0.547439	0.996463
hsa-miR-6505-5p	No	No	1.13333	0	2.10593	1.30144	0.518089	0.547525	0.996463
hsa-miR-4251	No	No	0	0	0.540349	0.780228	-0.624143	0.547672	0.996463
hsa-miR-627-5p	No	No	1.16107	1.06631	2.03417	2.43483	-0.400146	0.547743	0.996463
hsa-miR-548n-3p	No	No	0	0	0.561479	0.760213	-0.582066	0.548168	0.996463
hsa-miR-579-5p	No	No	0.634791	0	0.987202	1.25486	-0.529274	0.548269	0.996463
hsa-miR-562	No	No	1.7021	0.900014	2.18561	3.09673	0.423815	0.54846	0.996463
hsa-miR-6832-3p	No	No	0	0.478387	0.826826	1.01999	-0.52789	0.548915	0.996463
hsa-miR-1537-3p	No	No	0	0	0.660124	2.35786	0.768524	0.548941	0.996463
hsa-miR-3661	No	No	3.45011	2.49066	4.68084	5.58107	-0.35232	0.549002	0.996463
hsa-miR-588-3p	No	No	0.634791	0	1.10321	1.19867	-0.511301	0.549014	0.996463
hsa-miR-5692b	No	No	1.38093	0.903383	1.55184	1.84424	-0.405973	0.549973	0.996463
[truncated: 1,526 more rows]

## Sheet: C_Targets
database	mature_mirna_id	target_symbol	target_entrez	target_ensembl	experiment	pubmed_id
mirtarbase	hsa-miR-664a-5p	AAR2	25980	ENSG00000131043	PAR-CLIP	23592263
mirtarbase	hsa-miR-23b-3p	AARS2	57505	ENSG00000124608	CLASH	23622248
mirtarbase	hsa-miR-320c	ABCA2	20	ENSG00000107331	HITS-CLIP	23706177
mirtarbase	hsa-miR-34b-3p	ABCB1	5243	ENSG00000085563	Luciferase reporter assay	26924291
mirtarbase	hsa-miR-23b-3p	ABCC1	4363	ENSG00000103222	CLASH	23622248
mirtarbase	hsa-miR-23b-3p	ABCC1	4363	ENSG00000278183	CLASH	23622248
mirtarbase	hsa-miR-23b-3p	ABCC4	10257	ENSG00000125257	CLASH	23622248
mirtarbase	hsa-miR-514a-3p	ABCC9	10060	ENSG00000069431	HITS-CLIP	23824327
mirtarbase	hsa-miR-23a-3p	ABCD1	215	ENSG00000101986	CLASH	23622248
mirtarbase	hsa-miR-203a-3p	ABCE1	6059	ENSG00000164163	Luciferase reporter assay//qRT-PCR//Western blot	19843643
mirtarbase	hsa-miR-23b-3p	ABCF1	23	ENSG00000204574	CLASH	23622248
mirtarbase	hsa-miR-23b-3p	ABCF1	23	ENSG00000232169	CLASH	23622248
mirtarbase	hsa-miR-23b-3p	ABCF1	23	ENSG00000225989	CLASH	23622248
mirtarbase	hsa-miR-23b-3p	ABCF1	23	ENSG00000206490	CLASH	23622248
mirtarbase	hsa-miR-23b-3p	ABCF1	23	ENSG00000236342	CLASH	23622248
mirtarbase	hsa-miR-23b-3p	ABCF1	23	ENSG00000231129	CLASH	23622248
mirtarbase	hsa-miR-23b-3p	ABCF1	23	ENSG00000236149	CLASH	23622248
mirtarbase	hsa-miR-486-5p	ABCF2	10061	ENSG00000033050	HITS-CLIP	19536157
mirtarbase	hsa-miR-195-3p	ABCG2	9429	ENSG00000118777	PAR-CLIP	22100165
mirtarbase	hsa-miR-320c	ABHD12	26090	ENSG00000100997	PAR-CLIP	27292025
mirtarbase	hsa-miR-6507-5p	ABHD13	84945	ENSG00000139826	PAR-CLIP	23446348
mirtarbase	hsa-miR-6507-5p	ABHD13	84945	ENSG00000139826	PAR-CLIP	21572407
mirtarbase	hsa-miR-6507-5p	ABHD13	84945	ENSG00000139826	PAR-CLIP	20371350
mirtarbase	hsa-miR-125b-2-3p	ABHD15	116236	ENSG00000168792	CLASH	23622248
mirtarbase	hsa-miR-664a-5p	ABHD15	116236	ENSG00000168792	PAR-CLIP	23446348
mirtarbase	hsa-miR-34b-3p	ABHD17B	51104	ENSG00000107362	HITS-CLIP	23824327
mirtarbase	hsa-let-7c-5p	ABHD17C	58489	ENSG00000136379	PAR-CLIP	20371350
mirtarbase	hsa-let-7f-5p	ABHD17C	58489	ENSG00000136379	PAR-CLIP	20371350
mirtarbase	hsa-miR-514a-3p	ABHD2	11057	ENSG00000140526	PAR-CLIP	22100165
mirtarbase	hsa-miR-1233-5p	ABI2	10152	ENSG00000138443	HITS-CLIP	19536157
mirtarbase	hsa-miR-1233-5p	ABL1	25	ENSG00000097007	PAR-CLIP	26701625
mirecords	hsa-miR-203a-3p	ABL1	25	ENSG00000097007	immunoblotting	18538733
mirtarbase	hsa-miR-203a-3p	ABL1	25	ENSG00000097007	Luciferase reporter assay	18538733
mirtarbase	hsa-miR-203a-3p	ABL1	25	ENSG00000097007	Immunoprecipitaion//qRT-PCR//Western blot	23462723
mirtarbase	hsa-miR-203a-3p	ABL1	25	ENSG00000097007	qRT-PCR//Western blot	23968727
mirtarbase	hsa-miR-509-3-5p	ABL1	25	ENSG00000097007	PAR-CLIP	26701625
mirtarbase	hsa-miR-509-5p	ABL1	25	ENSG00000097007	PAR-CLIP	26701625
mirtarbase	hsa-miR-6507-5p	ABL2	27	ENSG00000143322	PAR-CLIP	23592263
mirtarbase	hsa-miR-6507-5p	ABL2	27	ENSG00000143322	PAR-CLIP	24398324
mirtarbase	hsa-miR-6507-5p	ABL2	27	ENSG00000143322	PAR-CLIP	23446348
mirtarbase	hsa-miR-6507-5p	ABL2	27	ENSG00000143322	PAR-CLIP	21572407
mirtarbase	hsa-miR-6507-5p	ABL2	27	ENSG00000143322	PAR-CLIP	20371350
mirtarbase	hsa-let-7c-5p	ABT1	29777	ENSG00000146109	PAR-CLIP	23592263
mirtarbase	hsa-let-7c-5p	ABT1	29777	ENSG00000146109	PAR-CLIP	24398324
mirtarbase	hsa-let-7c-5p	ABT1	29777	ENSG00000146109	PAR-CLIP	21572407
mirtarbase	hsa-let-7c-5p	ABT1	29777	ENSG00000146109	HITS-CLIP	23313552
mirtarbase	hsa-let-7c-5p	ABT1	29777	ENSG00000146109	PAR-CLIP	27292025
mirtarbase	hsa-let-7f-5p	ABT1	29777	ENSG00000146109	PAR-CLIP	23592263
mirtarbase	hsa-let-7f-5p	ABT1	29777	ENSG00000146109	PAR-CLIP	24398324
mirtarbase	hsa-let-7f-5p	ABT1	29777	ENSG00000146109	PAR-CLIP	21572407
mirtarbase	hsa-let-7f-5p	ABT1	29777	ENSG00000146109	HITS-CLIP	23313552
mirtarbase	hsa-let-7f-5p	ABT1	29777	ENSG00000146109	PAR-CLIP	27292025
mirtarbase	hsa-miR-378c	ACACA	31	ENSG00000278540	HITS-CLIP	23313552
mirtarbase	hsa-miR-378c	ACACA	31	ENSG00000275176	HITS-CLIP	23313552
mirtarbase	hsa-miR-34b-3p	ACADL	33	ENSG00000115361	PAR-CLIP	23592263
mirtarbase	hsa-miR-1233-5p	ACADSB	36	ENSG00000196177	PAR-CLIP	23592263
mirtarbase	hsa-miR-23b-3p	ACAT1	38	ENSG00000075239	Sequencing	20371350
mirtarbase	hsa-miR-509-3-5p	ACBD3	64746	ENSG00000182827	PAR-CLIP	23592263
mirtarbase	hsa-miR-509-5p	ACBD3	64746	ENSG00000182827	PAR-CLIP	23592263
mirtarbase	hsa-miR-195-3p	ACBD5	91452	ENSG00000107897	HITS-CLIP	23313552
mirtarbase	hsa-miR-34b-3p	ACBD7	414149	ENSG00000176244	HITS-CLIP	23313552
mirtarbase	hsa-let-7c-5p	ACER2	340485	ENSG00000177076	PAR-CLIP	24398324
mirtarbase	hsa-let-7f-5p	ACER2	340485	ENSG00000177076	PAR-CLIP	24398324
mirtarbase	hsa-miR-6507-5p	ACER3	55331	ENSG00000078124	PAR-CLIP	23446348
mirtarbase	hsa-miR-6507-5p	ACER3	55331	ENSG00000078124	PAR-CLIP	22012620
mirtarbase	hsa-miR-6507-5p	ACER3	55331	ENSG00000078124	PAR-CLIP	21572407
mirtarbase	hsa-miR-6507-5p	ACER3	55331	ENSG00000078124	PAR-CLIP	20371350
mirtarbase	hsa-let-7c-5p	ACOT9	23597	ENSG00000123130	PAR-CLIP	23592263
mirtarbase	hsa-let-7c-5p	ACOT9	23597	ENSG00000123130	PAR-CLIP	23446348
mirtarbase	hsa-let-7f-5p	ACOT9	23597	ENSG00000123130	PAR-CLIP	23592263
mirtarbase	hsa-let-7f-5p	ACOT9	23597	ENSG00000123130	PAR-CLIP	23446348
mirtarbase	hsa-miR-320c	ACPP	55	ENSG00000014257	PAR-CLIP	22100165
mirtarbase	hsa-miR-125b-2-3p	ACSBG1	23205	ENSG00000103740	HITS-CLIP	19536157
mirtarbase	hsa-miR-3160-3p	ACSBG1	23205	ENSG00000103740	PAR-CLIP	23592263
mirtarbase	hsa-miR-6507-5p	ACSL4	2182	ENSG00000068366	PAR-CLIP//HITS-CLIP	21572407
mirtarbase	hsa-miR-23a-3p	ACSS3	79611	ENSG00000111058	PAR-CLIP	22012620
mirtarbase	hsa-miR-23b-3p	ACSS3	79611	ENSG00000111058	PAR-CLIP	22012620
mirtarbase	hsa-let-7c-5p	ACTA1	58	ENSG00000143632	PAR-CLIP	21572407
mirtarbase	hsa-let-7f-5p	ACTA1	58	ENSG00000143632	PAR-CLIP	21572407
mirtarbase	hsa-let-7c-5p	ACTB	60	ENSG00000075624	CLASH	23622248
mirtarbase	hsa-miR-506-3p	ACTB	60	ENSG00000075624	PAR-CLIP	23446348
mirtarbase	hsa-miR-506-3p	ACTB	60	ENSG00000075624	PAR-CLIP	20371350
mirtarbase	hsa-miR-320c	ACTBL2	345651	ENSG00000169067	PAR-CLIP	22100165
mirtarbase	hsa-miR-6507-5p	ACTG1	71	ENSG00000184009	PAR-CLIP	20371350
mirtarbase	hsa-let-7c-5p	ACTN4	81	ENSG00000130402	CLASH	23622248
mirtarbase	hsa-let-7c-5p	ACTN4	81	ENSG00000282844	CLASH	23622248
mirtarbase	hsa-miR-23a-3p	ACTN4	81	ENSG00000130402	CLASH	23622248
mirtarbase	hsa-miR-23a-3p	ACTN4	81	ENSG00000282844	CLASH	23622248
mirtarbase	hsa-miR-23b-3p	ACTN4	81	ENSG00000130402	CLASH	23622248
mirtarbase	hsa-miR-23b-3p	ACTN4	81	ENSG00000282844	CLASH	23622248
mirtarbase	hsa-let-7f-5p	ACTR10	55860	ENSG00000131966	Microarray	22942087
mirtarbase	hsa-miR-202-5p	ACTR5	79913	ENSG00000101442	HITS-CLIP	21572407
mirtarbase	hsa-miR-6507-5p	ACTR6	64431	ENSG00000075089	PAR-CLIP	21572407
mirtarbase	hsa-let-7c-5p	ACVR1B	91	ENSG00000135503	CLASH	23622248
mirtarbase	hsa-miR-203a-3p	ACVR2B	93	ENSG00000114739	PAR-CLIP	22291592
mirtarbase	hsa-miR-23b-3p	ACVR2B	93	ENSG00000114739	qRT-PCR//Immunofluorescence//Immunohistochemistry	25518011
mirtarbase	hsa-miR-23a-3p	ADAM17	6868	ENSG00000151694	HITS-CLIP	23313552
mirtarbase	hsa-miR-23b-3p	ADAM17	6868	ENSG00000151694	HITS-CLIP	23313552
mirtarbase	hsa-miR-23a-3p	ADAM28	10863	ENSG00000042980	PAR-CLIP	22012620
mirtarbase	hsa-miR-23b-3p	ADAM28	10863	ENSG00000042980	PAR-CLIP	22012620
mirtarbase	hsa-miR-651-5p	ADAM28	10863	ENSG00000042980	PAR-CLIP	22012620
mirtarbase	hsa-miR-23a-3p	ADAM9	8754	ENSG00000168615	CLASH	23622248
mirtarbase	hsa-miR-23a-3p	ADAM9	8754	ENSG00000282230	CLASH	23622248
mirtarbase	hsa-miR-664a-5p	ADAR	103	ENSG00000160710	PAR-CLIP	23592263
mirtarbase	hsa-miR-664a-5p	ADAR	103	ENSG00000160710	PAR-CLIP	21572407
mirtarbase	hsa-miR-1246	ADCY9	115	ENSG00000162104	PAR-CLIP	23446348
mirtarbase	hsa-miR-1246	ADCY9	115	ENSG00000162104	PAR-CLIP//HITS-CLIP	21572407
mirtarbase	hsa-miR-1246	ADCY9	115	ENSG00000162104	PAR-CLIP	20371350
mirtarbase	hsa-miR-320c	ADD1	118	ENSG00000087274	PAR-CLIP	26701625
mirtarbase	hsa-miR-23a-3p	ADD3	120	ENSG00000148700	PAR-CLIP	20371350
mirtarbase	hsa-miR-23b-3p	ADD3	120	ENSG00000148700	PAR-CLIP	20371350
mirtarbase	hsa-miR-3160-3p	ADGRG1	9289	ENSG00000205336	PAR-CLIP	26701625
mirtarbase	hsa-miR-3160-3p	ADGRG1	9289	ENSG00000205336	PAR-CLIP	27292025
mirtarbase	hsa-miR-1233-5p	ADGRL1	22859	ENSG00000072071	PAR-CLIP	26701625
mirtarbase	hsa-miR-1233-5p	ADGRL1	22859	ENSG00000288324	PAR-CLIP	26701625
mirtarbase	hsa-miR-34b-3p	ADH1B	125	ENSG00000196616	PAR-CLIP	23446348
mirtarbase	hsa-miR-34b-3p	ADH1B	125	ENSG00000196616	PAR-CLIP//HITS-CLIP	21572407
mirtarbase	hsa-miR-34b-3p	ADH1B	125	ENSG00000196616	HITS-CLIP	23824327
mirtarbase	hsa-let-7c-5p	ADH5	128	ENSG00000197894	HITS-CLIP	23313552
mirtarbase	hsa-let-7c-5p	ADH5	128	ENSG00000197894	PAR-CLIP	26701625
mirtarbase	hsa-let-7c-5p	ADH5	128	ENSG00000197894	PAR-CLIP	27292025
mirtarbase	hsa-let-7f-5p	ADH5	128	ENSG00000197894	HITS-CLIP	23313552
mirtarbase	hsa-let-7f-5p	ADH5	128	ENSG00000197894	PAR-CLIP	26701625
mirtarbase	hsa-let-7f-5p	ADH5	128	ENSG00000197894	PAR-CLIP	27292025
mirtarbase	hsa-miR-3160-3p	ADH5	128	ENSG00000197894	HITS-CLIP	23313552
mirtarbase	hsa-miR-3160-3p	ADH5	128	ENSG00000197894	PAR-CLIP	26701625
mirtarbase	hsa-miR-3160-3p	ADH5	128	ENSG00000197894	PAR-CLIP	27292025
mirtarbase	hsa-let-7c-5p	ADIPOR2	79602	ENSG00000006831	PAR-CLIP	21572407
mirtarbase	hsa-let-7c-5p	ADIPOR2	79602	ENSG00000285070	PAR-CLIP	21572407
mirtarbase	hsa-let-7f-5p	ADIPOR2	79602	ENSG00000006831	PAR-CLIP	21572407
mirtarbase	hsa-let-7f-5p	ADIPOR2	79602	ENSG00000285070	PAR-CLIP	21572407
mirtarbase	hsa-miR-486-3p	ADIRF	10974	ENSG00000148671	PAR-CLIP	26701625
mirtarbase	hsa-miR-506-3p	ADRB3	155	ENSG00000188778	HITS-CLIP	23824327
mirtarbase	hsa-miR-506-3p	ADRB3	155	ENSG00000188778	HITS-CLIP	23313552
mirtarbase	hsa-miR-1233-5p	ADRM1	11047	ENSG00000130706	PAR-CLIP	26701625
mirtarbase	hsa-miR-664a-5p	AEN	64782	ENSG00000181026	HITS-CLIP	23313552
mirtarbase	hsa-miR-1233-5p	AGAP1	116987	ENSG00000157985	PAR-CLIP	26701625
mirtarbase	hsa-miR-486-3p	AGAP1	116987	ENSG00000157985	PAR-CLIP	26701625
mirtarbase	hsa-miR-195-3p	AGMAT	79814	ENSG00000116771	HITS-CLIP	23313552
mirtarbase	hsa-let-7c-5p	AGO1	26523	ENSG00000092847	Immunohistochemistry//Immunoprecipitaion//Luciferase reporter assay//Northern blot//qRT-PCR//Western blot	23426184
mirtarbase	hsa-let-7c-5p	AGO1	26523	ENSG00000092847	CLASH	23622248
mirtarbase	hsa-let-7f-5p	AGO1	26523	ENSG00000092847	Immunohistochemistry//Immunoprecipitaion//Luciferase reporter assay//Northern blot//qRT-PCR//Western blot	23426184
mirtarbase	hsa-miR-320c	AGO1	26523	ENSG00000092847	CLASH	23622248
mirtarbase	hsa-miR-195-3p	AGO2	27161	ENSG00000123908	PAR-CLIP	22012620
mirtarbase	hsa-miR-195-3p	AGO2	27161	ENSG00000123908	PAR-CLIP	21572407
mirtarbase	hsa-miR-6507-5p	AGO4	192670	ENSG00000134698	PAR-CLIP	20371350
mirtarbase	hsa-miR-514a-3p	AGPAT5	55326	ENSG00000155189	PAR-CLIP	22012620
mirtarbase	hsa-miR-514a-3p	AGPAT5	55326	ENSG00000284980	PAR-CLIP	22012620
mirtarbase	hsa-miR-6507-5p	AGPAT5	55326	ENSG00000155189	PAR-CLIP	22012620
mirtarbase	hsa-miR-6507-5p	AGPAT5	55326	ENSG00000284980	PAR-CLIP	22012620
mirtarbase	hsa-miR-6507-5p	AGTPBP1	23287	ENSG00000135049	PAR-CLIP	22291592
mirtarbase	hsa-miR-6507-5p	AGTPBP1	23287	ENSG00000135049	PAR-CLIP	22012620
mirtarbase	hsa-miR-125b-2-3p	AGTRAP	57085	ENSG00000177674	HITS-CLIP	23313552
mirtarbase	hsa-miR-664a-5p	AGTRAP	57085	ENSG00000177674	HITS-CLIP	23824327
mirtarbase	hsa-let-7c-5p	AHCYL2	23382	ENSG00000158467	PAR-CLIP	23592263
mirtarbase	hsa-let-7f-5p	AHCYL2	23382	ENSG00000158467	PAR-CLIP	23592263
mirtarbase	hsa-miR-1233-5p	AHDC1	27245	ENSG00000126705	PAR-CLIP	26701625
mirtarbase	hsa-miR-486-3p	AHDC1	27245	ENSG00000126705	PAR-CLIP	26701625
mirtarbase	hsa-let-7c-5p	AHR	196	ENSG00000106546	PAR-CLIP	23592263
mirtarbase	hsa-let-7f-5p	AHR	196	ENSG00000106546	PAR-CLIP	23592263
mirtarbase	hsa-miR-1233-5p	AHR	196	ENSG00000106546	HITS-CLIP	23824327
mirtarbase	hsa-let-7c-5p	AIDA	64853	ENSG00000186063	CLASH	23622248
mirtarbase	hsa-miR-320c	AIMP1	9255	ENSG00000164022	PAR-CLIP	21572407
mirtarbase	hsa-miR-1268b	AIP	9049	ENSG00000110711	PAR-CLIP	23592263
mirtarbase	hsa-miR-1268b	AIP	9049	ENSG00000110711	PAR-CLIP	20371350
mirtarbase	hsa-miR-1268b	AIP	9049	ENSG00000110711	PAR-CLIP	26701625
mirtarbase	hsa-let-7c-5p	AK4	205	ENSG00000162433	PAR-CLIP	23446348
mirtarbase	hsa-let-7c-5p	AK4	205	ENSG00000162433	PAR-CLIP	20371350
mirtarbase	hsa-let-7f-5p	AK4	205	ENSG00000162433	PAR-CLIP	23446348
mirtarbase	hsa-let-7f-5p	AK4	205	ENSG00000162433	PAR-CLIP	20371350
mirtarbase	hsa-miR-23b-3p	AKAP11	11215	ENSG00000023516	Sequencing	20371350
mirtarbase	hsa-miR-651-5p	AKAP2	11217		HITS-CLIP	23824327
mirtarbase	hsa-miR-651-5p	AKAP2	11217		HITS-CLIP	19536157
mirtarbase	hsa-let-7c-5p	AKAP8	10270	ENSG00000105127	PAR-CLIP	21572407
mirtarbase	hsa-let-7c-5p	AKAP8	10270	ENSG00000105127	PAR-CLIP	20371350
mirtarbase	hsa-let-7f-5p	AKAP8	10270	ENSG00000105127	PAR-CLIP	21572407
mirtarbase	hsa-let-7f-5p	AKAP8	10270	ENSG00000105127	PAR-CLIP	20371350
mirtarbase	hsa-miR-34b-3p	AKNA	80709	ENSG00000106948	HITS-CLIP	23313552
mirtarbase	hsa-miR-1246	AKR7A2	8574	ENSG00000053371	PAR-CLIP	20371350
mirtarbase	hsa-miR-34b-3p	AKR7A2	8574	ENSG00000053371	PAR-CLIP	27292025
mirtarbase	hsa-miR-378c	AKT1	207	ENSG00000142208	PAR-CLIP	21572407
mirtarbase	hsa-miR-203a-3p	AKT2	208	ENSG00000105221	Northern blot//qRT-PCR//Western blot	21354697
mirtarbase	hsa-miR-195-3p	ALDH1A2	8854	ENSG00000128918	HITS-CLIP	23824327
mirtarbase	hsa-miR-664a-5p	ALDH6A1	4329	ENSG00000119711	HITS-CLIP	23313552
mirtarbase	hsa-miR-664a-5p	ALDH6A1	4329	ENSG00000119711	PAR-CLIP	27292025
mirtarbase	hsa-let-7f-5p	ALDH7A1	501	ENSG00000164904	CLASH	23622248
mirtarbase	hsa-miR-1233-5p	ALDOA	226	ENSG00000149925	PAR-CLIP	26701625
mirtarbase	hsa-miR-200a-5p	ALDOA	226	ENSG00000149925	PAR-CLIP	26701625
mirtarbase	hsa-miR-23b-3p	ALDOA	226	ENSG00000149925	CLASH	23622248
mirtarbase	hsa-miR-202-5p	ALDOC	230	ENSG00000109107	HITS-CLIP	23824327
mirtarbase	hsa-miR-664a-5p	ALG10B	144245	ENSG00000175548	HITS-CLIP	23313552
mirtarbase	hsa-miR-506-3p	ALG14	199857	ENSG00000172339	PAR-CLIP	22100165
mirtarbase	hsa-miR-664a-5p	ALG14	199857	ENSG00000172339	HITS-CLIP	23313552
mirtarbase	hsa-miR-3160-3p	ALG9	79796	ENSG00000086848	PAR-CLIP	26701625
mirtarbase	hsa-miR-3160-3p	ALG9	79796	ENSG00000086848	PAR-CLIP	27292025
mirtarbase	hsa-miR-203a-3p	ALOX15	246	ENSG00000161905	Microarray//qRT-PCR	22815788
mirtarbase	hsa-miR-664a-5p	ALOX5AP	241	ENSG00000132965	PAR-CLIP	23446348
mirtarbase	hsa-miR-486-3p	ALPI	248	ENSG00000163295	HITS-CLIP	23313552
mirtarbase	hsa-let-7c-5p	AMD1	262	ENSG00000123505	HITS-CLIP	23313552
mirtarbase	hsa-let-7f-5p	AMD1	262	ENSG00000123505	HITS-CLIP	23313552
mirtarbase	hsa-miR-34b-3p	AMER1	139285	ENSG00000184675	PAR-CLIP	23446348
mirtarbase	hsa-miR-34b-3p	AMER1	139285	ENSG00000184675	PAR-CLIP	22012620
mirtarbase	hsa-miR-34b-3p	AMER1	139285	ENSG00000184675	PAR-CLIP//HITS-CLIP	21572407
mirtarbase	hsa-miR-34b-3p	AMER1	139285	ENSG00000184675	PAR-CLIP	20371350
mirtarbase	hsa-miR-34b-3p	AMER1	139285	ENSG00000184675	HITS-CLIP	23824327
mirtarbase	hsa-miR-34b-3p	AMER1	139285	ENSG00000184675	HITS-CLIP	23313552
mirtarbase	hsa-miR-34b-3p	AMER1	139285	ENSG00000184675	PAR-CLIP	27292025
mirtarbase	hsa-miR-1233-5p	AMFR	267	ENSG00000159461	HITS-CLIP	28735896
mirtarbase	hsa-miR-486-3p	AMH	268	ENSG00000104899	PAR-CLIP	26701625
mirtarbase	hsa-miR-125b-2-3p	AMOTL1	154810	ENSG00000166025	PAR-CLIP	23592263
mirtarbase	hsa-miR-125b-2-3p	AMOTL1	154810	ENSG00000166025	PAR-CLIP	24398324
mirtarbase	hsa-miR-125b-2-3p	AMOTL1	154810	ENSG00000166025	PAR-CLIP	22012620
mirtarbase	hsa-miR-125b-2-3p	AMOTL1	154810	ENSG00000166025	PAR-CLIP//HITS-CLIP	21572407
mirtarbase	hsa-miR-125b-2-3p	AMOTL1	154810	ENSG00000166025	PAR-CLIP	20371350
mirtarbase	hsa-miR-195-3p	AMOTL1	154810	ENSG00000166025	PAR-CLIP	22012620
mirtarbase	hsa-miR-195-3p	AMOTL1	154810	ENSG00000166025	PAR-CLIP	20371350
mirtarbase	hsa-miR-23b-3p	AMOTL1	154810	ENSG00000166025	CLASH	23622248
mirtarbase	hsa-miR-506-3p	AMOTL1	154810	ENSG00000166025	PAR-CLIP	22012620
mirtarbase	hsa-miR-506-3p	AMOTL1	154810	ENSG00000166025	PAR-CLIP	20371350
mirtarbase	hsa-miR-3160-5p	AMOTL2	51421	ENSG00000114019	HITS-CLIP	19536157
mirtarbase	hsa-miR-125b-2-3p	ANK1	286	ENSG00000029534	PAR-CLIP	23592263
mirtarbase	hsa-miR-125b-2-3p	ANK1	286	ENSG00000029534	PAR-CLIP	27292025
mirtarbase	hsa-miR-514a-3p	ANKMY1	51281	ENSG00000144504	PAR-CLIP	27292025
mirtarbase	hsa-miR-203a-3p	ANKRD13B	124930	ENSG00000198720	PAR-CLIP	23592263
mirtarbase	hsa-miR-203a-3p	ANKRD13B	124930	ENSG00000198720	PAR-CLIP	20371350
mirtarbase	hsa-miR-203a-3p	ANKRD13B	124930	ENSG00000198720	PAR-CLIP	26701625
mirtarbase	hsa-let-7c-5p	ANKRD17	26057	ENSG00000132466	CLASH	23622248
mirtarbase	hsa-miR-23b-3p	ANKRD17	26057	ENSG00000132466	Sequencing	20371350
mirtarbase	hsa-miR-3160-3p	ANKRD18A	253650	ENSG00000180071	HITS-CLIP	19536157
mirtarbase	hsa-let-7c-5p	ANKRD46	157567	ENSG00000186106	PAR-CLIP	22100165
mirtarbase	hsa-let-7c-5p	ANKRD46	157567	ENSG00000186106	PAR-CLIP	26701625
mirtarbase	hsa-let-7f-5p	ANKRD46	157567	ENSG00000186106	PAR-CLIP	22100165
mirtarbase	hsa-let-7f-5p	ANKRD46	157567	ENSG00000186106	PAR-CLIP	26701625
mirtarbase	hsa-miR-651-5p	ANKRD46	157567	ENSG00000186106	PAR-CLIP	22100165
mirtarbase	hsa-miR-651-5p	ANKRD46	157567	ENSG00000186106	PAR-CLIP	26701625
mirtarbase	hsa-miR-1233-5p	ANKRD52	283373	ENSG00000139645	PAR-CLIP	26701625
mirtarbase	hsa-miR-378c	ANO4	121601	ENSG00000151572	CLASH	23622248
mirtarbase	hsa-miR-378c	ANO4	121601	ENSG00000262139	CLASH	23622248
mirtarbase	hsa-miR-203a-3p	ANP32A	8125	ENSG00000140350	PAR-CLIP	20371350
mirtarbase	hsa-let-7f-5p	ANP32C	23520	ENSG00000248546	CLASH	23622248
mirtarbase	hsa-miR-195-3p	ANP32E	81611	ENSG00000143401	PAR-CLIP	22012620
mirtarbase	hsa-miR-195-3p	ANP32E	81611	ENSG00000143401	PAR-CLIP	21572407
mirtarbase	hsa-miR-195-3p	ANP32E	81611	ENSG00000143401	PAR-CLIP	20371350
mirtarbase	hsa-miR-195-3p	ANP32E	81611	ENSG00000143401	PAR-CLIP	27292025
mirtarbase	hsa-miR-506-3p	ANP32E	81611	ENSG00000143401	PAR-CLIP	20371350
mirtarbase	hsa-miR-1233-5p	ANTXR2	118429	ENSG00000163297	PAR-CLIP	22012620
mirtarbase	hsa-miR-1246	ANXA4	307	ENSG00000196975	HITS-CLIP	27418678
mirtarbase	hsa-miR-486-3p	AP1G1	164	ENSG00000166747	PAR-CLIP	23592263
mirtarbase	hsa-let-7c-5p	AP1S1	1174	ENSG00000106367	PAR-CLIP	23592263
mirtarbase	hsa-let-7c-5p	AP1S1	1174	ENSG00000106367	PAR-CLIP	26701625
mirtarbase	hsa-let-7f-5p	AP1S1	1174	ENSG00000106367	PAR-CLIP	23592263
mirtarbase	hsa-let-7f-5p	AP1S1	1174	ENSG00000106367	PAR-CLIP	26701625
mirtarbase	hsa-miR-3160-3p	AP1S3	130340	ENSG00000152056	PAR-CLIP	23592263
mirtarbase	hsa-miR-3160-3p	AP1S3	130340	ENSG00000152056	PAR-CLIP	21572407
mirtarbase	hsa-miR-3160-3p	AP1S3	130340	ENSG00000152056	PAR-CLIP	20371350
mirtarbase	hsa-miR-34b-3p	AP1S3	130340	ENSG00000152056	PAR-CLIP	23592263
mirtarbase	hsa-miR-34b-3p	AP1S3	130340	ENSG00000152056	PAR-CLIP	21572407
mirtarbase	hsa-miR-195-3p	AP3B1	8546	ENSG00000132842	HITS-CLIP	19536157
mirtarbase	hsa-miR-23b-3p	AP4B1	10717	ENSG00000134262	CLASH	23622248
mirtarbase	hsa-miR-23a-3p	APAF1	317	ENSG00000120868	Flow//Luciferase reporter assay//qRT-PCR//Western blot	24249161
mirtarbase	hsa-miR-23a-3p	APAF1	317	ENSG00000120868	Luciferase reporter assay//Wetsern blot	24952592
mirtarbase	hsa-miR-3160-3p	APOBEC3F	200316	ENSG00000128394	PAR-CLIP	27292025
mirtarbase	hsa-miR-34b-3p	APOBEC3F	200316	ENSG00000128394	PAR-CLIP	27292025
mirtarbase	hsa-miR-200a-5p	APOL6	80830	ENSG00000221963	HITS-CLIP	23824327
mirtarbase	hsa-miR-202-5p	APOL6	80830	ENSG00000221963	HITS-CLIP	23824327
mirtarbase	hsa-let-7c-5p	AQP6	363	ENSG00000086159	PAR-CLIP	27292025
mirtarbase	hsa-let-7f-5p	AQP6	363	ENSG00000086159	PAR-CLIP	27292025
mirtarbase	hsa-miR-195-3p	AR	367	ENSG00000169083	HITS-CLIP	23824327
mirtarbase	hsa-miR-3160-5p	AR	367	ENSG00000169083	HITS-CLIP	19536157
mirtarbase	hsa-let-7c-5p	AREL1	9870	ENSG00000119682	PAR-CLIP	23592263
mirtarbase	hsa-let-7f-5p	AREL1	9870	ENSG00000119682	PAR-CLIP	23592263
mirtarbase	hsa-miR-320c	ARF1	375	ENSG00000143761	PAR-CLIP	21572407
mirtarbase	hsa-miR-486-5p	ARF6	382	ENSG00000165527	HITS-CLIP	23824327
mirtarbase	hsa-miR-23b-3p	ARFIP1	27236	ENSG00000164144	Sequencing	20371350
mirtarbase	hsa-miR-378c	ARGFX	503582	ENSG00000186103	PAR-CLIP	22012620
mirtarbase	hsa-miR-506-3p	ARHGAP1	392	ENSG00000175220	PAR-CLIP	23592263
mirtarbase	hsa-miR-506-3p	ARHGAP1	392	ENSG00000175220	PAR-CLIP	21572407
mirtarbase	hsa-miR-506-3p	ARHGAP1	392	ENSG00000175220	PAR-CLIP	20371350
mirtarbase	hsa-miR-506-3p	ARHGAP1	392	ENSG00000175220	PAR-CLIP	27292025
mirtarbase	hsa-miR-1246	ARHGAP15	55843	ENSG00000075884	PAR-CLIP	22012620
mirtarbase	hsa-miR-1233-5p	ARHGAP18	93663	ENSG00000146376	HITS-CLIP	23824327
mirtarbase	hsa-miR-486-3p	ARHGAP18	93663	ENSG00000146376	HITS-CLIP	23824327
mirtarbase	hsa-miR-486-5p	ARHGAP5	394	ENSG00000100852	Immunohistochemistry//Luciferase reporter assay//qRT-PCR//Western blot	23474761
mirtarbase	hsa-miR-506-3p	ARHGEF26	26084	ENSG00000114790	PAR-CLIP	21572407
mirtarbase	hsa-miR-506-3p	ARHGEF26	26084	ENSG00000277101	PAR-CLIP	21572407
mirtarbase	hsa-miR-203a-3p	ARHGEF28	64283	ENSG00000214944	PAR-CLIP	22100165
mirtarbase	hsa-miR-664a-5p	ARHGEF39	84904	ENSG00000137135	HITS-CLIP	23824327
mirtarbase	hsa-miR-6507-5p	ARHGEF4	50649	ENSG00000136002	PAR-CLIP	23592263
mirtarbase	hsa-miR-203a-3p	ARID1A	8289	ENSG00000117713	PAR-CLIP	20371350
mirtarbase	hsa-miR-203a-3p	ARID2	196528	ENSG00000189079	PAR-CLIP	23592263
mirtarbase	hsa-let-7c-5p	ARID3A	1820	ENSG00000116017	3'LIFE	25074381
mirtarbase	hsa-let-7c-5p	ARID3A	1820	ENSG00000116017	PAR-CLIP	23592263
mirtarbase	hsa-let-7f-5p	ARID3A	1820	ENSG00000116017	PAR-CLIP	23592263
mirtarbase	hsa-let-7c-5p	ARID3B	10620	ENSG00000179361	PAR-CLIP	23446348
mirtarbase	hsa-let-7c-5p	ARID3B	10620	ENSG00000179361	PAR-CLIP	21572407
mirtarbase	hsa-let-7c-5p	ARID3B	10620	ENSG00000179361	PAR-CLIP	20371350
mirtarbase	hsa-let-7f-5p	ARID3B	10620	ENSG00000179361	CLASH	23622248
mirtarbase	hsa-let-7f-5p	ARID3B	10620	ENSG00000179361	PAR-CLIP	23446348
mirtarbase	hsa-let-7f-5p	ARID3B	10620	ENSG00000179361	PAR-CLIP	21572407
mirtarbase	hsa-let-7f-5p	ARID3B	10620	ENSG00000179361	PAR-CLIP	20371350
mirtarbase	hsa-miR-203a-3p	ARID3B	10620	ENSG00000179361	PAR-CLIP	23446348
mirtarbase	hsa-miR-203a-3p	ARID3B	10620	ENSG00000179361	PAR-CLIP	21572407
mirtarbase	hsa-miR-203a-3p	ARID3B	10620	ENSG00000179361	PAR-CLIP	20371350
mirtarbase	hsa-miR-320c	ARID5B	84159	ENSG00000150347	PAR-CLIP	23592263
mirtarbase	hsa-let-7c-5p	ARIH1	25820	ENSG00000166233	PAR-CLIP	21572407
mirtarbase	hsa-let-7f-5p	ARIH1	25820	ENSG00000166233	PAR-CLIP	21572407
mirtarbase	hsa-miR-320c	ARL10	285598	ENSG00000175414	PAR-CLIP	23592263
mirtarbase	hsa-miR-320c	ARL3	403	ENSG00000138175	HITS-CLIP	23824327
mirtarbase	hsa-miR-486-3p	ARL4C	10123	ENSG00000188042	PAR-CLIP	26701625
mirtarbase	hsa-miR-125b-2-3p	ARL5C	390790	ENSG00000141748	HITS-CLIP	27418678
mirtarbase	hsa-let-7c-5p	ARL6IP1	23204	ENSG00000170540	CLASH	23622248
mirtarbase	hsa-let-7f-5p	ARL6IP1	23204	ENSG00000170540	CLASH	23622248
mirtarbase	hsa-miR-195-3p	ARL6IP1	23204	ENSG00000170540	PAR-CLIP	23592263
mirtarbase	hsa-miR-195-3p	ARL6IP1	23204	ENSG00000170540	PAR-CLIP	24398324
mirtarbase	hsa-miR-195-3p	ARL6IP1	23204	ENSG00000170540	PAR-CLIP	21572407
mirtarbase	hsa-miR-195-3p	ARL6IP1	23204	ENSG00000170540	PAR-CLIP	20371350
mirtarbase	hsa-miR-23a-3p	ARL6IP1	23204	ENSG00000170540	PAR-CLIP	20371350
mirtarbase	hsa-miR-23b-3p	ARL6IP1	23204	ENSG00000170540	PAR-CLIP	20371350
mirtarbase	hsa-miR-6507-5p	ARL6IP1	23204	ENSG00000170540	PAR-CLIP	20371350
mirtarbase	hsa-let-7c-5p	ARL8B	55207	ENSG00000134108	HITS-CLIP	23706177
mirtarbase	hsa-let-7f-5p	ARL8B	55207	ENSG00000134108	HITS-CLIP	23706177
mirtarbase	hsa-miR-378c	ARL8B	55207	ENSG00000134108	PAR-CLIP	22012620
mirtarbase	hsa-let-7c-5p	ARMC8	25852	ENSG00000114098	CLASH	23622248
mirtarbase	hsa-let-7f-5p	ARMC8	25852	ENSG00000114098	CLASH	23622248
mirtarbase	hsa-miR-1233-5p	ARPC3	10094	ENSG00000111229	PAR-CLIP	20371350
mirtarbase	hsa-miR-125b-2-3p	ARPP19	10776	ENSG00000128989	PAR-CLIP	20371350
mirtarbase	hsa-miR-203a-3p	ARPP19	10776	ENSG00000128989	PAR-CLIP	20371350
mirtarbase	hsa-miR-506-3p	ARSD	414	ENSG00000006756	HITS-CLIP	27418678
mirtarbase	hsa-miR-34b-3p	ARSK	153642	ENSG00000164291	HITS-CLIP	23824327
mirtarbase	hsa-miR-664a-5p	ARSK	153642	ENSG00000164291	HITS-CLIP	23313552
mirtarbase	hsa-miR-34b-3p	AS3MT	57412	ENSG00000214435	HITS-CLIP	23313552
mirtarbase	hsa-miR-203a-3p	ASAP1	50807	ENSG00000153317	Immunohistochemistry//qRT-PCR//Western blot	24682952
mirtarbase	hsa-miR-1233-5p	ASB6	140459	ENSG00000148331	PAR-CLIP	26701625
mirtarbase	hsa-miR-320c	ASB6	140459	ENSG00000148331	PAR-CLIP	20371350
mirtarbase	hsa-let-7f-5p	ASCC3	10973	ENSG00000112249	CLASH	23622248
mirtarbase	hsa-miR-514a-3p	ASH1L	55870	ENSG00000116539	PAR-CLIP	23592263
mirtarbase	hsa-miR-125b-2-3p	ASH2L	9070	ENSG00000129691	CLASH	23622248
mirtarbase	hsa-miR-23a-3p	ASNS	440	ENSG00000070669	CLASH	23622248
mirtarbase	hsa-miR-34b-3p	ASNSD1	54529	ENSG00000138381	HITS-CLIP	23824327
mirtarbase	hsa-miR-203a-3p	ASPA	443	ENSG00000108381	PAR-CLIP	22100165
mirecords	hsa-let-7f-5p	ASS1	445	ENSG00000130707		18560586
mirtarbase	hsa-let-7f-5p	ASTE1	28990	ENSG00000034533	CLASH	23622248
mirtarbase	hsa-miR-651-5p	ATAD3C	219293	ENSG00000215915	PAR-CLIP	26701625
mirtarbase	hsa-miR-651-5p	ATAD3C	219293	ENSG00000215915	HITS-CLIP	27418678
mirtarbase	hsa-miR-1233-5p	ATAD5	79915	ENSG00000176208	PAR-CLIP	23592263
mirtarbase	hsa-miR-1233-5p	ATAD5	79915	ENSG00000176208	PAR-CLIP	24398324
mirtarbase	hsa-miR-1233-5p	ATAD5	79915	ENSG00000176208	PAR-CLIP	23446348
mirtarbase	hsa-miR-1233-5p	ATAD5	79915	ENSG00000176208	PAR-CLIP//HITS-CLIP	21572407
mirtarbase	hsa-miR-1233-5p	ATAD5	79915	ENSG00000176208	PAR-CLIP	20371350
mirtarbase	hsa-miR-1233-5p	ATAD5	79915	ENSG00000176208	HITS-CLIP	23706177
mirtarbase	hsa-miR-1233-5p	ATAD5	79915	ENSG00000176208	PAR-CLIP	26701625
mirtarbase	hsa-miR-1233-5p	ATAD5	79915	ENSG00000176208	PAR-CLIP	27292025
mirtarbase	hsa-miR-200a-5p	ATAD5	79915	ENSG00000176208	PAR-CLIP	22100165
mirtarbase	hsa-miR-23a-3p	ATAT1	79969	ENSG00000229061	Luciferase reporter assay//Reporter assay	15131085
mirtarbase	hsa-miR-23a-3p	ATAT1	79969	ENSG00000137343	Luciferase reporter assay//Reporter assay	15131085
mirtarbase	hsa-miR-23a-3p	ATAT1	79969	ENSG00000234549	Luciferase reporter assay//Reporter assay	15131085
mirtarbase	hsa-miR-23a-3p	ATAT1	79969	ENSG00000206488	Luciferase reporter assay//Reporter assay	15131085
mirtarbase	hsa-miR-23a-3p	ATAT1	79969	ENSG00000223752	Luciferase reporter assay//Reporter assay	15131085
mirtarbase	hsa-miR-23a-3p	ATAT1	79969	ENSG00000231257	Luciferase reporter assay//Reporter assay	15131085
mirtarbase	hsa-miR-23a-3p	ATAT1	79969	ENSG00000235658	Luciferase reporter assay//Reporter assay	15131085
mirtarbase	hsa-miR-23b-3p	ATF7IP	55729	ENSG00000171681	CLASH	23622248
mirtarbase	hsa-let-7c-5p	ATG12	9140	ENSG00000145782	PAR-CLIP	23592263
mirtarbase	hsa-let-7f-5p	ATG12	9140	ENSG00000145782	PAR-CLIP	23592263
mirtarbase	hsa-miR-23b-3p	ATG12	9140	ENSG00000145782	Immunohistochemistry//Luciferase reporter assay//qRT-PCR//Western blot	25996293
mirtarbase	hsa-miR-23b-3p	ATG12	9140	ENSG00000145782	Immunohistochemistry//Luciferase reporter assay//qRT-PCR//Western blot	23916944
mirtarbase	hsa-miR-320c	ATG7	10533	ENSG00000197548	CLASH	23622248
mirtarbase	hsa-let-7c-5p	ATG9A	79065	ENSG00000198925	PAR-CLIP	23592263
mirtarbase	hsa-let-7c-5p	ATG9A	79065	ENSG00000198925	PAR-CLIP	26701625
mirtarbase	hsa-let-7c-5p	ATG9A	79065	ENSG00000198925	PAR-CLIP	27292025
mirtarbase	hsa-let-7f-5p	ATG9A	79065	ENSG00000198925	PAR-CLIP	23592263
mirtarbase	hsa-let-7f-5p	ATG9A	79065	ENSG00000198925	PAR-CLIP	26701625
mirtarbase	hsa-let-7f-5p	ATG9A	79065	ENSG00000198925	PAR-CLIP	27292025
mirtarbase	hsa-let-7f-5p	ATL1	51062	ENSG00000198513	CLASH	23622248
mirtarbase	hsa-miR-203a-3p	ATM	472	ENSG00000149311	qRT-PCR//Western blot	24145123
mirtarbase	hsa-miR-203a-3p	ATM	472	ENSG00000149311	Immunohistochemistry//Luciferase reporter assay//qRT-PCR//Western blot	27542403
mirtarbase	hsa-miR-203a-3p	ATM	472	ENSG00000149311	PAR-CLIP	22100165
mirtarbase	hsa-miR-203a-3p	ATM	472	ENSG00000149311	PAR-CLIP	22291592
mirtarbase	hsa-miR-202-5p	ATP11A	23250	ENSG00000068650	HITS-CLIP	23313552
mirtarbase	hsa-miR-23b-3p	ATP1A1	476	ENSG00000163399	CLASH	23622248
mirtarbase	hsa-miR-3160-5p	ATP1A1	476	ENSG00000163399	HITS-CLIP	19536157
mirtarbase	hsa-miR-3160-5p	ATP1A2	477	ENSG00000018625	HITS-CLIP	23824327
mirtarbase	hsa-miR-1233-5p	ATP1B4	23439	ENSG00000101892	HITS-CLIP	23824327
mirtarbase	hsa-miR-34b-3p	ATP1B4	23439	ENSG00000101892	PAR-CLIP	27292025
mirtarbase	hsa-let-7c-5p	ATP2A2	488	ENSG00000174437	CLASH	23622248
mirtarbase	hsa-let-7f-5p	ATP2A2	488	ENSG00000174437	CLASH	23622248
mirtarbase	hsa-miR-1233-5p	ATP5F1A	498	ENSG00000152234	PAR-CLIP	27292025
mirtarbase	hsa-miR-125b-2-3p	ATP5F1A	498	ENSG00000152234	PAR-CLIP	27292025
mirtarbase	hsa-miR-23a-3p	ATP5F1A	498	ENSG00000152234	CLASH	23622248
mirtarbase	hsa-miR-23b-3p	ATP5F1A	498	ENSG00000152234	CLASH	23622248
mirtarbase	hsa-let-7f-5p	ATP5F1B	506	ENSG00000110955	CLASH	23622248
mirtarbase	hsa-miR-486-3p	ATP6AP1	537	ENSG00000071553	HITS-CLIP	23313552
mirtarbase	hsa-miR-3160-3p	ATP6V0E1	8992	ENSG00000113732	PAR-CLIP	26701625
mirtarbase	hsa-miR-195-3p	ATP6V1C1	528	ENSG00000155097	PAR-CLIP	22012620
mirtarbase	hsa-miR-195-3p	ATP6V1C1	528	ENSG00000155097	PAR-CLIP	21572407
mirtarbase	hsa-miR-486-3p	ATP6V1E1	529	ENSG00000131100	PAR-CLIP	27292025
mirtarbase	hsa-let-7c-5p	ATP6V1F	9296	ENSG00000128524	PAR-CLIP	23592263
mirtarbase	hsa-let-7c-5p	ATP6V1F	9296	ENSG00000128524	PAR-CLIP	24398324
mirtarbase	hsa-let-7c-5p	ATP6V1F	9296	ENSG00000128524	PAR-CLIP	26701625
mirtarbase	hsa-let-7c-5p	ATP6V1F	9296	ENSG00000128524	PAR-CLIP	27292025
mirtarbase	hsa-let-7f-5p	ATP6V1F	9296	ENSG00000128524	PAR-CLIP	23592263
mirtarbase	hsa-let-7f-5p	ATP6V1F	9296	ENSG00000128524	PAR-CLIP	24398324
mirtarbase	hsa-let-7f-5p	ATP6V1F	9296	ENSG00000128524	PAR-CLIP	26701625
mirtarbase	hsa-let-7f-5p	ATP6V1F	9296	ENSG00000128524	PAR-CLIP	27292025
mirtarbase	hsa-let-7c-5p	ATP6V1G1	9550	ENSG00000136888	PAR-CLIP	22100165
mirtarbase	hsa-let-7c-5p	ATP6V1G1	9550	ENSG00000136888	PAR-CLIP	22291592
mirtarbase	hsa-let-7c-5p	ATP6V1G1	9550	ENSG00000136888	PAR-CLIP	23446348
mirtarbase	hsa-let-7f-5p	ATP6V1G1	9550	ENSG00000136888	PAR-CLIP	22100165
mirtarbase	hsa-let-7f-5p	ATP6V1G1	9550	ENSG00000136888	PAR-CLIP	22291592
mirtarbase	hsa-let-7f-5p	ATP6V1G1	9550	ENSG00000136888	PAR-CLIP	23446348
mirtarbase	hsa-miR-3160-3p	ATP8B2	57198	ENSG00000143515	PAR-CLIP	26701625
mirtarbase	hsa-miR-3160-3p	ATP8B2	57198	ENSG00000143515	PAR-CLIP	27292025
mirtarbase	hsa-let-7f-5p	ATR	545	ENSG00000175054	CLASH	23622248
mirtarbase	hsa-miR-23b-3p	ATXN10	25814	ENSG00000130638	CLASH	23622248
mirtarbase	hsa-let-7c-5p	ATXN2	6311	ENSG00000204842	HITS-CLIP	23313552
mirtarbase	hsa-let-7f-5p	ATXN2	6311	ENSG00000204842	HITS-CLIP	23313552
mirtarbase	hsa-let-7f-5p	ATXN2L	11273	ENSG00000168488	CLASH	23622248
mirtarbase	hsa-miR-514a-3p	ATXN3L	92552	ENSG00000123594	HITS-CLIP	23824327
mirtarbase	hsa-let-7c-5p	ATXN7L3	56970	ENSG00000087152	PAR-CLIP	23592263
mirtarbase	hsa-let-7f-5p	ATXN7L3	56970	ENSG00000087152	PAR-CLIP	23592263
mirtarbase	hsa-miR-486-3p	ATXN7L3	56970	ENSG00000087152	PAR-CLIP	23592263
mirtarbase	hsa-miR-514a-3p	ATXN7L3	56970	ENSG00000087152	PAR-CLIP	26701625
mirtarbase	hsa-let-7c-5p	ATXN7L3B	552889	ENSG00000253719	PAR-CLIP	23592263
mirtarbase	hsa-let-7c-5p	ATXN7L3B	552889	ENSG00000253719	PAR-CLIP	20371350
mirtarbase	hsa-let-7f-5p	ATXN7L3B	552889	ENSG00000253719	PAR-CLIP	23592263
mirtarbase	hsa-let-7f-5p	ATXN7L3B	552889	ENSG00000253719	PAR-CLIP	20371350
mirtarbase	hsa-miR-23a-3p	ATXN7L3B	552889	ENSG00000253719	PAR-CLIP	23592263
mirtarbase	hsa-miR-23a-3p	ATXN7L3B	552889	ENSG00000253719	PAR-CLIP	24398324
mirtarbase	hsa-miR-23a-3p	ATXN7L3B	552889	ENSG00000253719	PAR-CLIP	21572407
mirtarbase	hsa-miR-23a-3p	ATXN7L3B	552889	ENSG00000253719	PAR-CLIP	20371350
mirtarbase	hsa-miR-23a-3p	ATXN7L3B	552889	ENSG00000253719	PAR-CLIP	26701625
mirtarbase	hsa-miR-23b-3p	ATXN7L3B	552889	ENSG00000253719	PAR-CLIP	23592263
mirtarbase	hsa-miR-23b-3p	ATXN7L3B	552889	ENSG00000253719	PAR-CLIP	24398324
mirtarbase	hsa-miR-23b-3p	ATXN7L3B	552889	ENSG00000253719	PAR-CLIP	21572407
mirtarbase	hsa-miR-23b-3p	ATXN7L3B	552889	ENSG00000253719	PAR-CLIP	20371350
mirtarbase	hsa-miR-23b-3p	ATXN7L3B	552889	ENSG00000253719	PAR-CLIP	26701625
mirtarbase	hsa-miR-320c	ATXN7L3B	552889	ENSG00000253719	CLASH	23622248
mirtarbase	hsa-miR-486-3p	ATXN7L3B	552889	ENSG00000253719	PAR-CLIP	23592263
mirtarbase	hsa-miR-486-3p	ATXN7L3B	552889	ENSG00000253719	PAR-CLIP	20371350
mirtarbase	hsa-miR-320c	AXIN1	8312	ENSG00000103126	CLASH	23622248
mirtarbase	hsa-miR-1246	AXIN2	8313	ENSG00000168646	Immunofluorescence//Luciferase reporter assay//qRT-PCR	27639189
mirtarbase	hsa-miR-506-3p	AZF1	560		HITS-CLIP	23313552
mirtarbase	hsa-miR-195-3p	B2M	567	ENSG00000166710	PAR-CLIP	23592263
mirtarbase	hsa-miR-195-3p	B2M	567	ENSG00000273686	PAR-CLIP	23592263
mirtarbase	hsa-miR-506-3p	B4GALNT3	283358	ENSG00000139044	HITS-CLIP	19536157
mirtarbase	hsa-miR-486-3p	B4GALNT4	338707	ENSG00000182272	PAR-CLIP	23592263
mirtarbase	hsa-miR-486-3p	B4GALNT4	338707	ENSG00000182272	PAR-CLIP	20371350
mirtarbase	hsa-miR-486-3p	B4GALNT4	338707	ENSG00000182272	PAR-CLIP	26701625
mirtarbase	hsa-let-7f-5p	B4GAT1	11041	ENSG00000174684	Microarray	22942087
mirtarbase	hsa-miR-664a-5p	BACE2	25825	ENSG00000182240	HITS-CLIP	19536157
mirtarbase	hsa-let-7c-5p	BACH1	571	ENSG00000156273	PAR-CLIP	20371350
mirtarbase	hsa-let-7f-5p	BACH1	571	ENSG00000156273	PAR-CLIP	20371350
mirtarbase	hsa-miR-664a-5p	BACH1	571	ENSG00000156273	PAR-CLIP	20371350
mirtarbase	hsa-miR-509-3-5p	BACH2	60468	ENSG00000112182	HITS-CLIP	23824327
mirtarbase	hsa-miR-509-5p	BACH2	60468	ENSG00000112182	HITS-CLIP	23824327
mirtarbase	hsa-miR-486-5p	BAG2	9532	ENSG00000112208	HITS-CLIP	23824327
mirtarbase	hsa-miR-506-3p	BAHD1	22893	ENSG00000140320	HITS-CLIP	23313552
mirtarbase	hsa-miR-203a-3p	BANF1	8815	ENSG00000175334	Luciferase reporter assay//qRT-PCR//Western blot	25658920
mirtarbase	hsa-miR-1268b	BARX1	56033	ENSG00000131668	PAR-CLIP	24398324
mirtarbase	hsa-miR-1268b	BARX1	56033	ENSG00000131668	PAR-CLIP	20371350
mirtarbase	hsa-miR-486-5p	BASP1	10409	ENSG00000176788	HITS-CLIP	19536157
mirtarbase	hsa-let-7c-5p	BAZ1B	9031	ENSG00000009954	CLASH	23622248
mirtarbase	hsa-let-7f-5p	BAZ1B	9031	ENSG00000009954	CLASH	23622248
mirtarbase	hsa-miR-23a-3p	BAZ2A	11176	ENSG00000076108	CLASH	23622248
mirtarbase	hsa-miR-486-3p	BAZ2A	11176	ENSG00000076108	PAR-CLIP	23592263
mirtarbase	hsa-miR-23b-3p	BBS12	166379	ENSG00000181004	CLASH	23622248
mirtarbase	hsa-miR-23a-3p	BCAP29	55973	ENSG00000075790	CLASH	23622248
mirtarbase	hsa-miR-23a-3p	BCAP29	55973	ENSG00000283852	CLASH	23622248
mirtarbase	hsa-miR-3160-3p	BCAS4	55653	ENSG00000124243	PAR-CLIP	23592263
mirtarbase	hsa-miR-3160-3p	BCAS4	55653	ENSG00000124243	PAR-CLIP	23446348
mirtarbase	hsa-miR-3160-3p	BCAS4	55653	ENSG00000124243	PAR-CLIP	27292025
mirtarbase	hsa-let-7c-5p	BCCIP	56647	ENSG00000107949	3'LIFE	25074381
mirtarbase	hsa-miR-486-3p	BCL11A	53335	ENSG00000119866	Luciferase reporter assay//qRT-PCR//Western blot	23593217
mirtarbase	hsa-miR-203a-3p	BCL11B	64919	ENSG00000127152	Microarray	23807165
mirtarbase	hsa-miR-34b-3p	BCL2	596	ENSG00000171791	qRT-PCR//Western blot	24960059
mirtarbase	hsa-let-7c-5p	BCL2L1	598	ENSG00000171552	Luciferase reporter assay//qRT-PCR//Western blot	20347499
mirtarbase	hsa-let-7c-5p	BCL2L1	598	ENSG00000171552	Luciferase reporter assay//qRT-PCR//Western blot	22917031
mirtarbase	hsa-miR-1233-5p	BCL2L1	598	ENSG00000171552	PAR-CLIP	26701625
mirtarbase	hsa-miR-23b-3p	BCL2L1	598	ENSG00000171552	CLASH	23622248
mirtarbase	hsa-miR-1233-5p	BCL2L11	10018	ENSG00000153094	PAR-CLIP	27292025
mirtarbase	hsa-miR-125b-2-3p	BCL2L11	10018	ENSG00000153094	PAR-CLIP	23592263
mirtarbase	hsa-miR-125b-2-3p	BCL2L11	10018	ENSG00000153094	PAR-CLIP	23446348
mirtarbase	hsa-miR-125b-2-3p	BCL2L11	10018	ENSG00000153094	PAR-CLIP//HITS-CLIP	21572407
mirtarbase	hsa-miR-125b-2-3p	BCL2L11	10018	ENSG00000153094	PAR-CLIP	20371350
mirtarbase	hsa-miR-125b-2-3p	BCL2L11	10018	ENSG00000153094	PAR-CLIP	26701625
mirtarbase	hsa-miR-203a-3p	BCL2L2	599	ENSG00000129473	Luciferase reporter assay//qRT-PCR//Western blot	21205209
mirtarbase	hsa-miR-203a-3p	BCL2L2	599	ENSG00000129473	Immunoblot//Immunoprecipitaion//Luciferase reporter assay//qRT-PCR	24219989
mirtarbase	hsa-miR-203a-3p	BCL2L2	599	ENSG00000129473	Luciferase reporter assay//qRT-PCR//Western blot	27142767
mirtarbase	hsa-miR-203a-3p	BCL2L2	599	ENSG00000129473	Luciferase reporter assay//qRT-PCR//Western blot	26599571
mirtarbase	hsa-miR-486-3p	BCL3	602	ENSG00000069399	PAR-CLIP	23592263
mirtarbase	hsa-miR-486-3p	BCL3	602	ENSG00000069399	PAR-CLIP	26701625
mirtarbase	hsa-miR-203a-3p	BCL7A	605	ENSG00000110987	Microarray	23807165
mirtarbase	hsa-miR-203a-3p	BCL7A	605	ENSG00000282873	Microarray	23807165
mirtarbase	hsa-miR-486-3p	BCL7A	605	ENSG00000110987	PAR-CLIP	23592263
mirtarbase	hsa-miR-486-3p	BCL7A	605	ENSG00000282873	PAR-CLIP	23592263
mirtarbase	hsa-miR-23b-3p	BCL7B	9275	ENSG00000106635	CLASH	23622248
mirtarbase	hsa-miR-320c	BCL7B	9275	ENSG00000106635	PAR-CLIP	23592263
mirtarbase	hsa-miR-320c	BCL7B	9275	ENSG00000106635	PAR-CLIP	27292025
mirtarbase	hsa-let-7c-5p	BCOR	54880	ENSG00000183337	CLASH	23622248
mirtarbase	hsa-let-7f-5p	BCOR	54880	ENSG00000183337	CLASH	23622248
mirtarbase	hsa-miR-23b-3p	BCS1L	617	ENSG00000074582	CLASH	23622248
mirtarbase	hsa-miR-509-3-5p	BDP1	55814	ENSG00000145734	HITS-CLIP	23824327
mirtarbase	hsa-miR-509-3-5p	BDP1	55814	ENSG00000274803	HITS-CLIP	23824327
mirtarbase	hsa-miR-509-3-5p	BDP1	55814	ENSG00000273873	HITS-CLIP	23824327
mirtarbase	hsa-miR-509-5p	BDP1	55814	ENSG00000145734	HITS-CLIP	23824327
mirtarbase	hsa-miR-509-5p	BDP1	55814	ENSG00000274803	HITS-CLIP	23824327
mirtarbase	hsa-miR-509-5p	BDP1	55814	ENSG00000273873	HITS-CLIP	23824327
mirtarbase	hsa-let-7c-5p	BEND4	389206	ENSG00000188848	PAR-CLIP	21572407
mirtarbase	hsa-let-7c-5p	BEND4	389206	ENSG00000188848	PAR-CLIP	20371350
mirtarbase	hsa-let-7f-5p	BEND4	389206	ENSG00000188848	PAR-CLIP	21572407
mirtarbase	hsa-let-7f-5p	BEND4	389206	ENSG00000188848	PAR-CLIP	20371350
mirtarbase	hsa-let-7c-5p	BHLHB9	80823	ENSG00000198908	3'LIFE	25074381
mirtarbase	hsa-miR-1233-5p	BICD2	23299	ENSG00000185963	HITS-CLIP	24906430
mirtarbase	hsa-miR-3160-3p	BICD2	23299	ENSG00000185963	HITS-CLIP	24906430
mirtarbase	hsa-miR-200a-5p	BICRA	29998	ENSG00000063169	PAR-CLIP	20371350
mirtarbase	hsa-miR-195-3p	BID	637	ENSG00000015475	HITS-CLIP	23824327
mirtarbase	hsa-miR-203a-3p	BIRC5	332	ENSG00000089685	Luciferase reporter assay	22306317
mirtarbase	hsa-miR-203a-3p	BIRC5	332	ENSG00000089685	Western blot	22886454
mirtarbase	hsa-miR-203a-3p	BIRC5	332	ENSG00000089685	Luciferase reporter assay//qRT-PCR//Western blot	22713668
mirtarbase	hsa-miR-203a-3p	BIRC5	332	ENSG00000089685	Flow//Luciferase reporter assay//qRT-PCR//Western blot	23073851
mirtarbase	hsa-miR-203a-3p	BIRC5	332	ENSG00000089685	Luciferase reporter assay	26847520
mirtarbase	hsa-miR-23b-3p	BLOC1S2	282991	ENSG00000196072	Sequencing	20371350
mirtarbase	hsa-miR-1268b	BLOC1S3	388552	ENSG00000189114	HITS-CLIP	23706177
mirtarbase	hsa-miR-506-3p	BLOC1S5	63915	ENSG00000188428	HITS-CLIP	23824327
mirtarbase	hsa-miR-195-3p	BMI1	648	ENSG00000168283	HITS-CLIP	19536157
mirtarbase	hsa-miR-203a-3p	BMI1	648	ENSG00000168283	Immunoblot//In situ hybridization//Luciferase reporter assay//qRT-PCR//Western blot	21159887
mirtarbase	hsa-miR-203a-3p	BMI1	648	ENSG00000168283	Luciferase reporter assay//Microarray//qRT-PCR//Western blot	21840484
mirtarbase	hsa-miR-203a-3p	BMI1	648	ENSG00000168283	Luciferase reporter assay//qRT-PCR//Western blot	24219349
mirtarbase	hsa-miR-203a-3p	BMI1	648	ENSG00000168283	Luciferase reporter assay//qRT-PCR//Immunocytochemistry//Western blot	25475727
mirtarbase	hsa-miR-203a-3p	BMI1	648	ENSG00000168283	Luciferase reporter assay	26847520
mirtarbase	hsa-miR-203a-3p	BMPR1A	657	ENSG00000107779	PAR-CLIP	22100165
mirtarbase	hsa-miR-651-5p	BMT2	154743	ENSG00000164603	PAR-CLIP	23446348
mirtarbase	hsa-miR-651-5p	BMT2	154743	ENSG00000164603	PAR-CLIP	22012620
mirtarbase	hsa-miR-651-5p	BMT2	154743	ENSG00000164603	PAR-CLIP	21572407
mirtarbase	hsa-miR-203a-3p	BOLA3	388962	ENSG00000163170	PAR-CLIP	21572407
mirtarbase	hsa-let-7c-5p	BPTF	2186	ENSG00000171634	CLASH	23622248
mirtarbase	hsa-let-7c-5p	BRD2	6046	ENSG00000230678	CLASH	23622248
mirtarbase	hsa-let-7c-5p	BRD2	6046	ENSG00000215077	CLASH	23622248
mirtarbase	hsa-let-7c-5p	BRD2	6046	ENSG00000235307	CLASH	23622248
mirtarbase	hsa-let-7c-5p	BRD2	6046	ENSG00000234507	CLASH	23622248
mirtarbase	hsa-let-7c-5p	BRD2	6046	ENSG00000204256	CLASH	23622248
mirtarbase	hsa-let-7c-5p	BRD2	6046	ENSG00000234704	CLASH	23622248
mirtarbase	hsa-let-7c-5p	BRD2	6046	ENSG00000236227	CLASH	23622248
mirtarbase	hsa-let-7c-5p	BRI3BP	140707	ENSG00000184992	HITS-CLIP	23706177
mirtarbase	hsa-let-7f-5p	BRI3BP	140707	ENSG00000184992	HITS-CLIP	23706177
mirtarbase	hsa-miR-1246	BRI3BP	140707	ENSG00000184992	PAR-CLIP	22012620
mirtarbase	hsa-miR-1246	BRI3BP	140707	ENSG00000184992	HITS-CLIP	23824327
mirtarbase	hsa-miR-34b-3p	BRIP1	83990	ENSG00000136492	PAR-CLIP	27292025
mirtarbase	hsa-miR-34b-3p	BRIX1	55299	ENSG00000113460	HITS-CLIP	23313552
mirtarbase	hsa-miR-34b-3p	BROX	148362	ENSG00000162819	HITS-CLIP	23824327
mirtarbase	hsa-miR-486-3p	BRSK2	9024	ENSG00000174672	PAR-CLIP	23592263
mirtarbase	hsa-miR-486-3p	BRSK2	9024	ENSG00000174672	PAR-CLIP	20371350
mirtarbase	hsa-miR-486-3p	BRSK2	9024	ENSG00000174672	PAR-CLIP	27292025
mirtarbase	hsa-miR-23a-3p	BRWD1	54014	ENSG00000185658	PAR-CLIP	21572407
mirtarbase	hsa-miR-23b-3p	BRWD1	54014	ENSG00000185658	PAR-CLIP	21572407
mirtarbase	hsa-miR-651-5p	BRWD3	254065	ENSG00000165288	PAR-CLIP	23592263
mirtarbase	hsa-let-7c-5p	BSDC1	55108	ENSG00000160058	CLASH	23622248
mirtarbase	hsa-miR-23a-3p	BSDC1	55108	ENSG00000160058	HITS-CLIP	19536157
mirtarbase	hsa-miR-23b-3p	BSDC1	55108	ENSG00000160058	HITS-CLIP	19536157
mirtarbase	hsa-miR-486-5p	BTF3L4	91408	ENSG00000134717	PAR-CLIP	23446348
mirtarbase	hsa-miR-486-5p	BTF3L4	91408	ENSG00000134717	PAR-CLIP	21572407
mirtarbase	hsa-miR-486-5p	BTF3L4	91408	ENSG00000134717	PAR-CLIP	20371350
mirtarbase	hsa-miR-203a-3p	BTG1	694	ENSG00000133639	HITS-CLIP	23313552
mirtarbase	hsa-miR-509-3-5p	BTG1	694	ENSG00000133639	HITS-CLIP	23313552
mirtarbase	hsa-miR-509-5p	BTG1	694	ENSG00000133639	HITS-CLIP	23313552
mirtarbase	hsa-miR-125b-2-3p	BTG2	7832	ENSG00000159388	PAR-CLIP	24398324
mirtarbase	hsa-miR-125b-2-3p	BTG2	7832	ENSG00000159388	PAR-CLIP	21572407
mirtarbase	hsa-miR-125b-2-3p	BTG2	7832	ENSG00000159388	PAR-CLIP	20371350
mirtarbase	hsa-miR-6507-5p	BTG2	7832	ENSG00000159388	PAR-CLIP	23592263
mirtarbase	hsa-miR-23a-3p	BTLA	151888	ENSG00000186265	HITS-CLIP	23824327
mirtarbase	hsa-miR-23a-3p	BTLA	151888	ENSG00000186265	HITS-CLIP	27418678
mirtarbase	hsa-miR-23b-3p	BTLA	151888	ENSG00000186265	HITS-CLIP	23824327
mirtarbase	hsa-miR-23b-3p	BTLA	151888	ENSG00000186265	HITS-CLIP	27418678
mirtarbase	hsa-miR-3160-5p	BTN3A2	11118	ENSG00000186470	HITS-CLIP	19536157
mirtarbase	hsa-let-7c-5p	BZW1	9689	ENSG00000082153	PAR-CLIP	23592263
mirtarbase	hsa-let-7c-5p	BZW1	9689	ENSG00000082153	PAR-CLIP	20371350
mirtarbase	hsa-let-7c-5p	BZW1	9689	ENSG00000082153	PAR-CLIP	26701625
mirtarbase	hsa-let-7f-5p	BZW1	9689	ENSG00000082153	PAR-CLIP	23592263
mirtarbase	hsa-let-7f-5p	BZW1	9689	ENSG00000082153	PAR-CLIP	20371350
mirtarbase	hsa-let-7f-5p	BZW1	9689	ENSG00000082153	PAR-CLIP	26701625
mirtarbase	hsa-miR-23b-3p	C11orf68	83638	ENSG00000175573	CLASH	23622248
mirtarbase	hsa-miR-200a-5p	C11orf74	119710	ENSG00000166352	PAR-CLIP	23446348
mirtarbase	hsa-miR-200a-5p	C11orf74	119710	ENSG00000166352	PAR-CLIP//HITS-CLIP	21572407
mirtarbase	hsa-let-7c-5p	C12orf4	57102	ENSG00000047621	PAR-CLIP	23446348
mirtarbase	hsa-let-7f-5p	C12orf4	57102	ENSG00000047621	PAR-CLIP	23446348
mirtarbase	hsa-miR-200a-5p	C12orf74	440107	ENSG00000187510	HITS-CLIP	23824327
mirtarbase	hsa-miR-202-5p	C12orf74	440107	ENSG00000187510	HITS-CLIP	23824327
mirtarbase	hsa-miR-664a-5p	C15orf40	123207	ENSG00000169609	PAR-CLIP	23446348
mirtarbase	hsa-miR-664a-5p	C15orf40	123207	ENSG00000169609	PAR-CLIP	22012620
mirtarbase	hsa-miR-203a-3p	C15orf48	84419	ENSG00000166920	PAR-CLIP	21572407
mirtarbase	hsa-miR-1233-5p	C16orf58	64755	ENSG00000140688	PAR-CLIP	26701625
mirtarbase	hsa-miR-125b-2-3p	C16orf58	64755	ENSG00000140688	PAR-CLIP	26701625
mirtarbase	hsa-miR-3160-3p	C16orf58	64755	ENSG00000140688	PAR-CLIP	26701625
mirtarbase	hsa-miR-651-5p	C16orf72	29035	ENSG00000182831	HITS-CLIP	23824327
mirtarbase	hsa-miR-34b-3p	C17orf75	64149	ENSG00000108666	PAR-CLIP	27292025
mirtarbase	hsa-let-7c-5p	C19orf47	126526	ENSG00000160392	PAR-CLIP	21572407
mirtarbase	hsa-let-7c-5p	C19orf47	126526	ENSG00000160392	PAR-CLIP	20371350
mirtarbase	hsa-let-7f-5p	C19orf47	126526	ENSG00000160392	PAR-CLIP	21572407
mirtarbase	hsa-let-7f-5p	C19orf47	126526	ENSG00000160392	PAR-CLIP	20371350
mirtarbase	hsa-let-7c-5p	C19orf53	28974	ENSG00000104979	PAR-CLIP	23592263
mirtarbase	hsa-let-7c-5p	C19orf53	28974	ENSG00000104979	PAR-CLIP	26701625
mirtarbase	hsa-let-7f-5p	C19orf53	28974	ENSG00000104979	PAR-CLIP	23592263
mirtarbase	hsa-let-7f-5p	C19orf53	28974	ENSG00000104979	PAR-CLIP	26701625
mirtarbase	hsa-miR-34b-3p	C1orf174	339448	ENSG00000198912	HITS-CLIP	23313552
mirtarbase	hsa-let-7c-5p	C1orf21	81563	ENSG00000116667	PAR-CLIP	20371350
mirtarbase	hsa-let-7f-5p	C1orf21	81563	ENSG00000116667	PAR-CLIP	20371350
mirtarbase	hsa-let-7c-5p	C1orf210	149466	ENSG00000253313	PAR-CLIP	23446348
mirtarbase	hsa-let-7c-5p	C1orf210	149466	ENSG00000253313	PAR-CLIP	21572407
mirtarbase	hsa-let-7c-5p	C1orf210	149466	ENSG00000253313	HITS-CLIP	23706177
mirtarbase	hsa-let-7f-5p	C1orf210	149466	ENSG00000253313	PAR-CLIP	23446348
mirtarbase	hsa-let-7f-5p	C1orf210	149466	ENSG00000253313	PAR-CLIP	21572407
mirtarbase	hsa-let-7f-5p	C1orf210	149466	ENSG00000253313	HITS-CLIP	23706177
mirtarbase	hsa-miR-202-5p	C1orf210	149466	ENSG00000253313	HITS-CLIP	23824327
mirtarbase	hsa-miR-486-3p	C1orf229	388759	ENSG00000221953	HITS-CLIP	19536157
mirtarbase	hsa-let-7c-5p	C1RL	51279	ENSG00000139178	PAR-CLIP	23592263
mirtarbase	hsa-let-7c-5p	C1RL	51279	ENSG00000288124	PAR-CLIP	23592263
mirtarbase	hsa-let-7f-5p	C1RL	51279	ENSG00000139178	PAR-CLIP	23592263
mirtarbase	hsa-let-7f-5p	C1RL	51279	ENSG00000288124	PAR-CLIP	23592263
mirtarbase	hsa-miR-486-3p	C20orf27	54976	ENSG00000101220	PAR-CLIP	23592263
mirtarbase	hsa-miR-486-3p	C20orf27	54976	ENSG00000101220	PAR-CLIP	20371350
mirecords	hsa-miR-23a-3p	C21orf33	8209	ENSG00000160221	Western blot//activity assay//Luciferase activity assay	12808467
mirecords	hsa-miR-23a-3p	C21orf33	8209	ENSG00000160221	activity assay//Luciferase activity assay	15066185
mirtarbase	hsa-miR-664a-5p	C21orf58	54058	ENSG00000160298	HITS-CLIP	23313552
mirtarbase	hsa-miR-664a-5p	C21orf58	54058	ENSG00000160298	PAR-CLIP	27292025
mirtarbase	hsa-miR-320c	C2CD2	25966	ENSG00000157617	HITS-CLIP	23824327
mirtarbase	hsa-miR-23a-3p	C2orf69	205327	ENSG00000178074	CLASH	23622248
mirtarbase	hsa-miR-23a-3p	C2orf69	205327	ENSG00000178074	PAR-CLIP	21572407
mirtarbase	hsa-miR-23b-3p	C2orf69	205327	ENSG00000178074	PAR-CLIP	21572407
mirtarbase	hsa-miR-514a-3p	C5orf15	56951	ENSG00000113583	HITS-CLIP	23313552
mirtarbase	hsa-let-7c-5p	C5orf24	134553	ENSG00000181904	CLASH	23622248
mirtarbase	hsa-let-7c-5p	C5orf51	285636	ENSG00000205765	PAR-CLIP	23592263
mirtarbase	hsa-let-7c-5p	C5orf51	285636	ENSG00000205765	PAR-CLIP	24398324
mirtarbase	hsa-let-7c-5p	C5orf51	285636	ENSG00000205765	PAR-CLIP	23446348
mirtarbase	hsa-let-7c-5p	C5orf51	285636	ENSG00000205765	PAR-CLIP	21572407
mirtarbase	hsa-let-7c-5p	C5orf51	285636	ENSG00000205765	PAR-CLIP	20371350
mirtarbase	hsa-let-7c-5p	C5orf51	285636	ENSG00000205765	PAR-CLIP	26701625
mirtarbase	hsa-let-7c-5p	C5orf51	285636	ENSG00000205765	PAR-CLIP	27292025
mirtarbase	hsa-let-7f-5p	C5orf51	285636	ENSG00000205765	PAR-CLIP	23592263
mirtarbase	hsa-let-7f-5p	C5orf51	285636	ENSG00000205765	PAR-CLIP	24398324
mirtarbase	hsa-let-7f-5p	C5orf51	285636	ENSG00000205765	PAR-CLIP	23446348
mirtarbase	hsa-let-7f-5p	C5orf51	285636	ENSG00000205765	PAR-CLIP	21572407
mirtarbase	hsa-let-7f-5p	C5orf51	285636	ENSG00000205765	PAR-CLIP	20371350
mirtarbase	hsa-let-7f-5p	C5orf51	285636	ENSG00000205765	PAR-CLIP	26701625
mirtarbase	hsa-let-7f-5p	C5orf51	285636	ENSG00000205765	PAR-CLIP	27292025
mirtarbase	hsa-miR-320c	C5orf51	285636	ENSG00000205765	PAR-CLIP	21572407
mirecords	hsa-miR-23a-3p	C6orf134		ENSG00000137343	activity assay	15131085
mirtarbase	hsa-miR-203a-3p	C6orf223	221416		PAR-CLIP	22291592
mirtarbase	hsa-miR-23b-3p	C8orf33	65265	ENSG00000182307	CLASH	23622248
mirtarbase	hsa-miR-23a-3p	C8orf58	541565	ENSG00000241852	PAR-CLIP	23592263
mirtarbase	hsa-miR-23b-3p	C8orf58	541565	ENSG00000241852	PAR-CLIP	23592263
mirtarbase	hsa-let-7c-5p	C9orf40	55071	ENSG00000135045	CLASH	23622248
mirtarbase	hsa-miR-125b-2-3p	C9orf78	51759	ENSG00000136819	PAR-CLIP	20371350
mirtarbase	hsa-miR-6507-5p	C9orf78	51759	ENSG00000136819	PAR-CLIP	20371350
mirtarbase	hsa-miR-23b-3p	CA2	760	ENSG00000104267	Luciferase reporter assay//qRT-PCR//Western blot	24670789
mirtarbase	hsa-miR-378c	CAB39	51719	ENSG00000135932	PAR-CLIP	27292025
mirtarbase	hsa-let-7c-5p	CACHD1	57685	ENSG00000158966	CLASH	23622248
mirtarbase	hsa-miR-1268b	CACNA1H	8912	ENSG00000196557	PAR-CLIP	26701625
mirtarbase	hsa-miR-486-3p	CACNA2D2	9254	ENSG00000007402	PAR-CLIP	23592263
mirtarbase	hsa-let-7c-5p	CACNG8	59283	ENSG00000142408	CLASH	23622248
mirtarbase	hsa-miR-34b-3p	CACNG8	59283	ENSG00000142408	HITS-CLIP	23313552
mirtarbase	hsa-miR-378c	CACNG8	59283	ENSG00000142408	PAR-CLIP	20371350
mirtarbase	hsa-miR-486-3p	CAD	790	ENSG00000084774	PAR-CLIP	23592263
mirtarbase	hsa-miR-486-5p	CADM1	23705	ENSG00000182985	PAR-CLIP	20371350
mirtarbase	hsa-miR-486-5p	CADM1	23705	ENSG00000182985	qRT-PCR	23294929
mirtarbase	hsa-miR-195-3p	CADM2	253559	ENSG00000175161	Microarray//qRT-PCR	27144577
mirtarbase	hsa-miR-203a-3p	CADM2	253559	ENSG00000175161	HITS-CLIP	23824327
mirtarbase	hsa-let-7f-5p	CALM1	801	ENSG00000198668	Microarray	22942087
mirtarbase	hsa-miR-1246	CALM2	805	ENSG00000143933	PAR-CLIP	23592263
mirtarbase	hsa-miR-486-3p	CALM3	808	ENSG00000160014	PAR-CLIP	26701625
mirtarbase	hsa-miR-203a-3p	CALR	811	ENSG00000179218	PAR-CLIP	23592263
mirtarbase	hsa-miR-486-3p	CALR	811	ENSG00000179218	PAR-CLIP	23592263
mirtarbase	hsa-let-7c-5p	CALU	813	ENSG00000128595	PAR-CLIP	20371350
mirtarbase	hsa-let-7f-5p	CALU	813	ENSG00000128595	PAR-CLIP	20371350
mirtarbase	hsa-miR-486-3p	CAMK2A	815	ENSG00000070808	PAR-CLIP	23592263
mirtarbase	hsa-miR-514a-3p	CAMK2N1	55450	ENSG00000162545	HITS-CLIP	23313552
mirtarbase	hsa-miR-23a-3p	CAMKV	79012	ENSG00000164076	CLASH	23622248
mirtarbase	hsa-miR-6507-5p	CAMSAP1	157922	ENSG00000130559	PAR-CLIP	23446348
mirtarbase	hsa-miR-6507-5p	CAMSAP1	157922	ENSG00000130559	PAR-CLIP	21572407
mirtarbase	hsa-miR-1233-5p	CAMTA2	23125	ENSG00000108509	PAR-CLIP	26701625
mirtarbase	hsa-miR-203a-3p	CAND1	55832	ENSG00000111530	PAR-CLIP	23592263
mirtarbase	hsa-miR-23b-3p	CAP1	10487	ENSG00000131236	CLASH	23622248
mirtarbase	hsa-miR-486-3p	CAPN15	6650	ENSG00000103326	PAR-CLIP	23592263
mirtarbase	hsa-miR-486-3p	CAPN15	6650	ENSG00000282214	PAR-CLIP	23592263
mirtarbase	hsa-miR-664a-5p	CAPN15	6650	ENSG00000103326	PAR-CLIP	26701625
mirtarbase	hsa-miR-664a-5p	CAPN15	6650	ENSG00000282214	PAR-CLIP	26701625
mirtarbase	hsa-let-7f-5p	CAPRIN2	65981	ENSG00000110888	CLASH	23622248
mirtarbase	hsa-miR-3160-5p	CAPS2	84698	ENSG00000180881	HITS-CLIP	19536157
mirtarbase	hsa-miR-34b-3p	CARD6	84674	ENSG00000132357	HITS-CLIP	23824327
mirtarbase	hsa-miR-34b-3p	CARD6	84674	ENSG00000132357	HITS-CLIP	23313552
mirtarbase	hsa-miR-3160-3p	CARD8	22900	ENSG00000105483	PAR-CLIP	23592263
mirtarbase	hsa-miR-506-3p	CARNMT1	138199	ENSG00000156017	PAR-CLIP	23592263
mirtarbase	hsa-miR-203a-3p	CASK	8573	ENSG00000147044	Luciferase reporter assay//qRT-PCR//Western blot	25373785
mirtarbase	hsa-miR-486-3p	CASKIN1	57524	ENSG00000167971	PAR-CLIP	23592263
mirtarbase	hsa-miR-486-3p	CASKIN1	57524	ENSG00000167971	PAR-CLIP	20371350
mirtarbase	hsa-miR-202-5p	CASP1	834	ENSG00000137752	HITS-CLIP	23824327
mirtarbase	hsa-miR-664a-5p	CASP10	843	ENSG00000003400	PAR-CLIP	23446348
mirtarbase	hsa-let-7c-5p	CASP3	836	ENSG00000164305	Luciferase reporter assay//qRT-PCR//Western blot	25934573
mirtarbase	hsa-let-7c-5p	CASTOR2	729438	ENSG00000274070	PAR-CLIP	26701625
mirtarbase	hsa-let-7f-5p	CASTOR2	729438	ENSG00000274070	PAR-CLIP	26701625
mirtarbase	hsa-miR-34b-3p	CASTOR2	729438	ENSG00000274070	HITS-CLIP	27418678
mirtarbase	hsa-miR-486-3p	CASZ1	54897	ENSG00000130940	PAR-CLIP	23592263
mirtarbase	hsa-miR-486-3p	CASZ1	54897	ENSG00000130940	PAR-CLIP	20371350
mirtarbase	hsa-miR-23b-3p	CATSPERB	79820	ENSG00000133962	CLASH	23622248
mirtarbase	hsa-miR-23b-3p	CATSPERB	79820	ENSG00000274338	CLASH	23622248
mirtarbase	hsa-miR-203a-3p	CAV1	857	ENSG00000105974	Immunoblot//Luciferase reporter assay//qRT-PCR	22421148
mirtarbase	hsa-miR-125b-2-3p	CAVIN4	347273	ENSG00000170681	HITS-CLIP	23824327
mirtarbase	hsa-miR-125b-2-3p	CAVIN4	347273	ENSG00000170681	HITS-CLIP	27418678
mirtarbase	hsa-let-7c-5p	CBL	867	ENSG00000110395	CLASH	23622248
mirtarbase	hsa-miR-203a-3p	CBLL1	79872	ENSG00000105879	qRT-PCR//Western blot	23285092
mirtarbase	hsa-miR-195-3p	CBS	875	ENSG00000160200	HITS-CLIP	23824327
mirtarbase	hsa-miR-1246	CBX3	11335	ENSG00000122565	PAR-CLIP	20371350
mirtarbase	hsa-miR-1246	CBX3	11335	ENSG00000122565	HITS-CLIP	23824327
mirtarbase	hsa-miR-1246	CBX3	11335	ENSG00000122565	PAR-CLIP	26701625
mirtarbase	hsa-miR-1246	CBX3	11335	ENSG00000122565	PAR-CLIP	27292025
mirtarbase	hsa-miR-1246	CBX3	11335	ENSG00000122565	HITS-CLIP	27418678
mirtarbase	hsa-let-7c-5p	CBX5	23468	ENSG00000094916	PAR-CLIP	21572407
mirtarbase	hsa-let-7f-5p	CBX5	23468	ENSG00000094916	PAR-CLIP	21572407
mirtarbase	hsa-miR-514a-3p	CBX5	23468	ENSG00000094916	PAR-CLIP	21572407
mirtarbase	hsa-let-7c-5p	CBX6	23466	ENSG00000183741	CLASH	23622248
mirtarbase	hsa-miR-1233-5p	CBX6	23466	ENSG00000183741	PAR-CLIP	26701625
mirtarbase	hsa-miR-486-3p	CC2D1B	200014	ENSG00000154222	PAR-CLIP	20371350
mirtarbase	hsa-miR-486-3p	CCDC106	29903	ENSG00000173581	HITS-CLIP	19536157
mirtarbase	hsa-miR-195-3p	CCDC14	64770	ENSG00000175455	PAR-CLIP	20371350
mirtarbase	hsa-miR-195-3p	CCDC14	64770	ENSG00000175455	PAR-CLIP	27292025
mirtarbase	hsa-miR-486-5p	CCDC14	64770	ENSG00000175455	PAR-CLIP	22012620
mirtarbase	hsa-miR-1233-5p	CCDC149	91050	ENSG00000181982	HITS-CLIP	23824327
mirtarbase	hsa-miR-125b-2-3p	CCDC152	100129792	ENSG00000198865	HITS-CLIP	19536157
mirtarbase	hsa-miR-664a-5p	CCDC36	339834	ENSG00000173421	HITS-CLIP	23313552
mirtarbase	hsa-miR-34b-3p	CCDC77	84318	ENSG00000120647	HITS-CLIP	23824327
mirtarbase	hsa-miR-23b-3p	CCDC88C	440193	ENSG00000015133	Sequencing	20371350
mirtarbase	hsa-miR-3160-3p	CCDC9B	388115	ENSG00000188549	PAR-CLIP	26701625
mirtarbase	hsa-let-7f-5p	CCL7	6354	ENSG00000108688	Luciferase reporter assay	22894925
mirtarbase	hsa-miR-23a-3p	CCL8	6355	ENSG00000108700	CLASH	23622248
mirtarbase	hsa-miR-195-3p	CCN2	1490	ENSG00000118523	HITS-CLIP	23824327
mirtarbase	hsa-miR-195-3p	CCN2	1490	ENSG00000118523	HITS-CLIP	27418678
mirtarbase	hsa-miR-3160-3p	CCNB1	891	ENSG00000134057	HITS-CLIP	23313552
mirtarbase	hsa-miR-3160-3p	CCNB1	891	ENSG00000134057	PAR-CLIP	26701625
mirtarbase	hsa-let-7c-5p	CCNB2	9133	ENSG00000157456	CLASH	23622248
mirtarbase	hsa-let-7f-5p	CCNB2	9133	ENSG00000157456	CLASH	23622248
mirtarbase	hsa-miR-23b-3p	CCNB2	9133	ENSG00000157456	CLASH	23622248
mirtarbase	hsa-let-7c-5p	CCNC	892	ENSG00000112237	CLASH	23622248
mirtarbase	hsa-let-7c-5p	CCND1	595	ENSG00000110092	PAR-CLIP	23592263
mirtarbase	hsa-let-7c-5p	CCND1	595	ENSG00000110092	PAR-CLIP	26701625
mirtarbase	hsa-let-7f-5p	CCND1	595	ENSG00000110092	Luciferase reporter assay	22894925
mirtarbase	hsa-let-7f-5p	CCND1	595	ENSG00000110092	qRT-PCR	19956384
mirtarbase	hsa-let-7f-5p	CCND1	595	ENSG00000110092	PAR-CLIP	23592263
mirtarbase	hsa-let-7f-5p	CCND1	595	ENSG00000110092	PAR-CLIP	26701625
mirtarbase	hsa-miR-34b-3p	CCND1	595	ENSG00000110092	Luciferase reporter assay//qRT-PCR//Western blot	22113133
mirtarbase	hsa-let-7c-5p	CCNF	899	ENSG00000162063	CLASH	23622248
mirtarbase	hsa-let-7c-5p	CCNG1	900	ENSG00000113328	CLASH	23622248
mirtarbase	hsa-let-7f-5p	CCNG1	900	ENSG00000113328	CLASH	23622248
mirtarbase	hsa-miR-23b-3p	CCNG1	900	ENSG00000113328	Luciferase reporter assay	26872615
mirtarbase	hsa-miR-195-3p	CCNT1	904	ENSG00000129315	PAR-CLIP	23446348
mirtarbase	hsa-let-7c-5p	CCNT2	905	ENSG00000082258	PAR-CLIP	21572407
mirtarbase	hsa-let-7f-5p	CCNT2	905	ENSG00000082258	PAR-CLIP	21572407
mirtarbase	hsa-miR-3160-3p	CCPG1	9236	ENSG00000260916	PAR-CLIP	27292025
mirtarbase	hsa-miR-203a-3p	CCR5	1234	ENSG00000160791	HITS-CLIP	23824327
mirtarbase	hsa-miR-203a-3p	CCSAP	126731	ENSG00000154429	PAR-CLIP	22012620
mirtarbase	hsa-miR-3160-5p	CCSER2	54462	ENSG00000107771	PAR-CLIP	27292025
mirtarbase	hsa-miR-195-3p	CCT4	10575	ENSG00000115484	PAR-CLIP	21572407
mirtarbase	hsa-miR-23a-3p	CCT5	22948	ENSG00000150753	CLASH	23622248
mirtarbase	hsa-miR-23b-3p	CCT7	10574	ENSG00000135624	CLASH	23622248
mirtarbase	hsa-miR-125b-2-3p	CD101	9398	ENSG00000134256	HITS-CLIP	19536157
mirtarbase	hsa-miR-506-3p	CD151	977	ENSG00000177697	Luciferase reporter assay//qRT-PCR//Western blot	23717581
mirtarbase	hsa-miR-506-3p	CD1D	912	ENSG00000158473	HITS-CLIP	23824327
mirtarbase	hsa-miR-34b-3p	CD209	30835	ENSG00000090659	HITS-CLIP	23313552
mirtarbase	hsa-miR-486-3p	CD276	80381	ENSG00000103855	PAR-CLIP	26701625
mirtarbase	hsa-miR-34b-3p	CD300LG	146894	ENSG00000161649	HITS-CLIP	23313552
mirtarbase	hsa-miR-195-3p	CD302	9936	ENSG00000241399	PAR-CLIP	26701625
mirtarbase	hsa-miR-23a-3p	CD302	9936	ENSG00000241399	CLASH	23622248
mirtarbase	hsa-miR-23b-3p	CD302	9936	ENSG00000241399	CLASH	23622248
mirtarbase	hsa-miR-3160-5p	CD3D	915	ENSG00000167286	HITS-CLIP	23824327
mirtarbase	hsa-miR-664a-5p	CD3EAP	10849	ENSG00000117877	PAR-CLIP	27292025
mirtarbase	hsa-miR-486-5p	CD40	958	ENSG00000101017	Microarray//qRT-PCR	19475450
mirtarbase	hsa-miR-34b-3p	CD55	1604	ENSG00000196352	HITS-CLIP	23824327
mirtarbase	hsa-let-7c-5p	CD59	966	ENSG00000085063	PAR-CLIP	23446348
mirtarbase	hsa-let-7c-5p	CD59	966	ENSG00000085063	PAR-CLIP	20371350
mirtarbase	hsa-let-7f-5p	CD59	966	ENSG00000085063	PAR-CLIP	23446348
mirtarbase	hsa-let-7f-5p	CD59	966	ENSG00000085063	PAR-CLIP	20371350
mirtarbase	hsa-miR-23b-3p	CDC20	991	ENSG00000117399	CLASH	23622248
mirtarbase	hsa-let-7c-5p	CDC25A	993	ENSG00000164045	Immunohistochemistry//Luciferase reporter assay//qRT-PCR//Western blot	25909324
mirtarbase	hsa-miR-195-3p	CDC25A	993	ENSG00000164045	PAR-CLIP	23592263
mirtarbase	hsa-miR-1268b	CDC25B	994	ENSG00000101224	PAR-CLIP	26701625
mirtarbase	hsa-miR-3160-3p	CDC34	997	ENSG00000099804	PAR-CLIP	27292025
mirtarbase	hsa-let-7c-5p	CDC42BPA	8476	ENSG00000143776	CLASH	23622248
mirtarbase	hsa-miR-202-5p	CDC42BPG	55561	ENSG00000171219	HITS-CLIP	23824327
mirtarbase	hsa-miR-3160-3p	CDC42EP4	23580	ENSG00000179604	PAR-CLIP	27292025
mirtarbase	hsa-miR-486-3p	CDC42EP4	23580	ENSG00000179604	HITS-CLIP	23824327
mirtarbase	hsa-miR-203a-3p	CDC42SE2	56990	ENSG00000158985	PAR-CLIP	21572407
mirtarbase	hsa-miR-1233-5p	CDC5L	988	ENSG00000096401	PAR-CLIP	23592263
mirtarbase	hsa-miR-1233-5p	CDC5L	988	ENSG00000096401	PAR-CLIP	21572407
mirtarbase	hsa-miR-23b-3p	CDC73	79577	ENSG00000134371	CLASH	23622248
mirtarbase	hsa-miR-200a-5p	CDCA4	55038	ENSG00000170779	PAR-CLIP	23446348
mirtarbase	hsa-miR-23b-3p	CDCA8	55143	ENSG00000134690	CLASH	23622248
mirtarbase	hsa-miR-1233-5p	CDCP1	64866	ENSG00000163814	PAR-CLIP	23592263
mirtarbase	hsa-miR-1233-5p	CDCP1	64866	ENSG00000163814	PAR-CLIP	20371350
mirtarbase	hsa-miR-1233-5p	CDCP1	64866	ENSG00000163814	PAR-CLIP	26701625
mirtarbase	hsa-miR-203a-3p	CDH1	999	ENSG00000039068	qRT-PCR//Western blot	28269747
mirtarbase	hsa-miR-23a-3p	CDH1	999	ENSG00000039068	qRT-PCR//Western blot	22752005
mirtarbase	hsa-miR-506-3p	CDH2	1000	ENSG00000170558	Luciferase reporter assay	25230372
mirtarbase	hsa-miR-1233-5p	CDH6	1004	ENSG00000113361	PAR-CLIP	22100165
mirtarbase	hsa-miR-203a-3p	CDH7	1005	ENSG00000081138	PAR-CLIP	22291592
mirtarbase	hsa-miR-3160-5p	CDHR1	92211	ENSG00000148600	PAR-CLIP	27292025
mirtarbase	hsa-miR-6507-5p	CDK1	983	ENSG00000170312	HITS-CLIP	23313552
mirtarbase	hsa-miR-34b-3p	CDK19	23097	ENSG00000155111	HITS-CLIP	23824327
mirtarbase	hsa-miR-23b-3p	CDK2	1017	ENSG00000123374	CLASH	23622248
mirtarbase	hsa-miR-195-3p	CDK2AP1	8099	ENSG00000111328	PAR-CLIP	27292025
mirtarbase	hsa-miR-34b-3p	CDK4	1019	ENSG00000135446	Microarray//Western blot//RTPCR	20924086
mirtarbase	hsa-miR-486-5p	CDK4	1019	ENSG00000135446	Luciferase reporter assay	27049724
mirtarbase	hsa-miR-506-3p	CDK4	1019	ENSG00000135446	Immunohistochemistry//Luciferase reporter assay//Microarray//qRT-PCR//Western blot	24604117
mirtarbase	hsa-miR-506-3p	CDK4	1019	ENSG00000135446	PAR-CLIP	24398324
mirtarbase	hsa-miR-506-3p	CDK4	1019	ENSG00000135446	PAR-CLIP	23446348
mirtarbase	hsa-miR-506-3p	CDK4	1019	ENSG00000135446	PAR-CLIP	21572407
mirtarbase	hsa-miR-506-3p	CDK4	1019	ENSG00000135446	PAR-CLIP	20371350
mirtarbase	hsa-miR-6507-5p	CDK5R1	8851	ENSG00000176749	PAR-CLIP	21572407
mirtarbase	hsa-miR-6507-5p	CDK5R1	8851	ENSG00000176749	PAR-CLIP	20371350
mirtarbase	hsa-miR-195-3p	CDK6	1021	ENSG00000105810	Microarray//qRT-PCR	27144577
mirtarbase	hsa-miR-203a-3p	CDK6	1021	ENSG00000105810	Luciferase reporter assay//qRT-PCR//Western blot	19843643
mirtarbase	hsa-miR-203a-3p	CDK6	1021	ENSG00000105810	Immunoprecipitaion//qRT-PCR//Western blot	23462723
mirtarbase	hsa-miR-34b-3p	CDK6	1021	ENSG00000105810	Luciferase reporter assay//Western blot	18768788
mirtarbase	hsa-miR-506-3p	CDK6	1021	ENSG00000105810	Immunohistochemistry//Luciferase reporter assay//Microarray//qRT-PCR//Western blot	24604117
mirtarbase	hsa-let-7c-5p	CDKAL1	54901	ENSG00000145996	HITS-CLIP	23706177
mirtarbase	hsa-let-7f-5p	CDKAL1	54901	ENSG00000145996	HITS-CLIP	23706177
mirtarbase	hsa-miR-203a-3p	CDKL2	8999	ENSG00000138769	PAR-CLIP	22100165
mirtarbase	hsa-let-7c-5p	CDKN1A	1026	ENSG00000124762	PAR-CLIP	21572407
mirtarbase	hsa-let-7f-5p	CDKN1A	1026	ENSG00000124762	qRT-PCR	19956384
mirtarbase	hsa-let-7f-5p	CDKN1A	1026	ENSG00000124762	PAR-CLIP	21572407
mirtarbase	hsa-miR-1233-5p	CDKN1A	1026	ENSG00000124762	PAR-CLIP	26701625
mirtarbase	hsa-miR-3160-3p	CDKN1A	1026	ENSG00000124762	PAR-CLIP	21572407
mirtarbase	hsa-miR-3160-3p	CDKN1A	1026	ENSG00000124762	PAR-CLIP	26701625
mirtarbase	hsa-miR-486-3p	CDKN1A	1026	ENSG00000124762	PAR-CLIP	26701625
mirtarbase	hsa-miR-506-3p	CDKN1A	1026	ENSG00000124762	PAR-CLIP	27292025
mirtarbase	hsa-miR-509-3-5p	CDKN1A	1026	ENSG00000124762	PAR-CLIP	27292025
mirtarbase	hsa-miR-509-5p	CDKN1A	1026	ENSG00000124762	PAR-CLIP	27292025
mirtarbase	hsa-miR-202-5p	CDKN2AIP	55602	ENSG00000168564	PAR-CLIP	21572407
mirtarbase	hsa-miR-34b-3p	CDR1	1038	ENSG00000184258	PAR-CLIP	27292025
mirtarbase	hsa-let-7c-5p	CDV3	55573	ENSG00000091527	PAR-CLIP	21572407
mirtarbase	hsa-let-7f-5p	CDV3	55573	ENSG00000091527	PAR-CLIP	21572407
mirtarbase	hsa-let-7c-5p	CEBPB	1051	ENSG00000172216	Luciferase reporter assay	23667114
mirtarbase	hsa-miR-486-3p	CEBPB	1051	ENSG00000172216	PAR-CLIP	26701625
mirtarbase	hsa-miR-200a-5p	CEBPG	1054	ENSG00000153879	PAR-CLIP	23446348
mirtarbase	hsa-miR-3160-3p	CECR2	27443	ENSG00000099954	PAR-CLIP	23446348
mirtarbase	hsa-miR-3160-3p	CECR2	27443	ENSG00000099954	PAR-CLIP	20371350
mirtarbase	hsa-let-7c-5p	CELF1	10658	ENSG00000149187	PAR-CLIP	24398324
mirtarbase	hsa-let-7f-5p	CELF1	10658	ENSG00000149187	PAR-CLIP	24398324
mirtarbase	hsa-miR-23a-3p	CELF1	10658	ENSG00000149187	HITS-CLIP	23824327
mirtarbase	hsa-miR-23b-3p	CELF1	10658	ENSG00000149187	HITS-CLIP	23824327
mirtarbase	hsa-miR-203a-3p	CELF2	10659	ENSG00000048740	PAR-CLIP	20371350
mirtarbase	hsa-miR-378c	CELF4	56853	ENSG00000101489	HITS-CLIP	27418678
mirtarbase	hsa-miR-3160-3p	CEMIP2	23670	ENSG00000135048	HITS-CLIP	23313552
mirtarbase	hsa-miR-3160-5p	CENPJ	55835	ENSG00000151849	HITS-CLIP	19536157
mirtarbase	hsa-miR-23a-3p	CENPM	79019	ENSG00000100162	HITS-CLIP	19536157
mirtarbase	hsa-miR-23b-3p	CENPM	79019	ENSG00000100162	HITS-CLIP	19536157
mirtarbase	hsa-miR-34b-3p	CENPM	79019	ENSG00000100162	HITS-CLIP	23313552
mirtarbase	hsa-miR-486-5p	CENPN	55839	ENSG00000166451	HITS-CLIP	19536157
mirtarbase	hsa-miR-664a-5p	CENPO	79172	ENSG00000138092	PAR-CLIP	26701625
mirtarbase	hsa-miR-23b-3p	CEP104	9731	ENSG00000116198	CLASH	23622248
mirtarbase	hsa-let-7c-5p	CEP120	153241	ENSG00000168944	PAR-CLIP	23592263
mirtarbase	hsa-let-7f-5p	CEP120	153241	ENSG00000168944	PAR-CLIP	23592263
mirtarbase	hsa-miR-1233-5p	CEP120	153241	ENSG00000168944	PAR-CLIP	23592263
mirtarbase	hsa-let-7c-5p	CEP135	9662	ENSG00000174799	PAR-CLIP	24398324
mirtarbase	hsa-let-7f-5p	CEP135	9662	ENSG00000174799	PAR-CLIP	24398324
mirtarbase	hsa-miR-6507-5p	CEP135	9662	ENSG00000174799	HITS-CLIP	23313552
mirtarbase	hsa-miR-1246	CEP162	22832	ENSG00000135315	PAR-CLIP	23592263
mirtarbase	hsa-let-7c-5p	CEP170B	283638	ENSG00000099814	CLASH	23622248
mirtarbase	hsa-let-7f-5p	CEP170B	283638	ENSG00000099814	CLASH	23622248
mirtarbase	hsa-miR-514a-3p	CEP55	55165	ENSG00000138180	PAR-CLIP	21572407
mirtarbase	hsa-miR-514a-3p	CEP55	55165	ENSG00000138180	PAR-CLIP	20371350
mirtarbase	hsa-miR-6507-5p	CEP55	55165	ENSG00000138180	PAR-CLIP	22100165
mirtarbase	hsa-miR-23a-3p	CEP57L1	285753	ENSG00000183137	PAR-CLIP	22012620
mirtarbase	hsa-miR-23b-3p	CEP57L1	285753	ENSG00000183137	PAR-CLIP	22012620
mirtarbase	hsa-miR-3160-3p	CEP57L1	285753	ENSG00000183137	HITS-CLIP	23706177
mirtarbase	hsa-miR-509-3-5p	CEP89	84902	ENSG00000121289	HITS-CLIP	23824327
mirtarbase	hsa-miR-509-5p	CEP89	84902	ENSG00000121289	HITS-CLIP	23824327
mirtarbase	hsa-miR-3160-3p	CEP97	79598	ENSG00000182504	PAR-CLIP	23446348
mirtarbase	hsa-miR-34b-3p	CEP97	79598	ENSG00000182504	PAR-CLIP	23592263
mirtarbase	hsa-miR-34b-3p	CEP97	79598	ENSG00000182504	PAR-CLIP	26701625
mirtarbase	hsa-miR-34b-3p	CEP97	79598	ENSG00000182504	PAR-CLIP	27292025
mirtarbase	hsa-miR-23b-3p	CEPT1	10390	ENSG00000134255	Sequencing	20371350
mirtarbase	hsa-miR-203a-3p	CERKL	375298	ENSG00000188452	PAR-CLIP	22100165
mirtarbase	hsa-miR-1268b	CERS1	10715	ENSG00000223802	PAR-CLIP	20371350
mirtarbase	hsa-miR-34b-3p	CERS4	79603	ENSG00000090661	HITS-CLIP	27418678
mirtarbase	hsa-miR-664a-5p	CERS4	79603	ENSG00000090661	HITS-CLIP	27418678
mirtarbase	hsa-miR-34b-3p	CERT1	10087	ENSG00000113163	PAR-CLIP	23446348
mirtarbase	hsa-miR-1233-5p	CES3	23491	ENSG00000172828	PAR-CLIP	23592263
mirtarbase	hsa-miR-664a-5p	CFAP298	56683	ENSG00000159079	PAR-CLIP	27292025
mirtarbase	hsa-miR-6507-5p	CFAP65	255101	ENSG00000181378	PAR-CLIP	22100165
mirtarbase	hsa-miR-6507-5p	CFAP65	255101	ENSG00000181378	PAR-CLIP	23708386
mirtarbase	hsa-miR-486-3p	CFL1	1072	ENSG00000172757	PAR-CLIP	26701625
mirtarbase	hsa-miR-125b-2-3p	CGAS	115004	ENSG00000164430	HITS-CLIP	23313552
mirtarbase	hsa-let-7c-5p	CHD1	1105	ENSG00000153922	CLASH	23622248
mirtarbase	hsa-miR-486-3p	CHD3	1107	ENSG00000170004	PAR-CLIP	26701625
mirtarbase	hsa-miR-1246	CHD7	55636	ENSG00000171316	PAR-CLIP	23592263
mirtarbase	hsa-miR-34b-3p	CHD9	80205	ENSG00000177200	HITS-CLIP	23824327
mirtarbase	hsa-miR-6507-5p	CHEK1	1111	ENSG00000149554	HITS-CLIP	23313552
mirtarbase	hsa-miR-651-5p	CHIC1	53344	ENSG00000204116	PAR-CLIP	21572407
mirtarbase	hsa-miR-34b-3p	CHMP1B	57132	ENSG00000255112	PAR-CLIP	27292025
mirtarbase	hsa-miR-34b-3p	CHORDC1	26973	ENSG00000110172	HITS-CLIP	23824327
mirtarbase	hsa-miR-34b-3p	CHORDC1	26973	ENSG00000285023	HITS-CLIP	23824327
mirtarbase	hsa-miR-664a-5p	CHRNB1	1140	ENSG00000170175	HITS-CLIP	23313552
mirtarbase	hsa-miR-664a-5p	CHRNB1	1140	ENSG00000283946	HITS-CLIP	23313552
mirtarbase	hsa-let-7c-5p	CHST6	4166	ENSG00000183196	CLASH	23622248
mirtarbase	hsa-miR-506-3p	CHSY1	22856	ENSG00000131873	PAR-CLIP	20371350
mirtarbase	hsa-let-7c-5p	CHTOP	26097	ENSG00000160679	HITS-CLIP	23313552
mirtarbase	hsa-let-7f-5p	CHTOP	26097	ENSG00000160679	HITS-CLIP	23313552
mirtarbase	hsa-miR-23a-3p	CHUK	1147	ENSG00000213341	Luciferase reporter assay	27537390
mirtarbase	hsa-miR-23b-3p	CHUK	1147	ENSG00000213341	Luciferase reporter assay	22660635
mirtarbase	hsa-miR-203a-3p	CIAO1	9391	ENSG00000144021	PAR-CLIP	26701625
mirtarbase	hsa-miR-203a-3p	CIAO1	9391	ENSG00000144021	HITS-CLIP	27418678
mirtarbase	hsa-miR-664a-5p	CIAO2A	84191	ENSG00000166797	HITS-CLIP	23313552
mirtarbase	hsa-miR-1233-5p	CIAPIN1	57019	ENSG00000005194	PAR-CLIP	23592263
mirtarbase	hsa-miR-486-3p	CIAPIN1	57019	ENSG00000005194	PAR-CLIP	23592263
mirtarbase	hsa-miR-203a-3p	CIT	11113	ENSG00000122966	PAR-CLIP	22100165
mirtarbase	hsa-miR-486-5p	CIT	11113	ENSG00000122966	ChIP-seq//Luciferase reporter assay//Next Generation Sequencing (NGS)//pSILAC//qRT-PCR//Western blot	26183718
mirtarbase	hsa-miR-509-3-5p	CKAP4	10970	ENSG00000136026	HITS-CLIP	23824327
mirtarbase	hsa-miR-509-5p	CKAP4	10970	ENSG00000136026	HITS-CLIP	23824327
mirtarbase	hsa-miR-320c	CKS1B	1163	ENSG00000173207	PAR-CLIP	22100165
mirtarbase	hsa-miR-1246	CKS2	1164	ENSG00000123975	PAR-CLIP	23592263
mirtarbase	hsa-miR-1246	CKS2	1164	ENSG00000123975	PAR-CLIP	23446348
mirtarbase	hsa-miR-1246	CKS2	1164	ENSG00000123975	PAR-CLIP	20371350
mirtarbase	hsa-miR-1246	CKS2	1164	ENSG00000123975	PAR-CLIP	26701625
mirtarbase	hsa-miR-200a-5p	CKS2	1164	ENSG00000123975	HITS-CLIP	19536157
mirtarbase	hsa-miR-34b-3p	CLCC1	23155	ENSG00000121940	HITS-CLIP	23313552
mirtarbase	hsa-miR-195-3p	CLCN3	1182	ENSG00000109572	PAR-CLIP	22012620
mirtarbase	hsa-miR-486-5p	CLDN10	9071	ENSG00000134873	Luciferase reporter assay//qRT-PCR//Western blot	25655186
mirtarbase	hsa-let-7c-5p	CLDN12	9069	ENSG00000157224	PAR-CLIP	24398324
mirtarbase	hsa-let-7c-5p	CLDN12	9069	ENSG00000157224	PAR-CLIP	23446348
mirtarbase	hsa-let-7c-5p	CLDN12	9069	ENSG00000157224	PAR-CLIP	20371350
mirtarbase	hsa-let-7c-5p	CLDN12	9069	ENSG00000157224	PAR-CLIP	27292025
mirtarbase	hsa-let-7f-5p	CLDN12	9069	ENSG00000157224	PAR-CLIP	24398324
mirtarbase	hsa-let-7f-5p	CLDN12	9069	ENSG00000157224	PAR-CLIP	23446348
mirtarbase	hsa-let-7f-5p	CLDN12	9069	ENSG00000157224	PAR-CLIP	20371350
mirtarbase	hsa-let-7f-5p	CLDN12	9069	ENSG00000157224	PAR-CLIP	27292025
mirtarbase	hsa-miR-3160-3p	CLEC12B	387837	ENSG00000256660	PAR-CLIP	22012620
mirtarbase	hsa-miR-200a-5p	CLIP1	6249	ENSG00000130779	PAR-CLIP	24398324
mirtarbase	hsa-miR-200a-5p	CLIP1	6249	ENSG00000130779	PAR-CLIP	23446348
mirtarbase	hsa-miR-200a-5p	CLIP1	6249	ENSG00000130779	PAR-CLIP	21572407
mirtarbase	hsa-miR-200a-5p	CLIP1	6249	ENSG00000130779	PAR-CLIP	20371350
mirtarbase	hsa-miR-203a-3p	CLOCK	9575	ENSG00000134852	PAR-CLIP	22100165
mirtarbase	hsa-miR-34b-3p	CLPB	81570	ENSG00000162129	HITS-CLIP	23824327
mirtarbase	hsa-miR-203a-3p	CLPTM1L	81037	ENSG00000049656	HITS-CLIP	19536157
mirtarbase	hsa-miR-203a-3p	CLPTM1L	81037	ENSG00000274811	HITS-CLIP	19536157
mirtarbase	hsa-miR-3160-3p	CLSTN3	9746	ENSG00000139182	HITS-CLIP	23824327
mirtarbase	hsa-miR-3160-3p	CLSTN3	9746	ENSG00000288427	HITS-CLIP	23824327
mirtarbase	hsa-miR-23b-3p	CLTA	1211	ENSG00000122705	CLASH	23622248
mirtarbase	hsa-miR-195-3p	CLTC	1213	ENSG00000141367	Microarray//qRT-PCR	27144577
mirtarbase	hsa-miR-23b-3p	CLUAP1	23059	ENSG00000103351	CLASH	23622248
mirtarbase	hsa-miR-486-5p	CMSS1	84319	ENSG00000184220	PAR-CLIP	22012620
mirtarbase	hsa-miR-23b-3p	CMTM4	146223	ENSG00000183723	CLASH	23622248
mirtarbase	hsa-miR-195-3p	CMTM6	54918	ENSG00000091317	HITS-CLIP	28735896
mirtarbase	hsa-miR-3160-3p	CNBP	7555	ENSG00000169714	PAR-CLIP	26701625
mirtarbase	hsa-let-7f-5p	CNEP1R1	255919	ENSG00000205423	CLASH	23622248
mirtarbase	hsa-miR-23a-3p	CNN2	1265	ENSG00000064666	PAR-CLIP	23592263
mirtarbase	hsa-miR-23b-3p	CNN2	1265	ENSG00000064666	PAR-CLIP	23592263
mirtarbase	hsa-miR-202-5p	CNN3	1266	ENSG00000117519	HITS-CLIP	23824327
mirtarbase	hsa-miR-651-5p	CNN3	1266	ENSG00000117519	PAR-CLIP	21572407
mirtarbase	hsa-let-7c-5p	CNNM2	54805	ENSG00000148842	3'LIFE	25074381
mirtarbase	hsa-miR-203a-3p	CNNM3	26505	ENSG00000168763	PAR-CLIP	22100165
mirtarbase	hsa-miR-203a-3p	CNNM4	26504	ENSG00000158158	PAR-CLIP	21572407
mirtarbase	hsa-miR-23a-3p	CNOT1	23019	ENSG00000125107	CLASH	23622248
mirtarbase	hsa-let-7c-5p	CNOT3	4849	ENSG00000088038	CLASH	23622248
mirtarbase	hsa-let-7c-5p	CNOT3	4849	ENSG00000274176	CLASH	23622248
mirtarbase	hsa-let-7c-5p	CNOT3	4849	ENSG00000274616	CLASH	23622248
mirtarbase	hsa-let-7c-5p	CNOT3	4849	ENSG00000277600	CLASH	23622248
mirtarbase	hsa-let-7c-5p	CNOT3	4849	ENSG00000273943	CLASH	23622248
mirtarbase	hsa-let-7c-5p	CNOT3	4849	ENSG00000276082	CLASH	23622248
mirtarbase	hsa-let-7c-5p	CNOT3	4849	ENSG00000275979	CLASH	23622248
mirtarbase	hsa-let-7c-5p	CNOT3	4849	ENSG00000277114	CLASH	23622248
mirtarbase	hsa-let-7c-5p	CNOT3	4849	ENSG00000274941	CLASH	23622248
mirtarbase	hsa-let-7c-5p	CNOT3	4849	ENSG00000277615	CLASH	23622248
mirtarbase	hsa-miR-23a-3p	CNOT6	57472	ENSG00000113300	PAR-CLIP	24398324
mirtarbase	hsa-miR-23b-3p	CNOT6	57472	ENSG00000113300	PAR-CLIP	24398324
mirtarbase	hsa-let-7f-5p	CNOT8	9337	ENSG00000155508	CLASH	23622248
mirtarbase	hsa-miR-23a-3p	CNOT9	9125	ENSG00000144580	CLASH	23622248
mirtarbase	hsa-miR-200a-5p	COBLL1	22837	ENSG00000082438	HITS-CLIP	19536157
mirtarbase	hsa-miR-34b-3p	COG6	57511	ENSG00000133103	HITS-CLIP	23824327
mirtarbase	hsa-let-7c-5p	COIL	8161	ENSG00000121058	PAR-CLIP	23446348
mirtarbase	hsa-let-7c-5p	COIL	8161	ENSG00000121058	PAR-CLIP	21572407
mirtarbase	hsa-let-7c-5p	COIL	8161	ENSG00000121058	PAR-CLIP	20371350
mirtarbase	hsa-let-7f-5p	COIL	8161	ENSG00000121058	PAR-CLIP	23446348
mirtarbase	hsa-let-7f-5p	COIL	8161	ENSG00000121058	PAR-CLIP	21572407
mirtarbase	hsa-let-7f-5p	COIL	8161	ENSG00000121058	PAR-CLIP	20371350
mirtarbase	hsa-miR-202-5p	COIL	8161	ENSG00000121058	PAR-CLIP	23592263
mirtarbase	hsa-miR-202-5p	COIL	8161	ENSG00000121058	PAR-CLIP	24398324
mirtarbase	hsa-miR-202-5p	COIL	8161	ENSG00000121058	PAR-CLIP	23446348
mirtarbase	hsa-miR-202-5p	COIL	8161	ENSG00000121058	PAR-CLIP	21572407
mirtarbase	hsa-miR-202-5p	COIL	8161	ENSG00000121058	PAR-CLIP	20371350
mirtarbase	hsa-miR-506-3p	COL13A1	1305	ENSG00000197467	HITS-CLIP	21572407
mirtarbase	hsa-miR-486-3p	COL18A1	80781	ENSG00000182871	PAR-CLIP	26701625
mirtarbase	hsa-miR-1233-5p	COL5A1	1289	ENSG00000130635	PAR-CLIP	23592263
mirtarbase	hsa-let-7c-5p	COL8A1	1295	ENSG00000144810	PAR-CLIP	23592263
mirtarbase	hsa-let-7f-5p	COL8A1	1295	ENSG00000144810	PAR-CLIP	23592263
mirtarbase	hsa-miR-664a-5p	COL9A2	1298	ENSG00000049089	PAR-CLIP	22012620
mirtarbase	hsa-miR-3160-3p	COLCA1	399948	ENSG00000196167	PAR-CLIP	27292025
mirtarbase	hsa-let-7c-5p	COLEC12	81035	ENSG00000158270	PAR-CLIP	21572407
mirtarbase	hsa-let-7f-5p	COLEC12	81035	ENSG00000158270	PAR-CLIP	21572407
mirtarbase	hsa-miR-1233-5p	COLGALT1	79709	ENSG00000130309	PAR-CLIP	23592263
mirtarbase	hsa-miR-202-5p	COMMD2	51122	ENSG00000114744	PAR-CLIP	20371350
mirtarbase	hsa-miR-195-3p	COMMD3-BMI1	100532731	ENSG00000269897	HITS-CLIP	19536157
mirtarbase	hsa-miR-506-3p	COMMD5	28991	ENSG00000170619	PAR-CLIP	23592263
mirtarbase	hsa-miR-506-3p	COMMD5	28991	ENSG00000170619	PAR-CLIP	20371350
mirtarbase	hsa-miR-23b-3p	COPA	1314	ENSG00000122218	CLASH	23622248
mirtarbase	hsa-let-7c-5p	COPS3	8533	ENSG00000141030	CLASH	23622248
mirtarbase	hsa-let-7c-5p	COPS6	10980	ENSG00000168090	Western blot	21530537
mirtarbase	hsa-let-7f-5p	COPS6	10980	ENSG00000168090	Western blot	21530537
mirtarbase	hsa-miR-509-3-5p	COPS7B	64708	ENSG00000144524	PAR-CLIP	23592263
mirtarbase	hsa-miR-509-5p	COPS7B	64708	ENSG00000144524	PAR-CLIP	23592263
mirtarbase	hsa-miR-514a-3p	COPS7B	64708	ENSG00000144524	HITS-CLIP	28735896
mirtarbase	hsa-let-7c-5p	COPS8	10920	ENSG00000198612	Western blot	21530537
mirtarbase	hsa-let-7f-5p	COPS8	10920	ENSG00000198612	Western blot	21530537
mirtarbase	hsa-miR-202-5p	COPS8	10920	ENSG00000198612	PAR-CLIP	23446348
mirtarbase	hsa-miR-202-5p	COPS8	10920	ENSG00000198612	PAR-CLIP//HITS-CLIP	21572407
mirtarbase	hsa-miR-486-3p	COPZ1	22818	ENSG00000111481	PAR-CLIP	23592263
mirtarbase	hsa-miR-202-5p	COQ7	10229	ENSG00000167186	HITS-CLIP	19536157
mirtarbase	hsa-miR-514a-3p	CORO1C	23603	ENSG00000110880	PAR-CLIP	20371350
mirtarbase	hsa-miR-506-3p	COTL1	23406	ENSG00000103187	Luciferase reporter assay//qRT-PCR//Western blot	27893417
mirtarbase	hsa-miR-509-3-5p	COTL1	23406	ENSG00000103187	PAR-CLIP	27292025
mirtarbase	hsa-miR-509-5p	COTL1	23406	ENSG00000103187	PAR-CLIP	27292025
mirtarbase	hsa-miR-203a-3p	COX20	116228	ENSG00000203667	PAR-CLIP	23446348
mirtarbase	hsa-miR-203a-3p	COX20	116228	ENSG00000203667	PAR-CLIP	22012620
mirtarbase	hsa-miR-203a-3p	COX20	116228	ENSG00000203667	PAR-CLIP	21572407
mirtarbase	hsa-miR-203a-3p	COX20	116228	ENSG00000203667	PAR-CLIP	20371350
mirtarbase	hsa-let-7c-5p	COX6B1	1340	ENSG00000126267	HITS-CLIP	23706177
mirtarbase	hsa-let-7f-5p	COX6B1	1340	ENSG00000126267	HITS-CLIP	23706177
mirtarbase	hsa-miR-3160-3p	COX6B1	1340	ENSG00000126267	HITS-CLIP	27418678
mirtarbase	hsa-miR-651-5p	COX6B1	1340	ENSG00000126267	PAR-CLIP	21572407
mirtarbase	hsa-let-7c-5p	CPA4	51200	ENSG00000128510	HITS-CLIP	23706177
mirtarbase	hsa-let-7f-5p	CPA4	51200	ENSG00000128510	HITS-CLIP	23706177
mirtarbase	hsa-miR-23b-3p	CPEB3	22849	ENSG00000107864	Sequencing	20371350
mirtarbase	hsa-miR-203a-3p	CPEB4	80315	ENSG00000113742	PAR-CLIP	23446348
mirtarbase	hsa-miR-203a-3p	CPEB4	80315	ENSG00000113742	PAR-CLIP	21572407
mirtarbase	hsa-miR-200a-5p	CPS1	1373	ENSG00000021826	HITS-CLIP	23313552
mirtarbase	hsa-miR-23b-3p	CPSF7	79869	ENSG00000149532	CLASH	23622248
mirtarbase	hsa-miR-486-3p	CRABP2	1382	ENSG00000143320	PAR-CLIP	26701625
mirtarbase	hsa-miR-1246	CRADD	8738	ENSG00000169372	PAR-CLIP	23446348
mirtarbase	hsa-miR-664a-5p	CRAMP1	57585	ENSG00000007545	PAR-CLIP	21572407
mirtarbase	hsa-miR-486-3p	CRCP	27297	ENSG00000241258	PAR-CLIP	27292025
mirtarbase	hsa-miR-203a-3p	CREB1	1385	ENSG00000118260	Luciferase reporter assay//qRT-PCR	21707582
mirtarbase	hsa-miR-34b-3p	CREB1	1385	ENSG00000118260	Microarray//QRTPCR//Western blot	24816316
mirtarbase	hsa-miR-6507-5p	CREBL2	1389	ENSG00000111269	PAR-CLIP	21572407
mirtarbase	hsa-miR-6507-5p	CREBL2	1389	ENSG00000111269	PAR-CLIP	20371350
mirtarbase	hsa-miR-1246	CREBRF	153222	ENSG00000164463	HITS-CLIP	23313552
mirtarbase	hsa-miR-320c	CREBRF	153222	ENSG00000164463	PAR-CLIP	22100165
mirtarbase	hsa-miR-506-3p	CREBRF	153222	ENSG00000164463	PAR-CLIP	20371350
mirtarbase	hsa-miR-509-3-5p	CREBZF	58487	ENSG00000137504	PAR-CLIP	21572407
mirtarbase	hsa-miR-509-5p	CREBZF	58487	ENSG00000137504	PAR-CLIP	21572407
mirtarbase	hsa-let-7c-5p	CREM	1390	ENSG00000095794	3'LIFE	25074381
mirtarbase	hsa-miR-486-3p	CRIPT	9419	ENSG00000119878	HITS-CLIP	23313552
mirtarbase	hsa-miR-486-5p	CRIPT	9419	ENSG00000119878	HITS-CLIP	19536157
mirtarbase	hsa-miR-1233-5p	CRISPLD2	83716	ENSG00000103196	PAR-CLIP	23592263
mirtarbase	hsa-miR-651-5p	CRISPLD2	83716	ENSG00000103196	HITS-CLIP	23824327
mirtarbase	hsa-let-7c-5p	CRK	1398	ENSG00000167193	3'LIFE	25074381
mirtarbase	hsa-miR-320c	CRK	1398	ENSG00000167193	PAR-CLIP	20371350
mirtarbase	hsa-miR-509-3-5p	CRK	1398	ENSG00000167193	PAR-CLIP	21572407
mirtarbase	hsa-miR-509-5p	CRK	1398	ENSG00000167193	PAR-CLIP	21572407
mirtarbase	hsa-miR-23b-3p	CRKL	1399	ENSG00000099942	CLASH	23622248
mirtarbase	hsa-miR-1233-5p	CRLF3	51379	ENSG00000176390	PAR-CLIP	23592263
mirtarbase	hsa-miR-1233-5p	CRLF3	51379	ENSG00000176390	HITS-CLIP	23706177
mirtarbase	hsa-miR-23a-3p	CRLS1	54675	ENSG00000088766	HITS-CLIP	23824327
mirtarbase	hsa-miR-23b-3p	CRLS1	54675	ENSG00000088766	HITS-CLIP	23824327
mirtarbase	hsa-miR-509-3-5p	CRP	1401	ENSG00000132693	PAR-CLIP	26701625
mirtarbase	hsa-miR-509-5p	CRP	1401	ENSG00000132693	PAR-CLIP	26701625
mirtarbase	hsa-miR-1233-5p	CRTAP	10491	ENSG00000170275	HITS-CLIP	23824327
mirtarbase	hsa-miR-514a-3p	CRTC3	64784	ENSG00000140577	HITS-CLIP	23313552
mirtarbase	hsa-let-7c-5p	CRX	1406	ENSG00000105392	PAR-CLIP	26701625
mirtarbase	hsa-let-7f-5p	CRX	1406	ENSG00000105392	PAR-CLIP	26701625
mirtarbase	hsa-let-7c-5p	CRY2	1408	ENSG00000121671	PAR-CLIP	23592263
mirtarbase	hsa-let-7c-5p	CRY2	1408	ENSG00000121671	PAR-CLIP	26701625
mirtarbase	hsa-let-7f-5p	CRY2	1408	ENSG00000121671	PAR-CLIP	23592263
mirtarbase	hsa-let-7f-5p	CRY2	1408	ENSG00000121671	PAR-CLIP	26701625
mirtarbase	hsa-miR-1233-5p	CRY2	1408	ENSG00000121671	PAR-CLIP	26701625
mirtarbase	hsa-miR-200a-5p	CS	1431	ENSG00000062485	PAR-CLIP	23592263
mirtarbase	hsa-miR-23a-3p	CSDE1	7812	ENSG00000009307	CLASH	23622248
mirtarbase	hsa-miR-23b-3p	CSDE1	7812	ENSG00000009307	CLASH	23622248
mirtarbase	hsa-miR-1233-5p	CSK	1445	ENSG00000103653	PAR-CLIP	26701625
mirtarbase	hsa-miR-125b-2-3p	CSMD2	114784	ENSG00000121904	HITS-CLIP	23824327
mirtarbase	hsa-miR-3160-5p	CSNK1A1	1452	ENSG00000113712	HITS-CLIP	19536157
mirtarbase	hsa-let-7c-5p	CSNK2A1	1457	ENSG00000101266	CLASH	23622248
mirtarbase	hsa-miR-125b-2-3p	CSRNP3	80034	ENSG00000178662	PAR-CLIP	21572407
mirtarbase	hsa-miR-6507-5p	CSRNP3	80034	ENSG00000178662	PAR-CLIP	21572407
mirtarbase	hsa-miR-486-3p	CST9	128822	ENSG00000173335	PAR-CLIP	23592263
mirtarbase	hsa-miR-125b-2-3p	CSTB	1476	ENSG00000160213	CLASH	23622248
mirtarbase	hsa-let-7c-5p	CSTF2T	23283	ENSG00000177613	CLASH	23622248
mirtarbase	hsa-miR-651-5p	CTBS	1486	ENSG00000117151	HITS-CLIP	23824327
mirtarbase	hsa-miR-651-5p	CTBS	1486	ENSG00000117151	HITS-CLIP	19536157
mirtarbase	hsa-miR-1246	CTC1	80169	ENSG00000178971	PAR-CLIP	24398324
mirtarbase	hsa-miR-1246	CTC1	80169	ENSG00000178971	PAR-CLIP	23446348
mirtarbase	hsa-miR-1246	CTC1	80169	ENSG00000178971	PAR-CLIP	22012620
mirtarbase	hsa-miR-1246	CTC1	80169	ENSG00000178971	PAR-CLIP//HITS-CLIP	21572407
mirtarbase	hsa-miR-1246	CTC1	80169	ENSG00000178971	PAR-CLIP	20371350
mirtarbase	hsa-miR-1246	CTC1	80169	ENSG00000178971	HITS-CLIP	23706177
mirtarbase	hsa-miR-1246	CTC1	80169	ENSG00000178971	PAR-CLIP	27292025
mirtarbase	hsa-miR-1233-5p	CTDNEP1	23399	ENSG00000175826	PAR-CLIP	23592263
mirtarbase	hsa-miR-1233-5p	CTDNEP1	23399	ENSG00000288307	PAR-CLIP	23592263
mirtarbase	hsa-miR-486-3p	CTDNEP1	23399	ENSG00000175826	PAR-CLIP	23592263
mirtarbase	hsa-miR-486-3p	CTDNEP1	23399	ENSG00000288307	PAR-CLIP	23592263
mirtarbase	hsa-miR-200a-5p	CTNNB1	1499	ENSG00000168036	Luciferase reporter assay//Western blot	28164117
mirtarbase	hsa-miR-664a-5p	CTNNBL1	56259	ENSG00000132792	HITS-CLIP	23824327
mirtarbase	hsa-let-7c-5p	CTPS1	1503	ENSG00000171793	HITS-CLIP	23313552
mirtarbase	hsa-let-7f-5p	CTPS1	1503	ENSG00000171793	HITS-CLIP	23313552
mirtarbase	hsa-miR-320c	CTRC	11330	ENSG00000162438	PAR-CLIP	23708386
mirtarbase	hsa-miR-320c	CTRC	11330	ENSG00000162438	PAR-CLIP	22291592
mirtarbase	hsa-miR-486-3p	CTSA	5476	ENSG00000064601	PAR-CLIP	26701625
mirtarbase	hsa-miR-664a-5p	CTSS	1520	ENSG00000163131	HITS-CLIP	23313552
mirtarbase	hsa-miR-195-3p	CUL2	8453	ENSG00000108094	Microarray//qRT-PCR	27144577
mirtarbase	hsa-miR-203a-3p	CUL3	8452	ENSG00000036257	PAR-CLIP	22100165
mirtarbase	hsa-miR-23b-3p	CUL4A	8451	ENSG00000139842	CLASH	23622248
mirecords	hsa-miR-23a-3p	CXCL12	6387	ENSG00000107562		14697198
mirecords	hsa-miR-23a-3p	CXCL12	6387	ENSG00000107562		14697198
mirecords	hsa-miR-23a-3p	CXCL12	6387	ENSG00000107562		14697198
mirtarbase	hsa-miR-23a-3p	CXCL12	6387	ENSG00000107562	Luciferase reporter assay//Reporter assay;Other	14697198
mirtarbase	hsa-let-7c-5p	CXCL8	3576	ENSG00000169429	PAR-CLIP	26701625
mirtarbase	hsa-let-7f-5p	CXCL8	3576	ENSG00000169429	PAR-CLIP	26701625
mirtarbase	hsa-miR-203a-3p	CXCL8	3576	ENSG00000169429	qRT-PCR	26304234
mirtarbase	hsa-miR-23a-3p	CXCL8	3576	ENSG00000169429	Luciferase reporter assay//qRT-PCR//Western blot	24498188
mirtarbase	hsa-miR-23a-3p	CXCL8	3576	ENSG00000169429	Western blot	26314966
mirtarbase	hsa-miR-203a-3p	CXXC4	80319	ENSG00000168772	PAR-CLIP	22100165
mirtarbase	hsa-miR-23b-3p	CYB561D1	284613	ENSG00000174151	CLASH	23622248
mirtarbase	hsa-miR-320c	CYCS	54205	ENSG00000172115	CLASH	23622248
mirtarbase	hsa-miR-34b-3p	CYCS	54205	ENSG00000172115	HITS-CLIP	23313552
mirtarbase	hsa-let-7f-5p	CYP19A1	1588	ENSG00000137869	Luciferase reporter assay	22407818
mirtarbase	hsa-miR-203a-3p	CYP20A1	57404	ENSG00000119004	PAR-CLIP	22100165
mirtarbase	hsa-miR-3160-3p	CYP20A1	57404	ENSG00000119004	PAR-CLIP	27292025
mirtarbase	hsa-miR-378c	CYP20A1	57404	ENSG00000119004	PAR-CLIP	22012620
mirtarbase	hsa-miR-509-3-5p	CYP27C1	339761	ENSG00000186684	PAR-CLIP	22012620
mirtarbase	hsa-miR-509-5p	CYP27C1	339761	ENSG00000186684	PAR-CLIP	22012620
mirtarbase	hsa-miR-1233-5p	CYP2W1	54905	ENSG00000073067	PAR-CLIP	23592263
mirtarbase	hsa-miR-1233-5p	CYP2W1	54905	ENSG00000073067	PAR-CLIP	23446348
mirtarbase	hsa-miR-1233-5p	CYP2W1	54905	ENSG00000073067	PAR-CLIP	20371350
mirtarbase	hsa-miR-200a-5p	CYP4F11	57834	ENSG00000171903	PAR-CLIP	23446348
mirtarbase	hsa-miR-200a-5p	CYP4F11	57834	ENSG00000171903	PAR-CLIP//HITS-CLIP	21572407
mirtarbase	hsa-miR-3160-3p	CYP7B1	9420	ENSG00000172817	PAR-CLIP	27292025
mirtarbase	hsa-miR-486-3p	CYTH2	9266	ENSG00000105443	HITS-CLIP	19536157
mirtarbase	hsa-miR-651-5p	DARS1	1615	ENSG00000115866	HITS-CLIP	23824327
mirtarbase	hsa-miR-34b-3p	DARS2	55157	ENSG00000117593	HITS-CLIP	23313552
mirtarbase	hsa-miR-664a-5p	DARS2	55157	ENSG00000117593	PAR-CLIP	23446348
mirtarbase	hsa-miR-125b-2-3p	DAZAP1	26528	ENSG00000071626	PAR-CLIP	26701625
mirtarbase	hsa-miR-125b-2-3p	DAZAP2	9802	ENSG00000183283	PAR-CLIP	23592263
mirtarbase	hsa-miR-125b-2-3p	DAZAP2	9802	ENSG00000183283	PAR-CLIP	24398324
mirtarbase	hsa-miR-125b-2-3p	DAZAP2	9802	ENSG00000183283	PAR-CLIP	23446348
mirtarbase	hsa-miR-125b-2-3p	DAZAP2	9802	ENSG00000183283	PAR-CLIP//HITS-CLIP	21572407
mirtarbase	hsa-miR-125b-2-3p	DAZAP2	9802	ENSG00000183283	PAR-CLIP	20371350
mirtarbase	hsa-miR-203a-3p	DAZAP2	9802	ENSG00000183283	HITS-CLIP	23824327
mirtarbase	hsa-miR-3160-5p	DAZAP2	9802	ENSG00000183283	PAR-CLIP	23592263
mirtarbase	hsa-miR-486-3p	DAZAP2	9802	ENSG00000183283	PAR-CLIP	23592263
mirtarbase	hsa-miR-1233-5p	DBNDD1	79007	ENSG00000003249	PAR-CLIP	26701625
mirtarbase	hsa-miR-6507-5p	DCAF17	80067	ENSG00000115827	HITS-CLIP	23706177
mirtarbase	hsa-let-7c-5p	DCAF7	10238	ENSG00000136485	CLASH	23622248
mirtarbase	hsa-miR-1233-5p	DCAF8	50717	ENSG00000132716	PAR-CLIP	23592263
mirtarbase	hsa-miR-6507-5p	DCBLD2	131566	ENSG00000057019	PAR-CLIP	27292025
mirtarbase	hsa-miR-23a-3p	DCP2	167227	ENSG00000172795	PAR-CLIP	24398324
mirtarbase	hsa-miR-23b-3p	DCP2	167227	ENSG00000172795	PAR-CLIP	24398324
mirtarbase	hsa-miR-34b-3p	DCPS	28960	ENSG00000110063	PAR-CLIP	23592263
mirtarbase	hsa-miR-486-5p	DCTN4	51164	ENSG00000132912	HITS-CLIP	19536157
mirtarbase	hsa-let-7c-5p	DCTN5	84516	ENSG00000166847	CLASH	23622248
mirtarbase	hsa-miR-3160-5p	DCTN5	84516	ENSG00000166847	HITS-CLIP	23824327
mirtarbase	hsa-miR-3160-5p	DCTN5	84516	ENSG00000166847	HITS-CLIP	19536157
mirtarbase	hsa-miR-320c	DCTN5	84516	ENSG00000166847	PAR-CLIP	24398324
mirtarbase	hsa-miR-320c	DCTN5	84516	ENSG00000166847	PAR-CLIP	23446348
mirtarbase	hsa-miR-320c	DCTN5	84516	ENSG00000166847	PAR-CLIP	21572407
mirtarbase	hsa-miR-320c	DCTN5	84516	ENSG00000166847	PAR-CLIP	20371350
mirtarbase	hsa-miR-378c	DCTPP1	79077	ENSG00000179958	HITS-CLIP	19536157
mirtarbase	hsa-miR-506-3p	DDI2	84301	ENSG00000197312	PAR-CLIP	20371350
mirtarbase	hsa-miR-378c	DDX17	10521	ENSG00000100201	CLASH	23622248
mirtarbase	hsa-let-7c-5p	DDX18	8886	ENSG00000088205	CLASH	23622248
mirtarbase	hsa-miR-23b-3p	DDX27	55661	ENSG00000124228	CLASH	23622248
mirtarbase	hsa-miR-486-3p	DDX39B	7919	ENSG00000237889	PAR-CLIP	26701625
mirtarbase	hsa-miR-486-3p	DDX39B	7919	ENSG00000225073	PAR-CLIP	26701625
mirtarbase	hsa-miR-486-3p	DDX39B	7919	ENSG00000229496	PAR-CLIP	26701625
mirtarbase	hsa-miR-486-3p	DDX39B	7919	ENSG00000225859	PAR-CLIP	26701625
mirtarbase	hsa-miR-486-3p	DDX39B	7919	ENSG00000235439	PAR-CLIP	26701625
mirtarbase	hsa-miR-486-3p	DDX39B	7919	ENSG00000230624	PAR-CLIP	26701625
mirtarbase	hsa-miR-486-3p	DDX39B	7919	ENSG00000215425	PAR-CLIP	26701625
mirtarbase	hsa-miR-486-3p	DDX39B	7919	ENSG00000198563	PAR-CLIP	26701625
mirtarbase	hsa-miR-202-5p	DDX3X	1654	ENSG00000215301	PAR-CLIP//HITS-CLIP	21572407
mirtarbase	hsa-miR-651-5p	DDX3X	1654	ENSG00000215301	PAR-CLIP	23446348
mirtarbase	hsa-miR-651-5p	DDX3X	1654	ENSG00000215301	PAR-CLIP//HITS-CLIP	21572407
mirtarbase	hsa-miR-203a-3p	DDX3Y	8653	ENSG00000067048	PAR-CLIP	21572407
mirtarbase	hsa-miR-23b-3p	DDX47	51202	ENSG00000213782	CLASH	23622248
mirtarbase	hsa-miR-23a-3p	DDX5	1655	ENSG00000108654	CLASH	23622248
mirtarbase	hsa-miR-506-3p	DDX52	11056	ENSG00000278053	PAR-CLIP	23592263
mirtarbase	hsa-miR-506-3p	DDX52	11056	ENSG00000277594	PAR-CLIP	23592263
mirtarbase	hsa-miR-202-5p	DDX6	1656	ENSG00000110367	PAR-CLIP	22012620
mirtarbase	hsa-let-7c-5p	DELE1	9812	ENSG00000081791	CLASH	23622248
mirtarbase	hsa-miR-195-3p	DENND1B	163486	ENSG00000213047	Microarray//qRT-PCR	27144577
mirtarbase	hsa-miR-486-5p	DENND5B	160518	ENSG00000170456	HITS-CLIP	23824327
mirtarbase	hsa-miR-1233-5p	DENR	8562	ENSG00000139726	HITS-CLIP	23313552
mirtarbase	hsa-miR-203a-3p	DGAT2	84649	ENSG00000062282	PAR-CLIP	22291592
mirtarbase	hsa-miR-23b-3p	DGCR2	9993	ENSG00000070413	CLASH	23622248
mirtarbase	hsa-miR-125b-2-3p	DGKH	160851	ENSG00000102780	HITS-CLIP	19536157
mirtarbase	hsa-miR-1246	DGS2	8026		PAR-CLIP	24398324
mirtarbase	hsa-miR-1246	DGS2	8026		PAR-CLIP	21572407
mirtarbase	hsa-miR-1246	DGS2	8026		PAR-CLIP	20371350
mirtarbase	hsa-miR-1268b	DHCR7	1717	ENSG00000172893	PAR-CLIP	21572407
mirtarbase	hsa-miR-203a-3p	DHX33	56919	ENSG00000005100	PAR-CLIP	23592263
mirtarbase	hsa-miR-203a-3p	DHX33	56919	ENSG00000005100	PAR-CLIP	26701625
mirtarbase	hsa-miR-23b-3p	DHX33	56919	ENSG00000005100	CLASH	23622248
mirtarbase	hsa-miR-23b-3p	DHX57	90957	ENSG00000163214	Sequencing	20371350
mirtarbase	hsa-let-7c-5p	DHX9	1660	ENSG00000135829	CLASH	23622248
mirtarbase	hsa-let-7c-5p	DIABLO	56616	ENSG00000184047	PAR-CLIP	23446348
mirtarbase	hsa-let-7c-5p	DIABLO	56616	ENSG00000184047	PAR-CLIP	20371350
mirtarbase	hsa-let-7f-5p	DIABLO	56616	ENSG00000184047	PAR-CLIP	23446348
mirtarbase	hsa-let-7f-5p	DIABLO	56616	ENSG00000184047	PAR-CLIP	20371350
mirtarbase	hsa-miR-1233-5p	DIAPH1	1729	ENSG00000131504	PAR-CLIP	26701625
mirtarbase	hsa-miR-23b-3p	DIAPH1	1729	ENSG00000131504	CLASH	23622248
mirtarbase	hsa-let-7c-5p	DICER1	23405	ENSG00000100697	Western blot//Northern blot	18700235
mirtarbase	hsa-miR-125b-2-3p	DIP2A	23181	ENSG00000160305	HITS-CLIP	23706177
mirtarbase	hsa-miR-664a-5p	DIPK2B	79742	ENSG00000147113	PAR-CLIP	23446348
mirtarbase	hsa-let-7c-5p	DISC1	27185	ENSG00000162946	PAR-CLIP	23592263
mirtarbase	hsa-let-7c-5p	DISC1	27185	ENSG00000162946	PAR-CLIP	26701625
mirtarbase	hsa-let-7c-5p	DISC1	27185	ENSG00000162946	PAR-CLIP	27292025
mirtarbase	hsa-let-7f-5p	DISC1	27185	ENSG00000162946	PAR-CLIP	23592263
mirtarbase	hsa-let-7f-5p	DISC1	27185	ENSG00000162946	PAR-CLIP	26701625
mirtarbase	hsa-let-7f-5p	DISC1	27185	ENSG00000162946	PAR-CLIP	27292025
mirtarbase	hsa-miR-203a-3p	DLC1	10395	ENSG00000164741	PAR-CLIP	22012620
mirtarbase	hsa-miR-203a-3p	DLC1	10395	ENSG00000285265	PAR-CLIP	22012620
mirtarbase	hsa-miR-506-3p	DLEU1	10301		HITS-CLIP	19536157
mirtarbase	hsa-miR-125b-2-3p	DLGAP3	58512	ENSG00000116544	HITS-CLIP	19536157
mirtarbase	hsa-miR-486-3p	DLGAP4	22839	ENSG00000080845	PAR-CLIP	23592263
mirtarbase	hsa-let-7c-5p	DLX4	1748	ENSG00000108813	3'LIFE	25074381
mirtarbase	hsa-miR-203a-3p	DLX5	1749	ENSG00000105880	Immunoblot//In situ hybridization//Luciferase reporter assay//qRT-PCR//Western blot	21159887
mirtarbase	hsa-miR-203a-3p	DLX5	1749	ENSG00000105880	Luciferase reporter assay//qRT-PCR//Western blot	28025541
mirtarbase	hsa-miR-23b-3p	DMTN	2039	ENSG00000158856	CLASH	23622248
mirtarbase	hsa-let-7c-5p	DNA2	1763	ENSG00000138346	PAR-CLIP	23446348
mirtarbase	hsa-let-7f-5p	DNA2	1763	ENSG00000138346	PAR-CLIP	23446348
mirtarbase	hsa-miR-203a-3p	DNAAF2	55172	ENSG00000165506	PAR-CLIP	23446348
mirtarbase	hsa-miR-203a-3p	DNAAF2	55172	ENSG00000165506	PAR-CLIP	22012620
mirtarbase	hsa-miR-1233-5p	DNAH10OS	642797		PAR-CLIP	20371350
mirtarbase	hsa-let-7c-5p	DNAH9	1770	ENSG00000007174	HITS-CLIP	23706177
mirtarbase	hsa-let-7f-5p	DNAH9	1770	ENSG00000007174	HITS-CLIP	23706177
mirtarbase	hsa-miR-203a-3p	DNAJB6	10049	ENSG00000105993	PAR-CLIP	24398324
mirtarbase	hsa-miR-203a-3p	DNAJB6	10049	ENSG00000105993	PAR-CLIP	22012620
mirtarbase	hsa-miR-1268b	DNAJC10	54431	ENSG00000077232	PAR-CLIP	23446348
mirtarbase	hsa-miR-6507-5p	DNAJC10	54431	ENSG00000077232	PAR-CLIP	22100165
mirtarbase	hsa-let-7c-5p	DNAJC16	23341	ENSG00000116138	CLASH	23622248
mirtarbase	hsa-miR-23a-3p	DNAJC21	134218	ENSG00000168724	PAR-CLIP	22012620
mirtarbase	hsa-miR-23b-3p	DNAJC21	134218	ENSG00000168724	PAR-CLIP	22012620
mirtarbase	hsa-miR-1233-5p	DNAJC24	120526	ENSG00000170946	PAR-CLIP	20371350
mirtarbase	hsa-let-7c-5p	DNAJC28	54943	ENSG00000177692	HITS-CLIP	23313552
mirtarbase	hsa-let-7c-5p	DNAJC28	54943	ENSG00000262911	HITS-CLIP	23313552
mirtarbase	hsa-let-7f-5p	DNAJC28	54943	ENSG00000177692	HITS-CLIP	23313552
mirtarbase	hsa-let-7f-5p	DNAJC28	54943	ENSG00000262911	HITS-CLIP	23313552
mirtarbase	hsa-miR-34b-3p	DNAJC28	54943	ENSG00000177692	HITS-CLIP	23313552
mirtarbase	hsa-miR-34b-3p	DNAJC28	54943	ENSG00000262911	HITS-CLIP	23313552
mirtarbase	hsa-miR-23b-3p	DNAJC5	80331	ENSG00000101152	CLASH	23622248
mirtarbase	hsa-let-7c-5p	DNAJC6	9829	ENSG00000116675	CLASH	23622248
mirtarbase	hsa-miR-486-3p	DNAJC6	9829	ENSG00000116675	HITS-CLIP	23824327
mirtarbase	hsa-miR-486-3p	DNAJC6	9829	ENSG00000116675	HITS-CLIP	27418678
mirtarbase	hsa-miR-1233-5p	DNAJC8	22826	ENSG00000126698	PAR-CLIP	23446348
mirtarbase	hsa-miR-1233-5p	DNAJC8	22826	ENSG00000285317	PAR-CLIP	23446348
mirtarbase	hsa-let-7c-5p	DNAL1	83544	ENSG00000119661	PAR-CLIP	21572407
mirtarbase	hsa-let-7c-5p	DNAL1	83544	ENSG00000119661	PAR-CLIP	27292025
mirtarbase	hsa-let-7f-5p	DNAL1	83544	ENSG00000119661	PAR-CLIP	21572407
mirtarbase	hsa-let-7f-5p	DNAL1	83544	ENSG00000119661	PAR-CLIP	27292025
mirtarbase	hsa-miR-3160-3p	DNAL1	83544	ENSG00000119661	PAR-CLIP	23592263
mirtarbase	hsa-miR-34b-3p	DNAL1	83544	ENSG00000119661	PAR-CLIP	21572407
mirtarbase	hsa-miR-34b-3p	DNAL1	83544	ENSG00000119661	PAR-CLIP	27292025
mirtarbase	hsa-miR-23b-3p	DNMBP	23268	ENSG00000107554	CLASH	23622248
mirtarbase	hsa-let-7c-5p	DNMT1	1786	ENSG00000130816	3'LIFE	25074381
mirtarbase	hsa-miR-506-3p	DNMT3B	1789	ENSG00000088305	Mass spectrometry//Western blot	26497367
mirtarbase	hsa-miR-664a-5p	DNPEP	23549	ENSG00000123992	HITS-CLIP	23824327
mirtarbase	hsa-miR-203a-3p	DNTTIP2	30836	ENSG00000067334	HITS-CLIP	23824327
mirtarbase	hsa-miR-3160-3p	DNTTIP2	30836	ENSG00000067334	PAR-CLIP	27292025
mirtarbase	hsa-miR-486-5p	DOCK3	1795	ENSG00000088538	Immunofluorescence//Immunohistochemistry//Immunoprecipitaion//Luciferase reporter assay//qRT-PCR//Western blot	24789910
mirtarbase	hsa-miR-23a-3p	DOCK4	9732	ENSG00000128512	PAR-CLIP	23446348
mirtarbase	hsa-miR-23a-3p	DOCK4	9732	ENSG00000128512	PAR-CLIP//HITS-CLIP	21572407
mirtarbase	hsa-miR-23b-3p	DOCK4	9732	ENSG00000128512	PAR-CLIP	23446348
mirtarbase	hsa-miR-23b-3p	DOCK4	9732	ENSG00000128512	PAR-CLIP//HITS-CLIP	21572407
mirtarbase	hsa-miR-23b-3p	DONSON	29980	ENSG00000159147	CLASH	23622248
mirtarbase	hsa-let-7c-5p	DOT1L	84444	ENSG00000104885	CLASH	23622248
mirtarbase	hsa-miR-378c	DPY19L3	147991	ENSG00000178904	HITS-CLIP	28735896
mirtarbase	hsa-miR-125b-2-3p	DR1	1810	ENSG00000117505	PAR-CLIP	21572407
mirtarbase	hsa-miR-6507-5p	DR1	1810	ENSG00000117505	PAR-CLIP	21572407
mirtarbase	hsa-miR-509-3-5p	DRAXIN	374946	ENSG00000162490	HITS-CLIP	23824327
mirtarbase	hsa-miR-509-5p	DRAXIN	374946	ENSG00000162490	HITS-CLIP	23824327
mirtarbase	hsa-miR-195-3p	DROSHA	29102	ENSG00000113360	PAR-CLIP	21572407
mirtarbase	hsa-miR-195-3p	DSC3	1825	ENSG00000134762	Microarray//qRT-PCR	27144577
mirtarbase	hsa-miR-664a-5p	DSC3	1825	ENSG00000134762	PAR-CLIP	27292025
mirtarbase	hsa-miR-6507-5p	DSEL	92126	ENSG00000171451	HITS-CLIP	23824327
mirtarbase	hsa-miR-6507-5p	DSEL	92126	ENSG00000262102	HITS-CLIP	23824327
mirtarbase	hsa-miR-23a-3p	DSTN	11034	ENSG00000125868	PAR-CLIP	23446348
mirtarbase	hsa-miR-23a-3p	DSTN	11034	ENSG00000125868	PAR-CLIP	21572407
mirtarbase	hsa-miR-23b-3p	DSTN	11034	ENSG00000125868	PAR-CLIP	23446348
mirtarbase	hsa-miR-23b-3p	DSTN	11034	ENSG00000125868	PAR-CLIP	21572407
mirtarbase	hsa-miR-664a-5p	DTWD2	285605	ENSG00000169570	HITS-CLIP	23313552
mirtarbase	hsa-let-7c-5p	DTX3L	151636	ENSG00000163840	HITS-CLIP	23706177
mirtarbase	hsa-let-7f-5p	DTX3L	151636	ENSG00000163840	HITS-CLIP	23706177
mirtarbase	hsa-let-7c-5p	DUSP1	1843	ENSG00000120129	PAR-CLIP	21572407
mirtarbase	hsa-let-7f-5p	DUSP1	1843	ENSG00000120129	PAR-CLIP	21572407
mirtarbase	hsa-miR-3160-3p	DUSP19	142679	ENSG00000162999	PAR-CLIP	23592263
mirtarbase	hsa-miR-3160-3p	DUSP19	142679	ENSG00000162999	PAR-CLIP	27292025
mirtarbase	hsa-miR-1233-5p	DUSP4	1846	ENSG00000120875	PAR-CLIP	26701625
mirtarbase	hsa-miR-203a-3p	DUSP5	1847	ENSG00000138166	PAR-CLIP	23446348
mirtarbase	hsa-miR-203a-3p	DUSP5	1847	ENSG00000138166	PAR-CLIP	22012620
mirtarbase	hsa-miR-203a-3p	DUSP5	1847	ENSG00000138166	PAR-CLIP//HITS-CLIP	21572407
mirtarbase	hsa-miR-203a-3p	DUSP5	1847	ENSG00000138166	PAR-CLIP	20371350
mirtarbase	hsa-miR-203a-3p	DUSP5	1847	ENSG00000138166	PAR-CLIP	26701625
mirtarbase	hsa-let-7c-5p	DUSP7	1849	ENSG00000164086	CLASH	23622248
mirtarbase	hsa-let-7c-5p	DVL3	1857	ENSG00000161202	PAR-CLIP	23446348
mirtarbase	hsa-let-7f-5p	DVL3	1857	ENSG00000161202	PAR-CLIP	23446348
mirtarbase	hsa-let-7f-5p	DYNC1LI2	1783	ENSG00000135720	CLASH	23622248
mirtarbase	hsa-miR-3160-3p	DYNC1LI2	1783	ENSG00000135720	PAR-CLIP	27292025
mirtarbase	hsa-miR-34b-3p	DYNC1LI2	1783	ENSG00000135720	PAR-CLIP	27292025
mirtarbase	hsa-miR-23a-3p	DYNC2LI1	51626	ENSG00000138036	HITS-CLIP	21572407
mirtarbase	hsa-miR-23b-3p	DYNC2LI1	51626	ENSG00000138036	HITS-CLIP	21572407
mirtarbase	hsa-miR-23a-3p	DYNLL2	140735	ENSG00000264364	PAR-CLIP	27292025
mirtarbase	hsa-miR-23b-3p	DYNLL2	140735	ENSG00000264364	PAR-CLIP	27292025
mirtarbase	hsa-miR-203a-3p	DYNLT1	6993	ENSG00000146425	PAR-CLIP	23446348
mirtarbase	hsa-miR-203a-3p	DYNLT1	6993	ENSG00000146425	PAR-CLIP	21572407
mirtarbase	hsa-miR-1246	DYRK1A	1859	ENSG00000157540	ChIP-seq//Flow//Microarray//qRT-PCR//Western blot	24861464
mirtarbase	hsa-miR-320c	DYRK1B	9149	ENSG00000105204	CLASH	23622248
mirtarbase	hsa-miR-320c	DYRK1B	9149	ENSG00000281320	CLASH	23622248
mirtarbase	hsa-let-7f-5p	DYRK2	8445	ENSG00000127334	Luciferase reporter assay	22894925
mirtarbase	hsa-miR-195-3p	DYRK2	8445	ENSG00000127334	HITS-CLIP	23313552
mirtarbase	hsa-miR-3160-3p	DYRK2	8445	ENSG00000127334	PAR-CLIP	21572407
mirtarbase	hsa-let-7c-5p	DYRK3	8444	ENSG00000143479	PAR-CLIP	26701625
mirtarbase	hsa-let-7f-5p	DYRK3	8444	ENSG00000143479	PAR-CLIP	26701625
mirtarbase	hsa-miR-203a-3p	DYRK3	8444	ENSG00000143479	PAR-CLIP	23592263
mirtarbase	hsa-miR-203a-3p	E2F1	1869	ENSG00000101412	Immunoblot//In situ hybridization//Luciferase reporter assay//qRT-PCR//Western blot	21159887
mirtarbase	hsa-miR-23b-3p	E2F1	1869	ENSG00000101412	flow//Microarray	20133741
mirtarbase	hsa-miR-1233-5p	E2F3	1871	ENSG00000112242	PAR-CLIP	23592263
mirtarbase	hsa-miR-203a-3p	E2F3	1871	ENSG00000112242	Luciferase reporter assay	22354972
mirtarbase	hsa-miR-23b-3p	E2F4	1874	ENSG00000205250	CLASH	23622248
mirtarbase	hsa-let-7c-5p	E2F5	1875	ENSG00000133740	3'LIFE	25074381
mirtarbase	hsa-let-7c-5p	E2F6	1876	ENSG00000169016	PAR-CLIP	20371350
mirtarbase	hsa-let-7f-5p	E2F6	1876	ENSG00000169016	PAR-CLIP	20371350
mirtarbase	hsa-miR-1233-5p	E2F6	1876	ENSG00000169016	PAR-CLIP	24398324
mirtarbase	hsa-miR-1233-5p	E2F6	1876	ENSG00000169016	PAR-CLIP	20371350
mirtarbase	hsa-miR-1233-5p	E2F6	1876	ENSG00000169016	PAR-CLIP	26701625
mirtarbase	hsa-miR-34b-3p	EBNA1BP2	10969	ENSG00000117395	PAR-CLIP	23446348
mirtarbase	hsa-miR-23b-3p	ECH1	1891	ENSG00000104823	CLASH	23622248
mirtarbase	hsa-miR-23b-3p	ECH1	1891	ENSG00000282853	CLASH	23622248
mirtarbase	hsa-let-7c-5p	ECHDC1	55862	ENSG00000093144	PAR-CLIP	21572407
mirtarbase	hsa-let-7f-5p	ECHDC1	55862	ENSG00000093144	PAR-CLIP	21572407
mirtarbase	hsa-miR-486-3p	ECM1	1893	ENSG00000143369	Luciferase reporter assay	27133046
mirtarbase	hsa-let-7f-5p	EDA	1896	ENSG00000158813	CLASH	23622248
mirtarbase	hsa-miR-320c	EDC3	80153	ENSG00000179151	CLASH	23622248
mirtarbase	hsa-let-7c-5p	EDEM3	80267	ENSG00000116406	HITS-CLIP	23313552
mirtarbase	hsa-let-7f-5p	EDEM3	80267	ENSG00000116406	HITS-CLIP	23313552
mirtarbase	hsa-let-7c-5p	EDN1	1906	ENSG00000078401	PAR-CLIP	23592263
mirtarbase	hsa-let-7f-5p	EDN1	1906	ENSG00000078401	PAR-CLIP	23592263
mirtarbase	hsa-miR-203a-3p	EDNRA	1909	ENSG00000151617	Immunofluorescence//In situ hybridization//Luciferase reporter assay//Northern blot//qRT-PCR//Western blot	20827281
mirtarbase	hsa-miR-3160-5p	EED	8726	ENSG00000074266	HITS-CLIP	19536157
mirtarbase	hsa-miR-23b-3p	EEF1A1	1915	ENSG00000156508	CLASH	23622248
mirecords	hsa-let-7f-5p	EEF1A2	1917	ENSG00000101210		18560586
mirtarbase	hsa-miR-506-3p	EFCAB14	9813	ENSG00000159658	PAR-CLIP	21572407
mirtarbase	hsa-miR-506-3p	EFCAB14	9813	ENSG00000159658	PAR-CLIP	20371350
mirtarbase	hsa-miR-6507-5p	EFCAB14	9813	ENSG00000159658	HITS-CLIP	23313552
mirtarbase	hsa-let-7c-5p	EFHD2	79180	ENSG00000142634	PAR-CLIP	23592263
mirtarbase	hsa-let-7f-5p	EFHD2	79180	ENSG00000142634	PAR-CLIP	23592263
mirtarbase	hsa-miR-664a-5p	EFNA1	1942	ENSG00000169242	PAR-CLIP	23592263
mirtarbase	hsa-miR-664a-5p	EFNA1	1942	ENSG00000169242	PAR-CLIP	26701625
mirtarbase	hsa-miR-1233-5p	EFNA3	1944	ENSG00000143590	PAR-CLIP	23592263
mirtarbase	hsa-miR-1233-5p	EFTUD2	9343	ENSG00000108883	PAR-CLIP	23592263
mirtarbase	hsa-miR-1233-5p	EGFLAM	133584	ENSG00000164318	HITS-CLIP	23824327
mirtarbase	hsa-miR-203a-3p	EGLN1	54583	ENSG00000135766	PAR-CLIP	21572407
mirtarbase	hsa-miR-23a-3p	EGLN3	112399	ENSG00000129521	CLASH	23622248
mirtarbase	hsa-miR-195-3p	EI24	9538	ENSG00000149547	PAR-CLIP	22012620
mirtarbase	hsa-miR-3160-3p	EIF1	10209	ENSG00000173812	PAR-CLIP	20371350
mirtarbase	hsa-miR-320c	EIF2A	83939	ENSG00000144895	PAR-CLIP	22100165
mirtarbase	hsa-miR-202-5p	EIF2AK2	5610	ENSG00000055332	HITS-CLIP	23824327
mirtarbase	hsa-miR-34b-3p	EIF2AK2	5610	ENSG00000055332	HITS-CLIP	22927820
mirtarbase	hsa-miR-320c	EIF2B5	8893	ENSG00000145191	HITS-CLIP	19536157
mirtarbase	hsa-miR-486-3p	EIF2S3	1968	ENSG00000130741	HITS-CLIP	23313552
mirtarbase	hsa-let-7c-5p	EIF3A	8661	ENSG00000107581	CLASH	23622248
mirtarbase	hsa-let-7c-5p	EIF3C	8663	ENSG00000184110	CLASH	23622248
mirtarbase	hsa-let-7f-5p	EIF3C	8663	ENSG00000184110	CLASH	23622248
mirtarbase	hsa-miR-320c	EIF3C	8663	ENSG00000184110	CLASH	23622248
mirecords	hsa-let-7c-5p	EIF3S1		ENSG00000104131		19939273
mirtarbase	hsa-miR-23b-3p	EIF4A1	1973	ENSG00000161960	CLASH	23622248
mirtarbase	hsa-let-7c-5p	EIF4A3	9775	ENSG00000141543	HITS-CLIP	23706177
mirtarbase	hsa-let-7f-5p	EIF4A3	9775	ENSG00000141543	HITS-CLIP	23706177
mirtarbase	hsa-miR-1233-5p	EIF4A3	9775	ENSG00000141543	HITS-CLIP	23706177
mirtarbase	hsa-let-7c-5p	EIF4G2	1982	ENSG00000110321	PAR-CLIP	23592263
mirtarbase	hsa-let-7c-5p	EIF4G2	1982	ENSG00000110321	PAR-CLIP	21572407
mirtarbase	hsa-let-7c-5p	EIF4G2	1982	ENSG00000110321	PAR-CLIP	27292025
mirtarbase	hsa-let-7f-5p	EIF4G2	1982	ENSG00000110321	PAR-CLIP	23592263
mirtarbase	hsa-let-7f-5p	EIF4G2	1982	ENSG00000110321	PAR-CLIP	21572407
mirtarbase	hsa-let-7f-5p	EIF4G2	1982	ENSG00000110321	PAR-CLIP	27292025
mirtarbase	hsa-miR-6507-5p	EIF4G2	1982	ENSG00000110321	PAR-CLIP	21572407
mirtarbase	hsa-miR-6507-5p	EIF4G2	1982	ENSG00000110321	PAR-CLIP	20371350
mirtarbase	hsa-miR-1268b	EIF5A2	56648	ENSG00000163577	HITS-CLIP	23313552
mirtarbase	hsa-miR-486-3p	EIF5AL1	143244	ENSG00000253626	PAR-CLIP	23592263
mirtarbase	hsa-let-7f-5p	ELF4	2000	ENSG00000102034	Luciferase reporter assay	22894925
mirtarbase	hsa-miR-486-3p	ELFN2	114794	ENSG00000166897	PAR-CLIP	26701625
mirtarbase	hsa-let-7f-5p	ELOA	6924	ENSG00000011007	CLASH	23622248
mirtarbase	hsa-miR-125b-2-3p	ELOA	6924	ENSG00000011007	PAR-CLIP	21572407
mirtarbase	hsa-miR-486-3p	ELOVL5	60481	ENSG00000012660	PAR-CLIP	23592263
mirtarbase	hsa-miR-23b-3p	EMC1	23065	ENSG00000127463	CLASH	23622248
mirtarbase	hsa-let-7c-5p	EMILIN2	84034	ENSG00000132205	PAR-CLIP	20371350
mirtarbase	hsa-let-7c-5p	EMILIN2	84034	ENSG00000132205	HITS-CLIP	23706177
mirtarbase	hsa-let-7f-5p	EMILIN2	84034	ENSG00000132205	PAR-CLIP	20371350
mirtarbase	hsa-let-7f-5p	EMILIN2	84034	ENSG00000132205	HITS-CLIP	23706177
mirtarbase	hsa-miR-486-3p	EMP1	2012	ENSG00000134531	PAR-CLIP	23446348
mirtarbase	hsa-miR-486-3p	EMP1	2012	ENSG00000134531	PAR-CLIP	20371350
mirtarbase	hsa-miR-486-3p	EMP1	2012	ENSG00000134531	HITS-CLIP	23706177
mirtarbase	hsa-miR-3160-5p	EMX2	2018	ENSG00000170370	HITS-CLIP	23824327
mirtarbase	hsa-let-7c-5p	EN2	2020	ENSG00000164778	3'LIFE	25074381
mirtarbase	hsa-miR-203a-3p	EN2	2020	ENSG00000164778	PAR-CLIP	23446348
mirtarbase	hsa-miR-203a-3p	EN2	2020	ENSG00000164778	PAR-CLIP	21572407
mirtarbase	hsa-miR-23a-3p	EN2	2020	ENSG00000164778	HITS-CLIP	23824327
mirtarbase	hsa-miR-23a-3p	EN2	2020	ENSG00000164778	HITS-CLIP	27418678
mirtarbase	hsa-miR-23b-3p	EN2	2020	ENSG00000164778	HITS-CLIP	23824327
mirtarbase	hsa-miR-23b-3p	EN2	2020	ENSG00000164778	HITS-CLIP	27418678
mirtarbase	hsa-miR-203a-3p	ENAH	55740	ENSG00000154380	PAR-CLIP	22100165
mirtarbase	hsa-miR-203a-3p	ENAH	55740	ENSG00000154380	PAR-CLIP	21572407
mirtarbase	hsa-miR-486-3p	ENG	2022	ENSG00000106991	PAR-CLIP	23592263
mirtarbase	hsa-miR-34b-3p	ENOSF1	55556	ENSG00000132199	CLASH	23622248
mirtarbase	hsa-miR-664a-5p	ENPP1	5167	ENSG00000197594	HITS-CLIP	23313552
mirtarbase	hsa-miR-509-3-5p	ENPP5	59084	ENSG00000112796	PAR-CLIP	23592263
mirtarbase	hsa-miR-509-5p	ENPP5	59084	ENSG00000112796	PAR-CLIP	23592263
mirtarbase	hsa-miR-3160-3p	ENTPD5	957	ENSG00000187097	PAR-CLIP	21572407
mirtarbase	hsa-miR-3160-3p	ENTPD5	957	ENSG00000187097	PAR-CLIP	20371350
mirtarbase	hsa-miR-3160-3p	ENTPD5	957	ENSG00000187097	PAR-CLIP	26701625
mirtarbase	hsa-miR-23b-3p	EP300	2033	ENSG00000100393	CLASH	23622248
mirtarbase	hsa-miR-1268b	EPB41	2035	ENSG00000159023	HITS-CLIP	23824327
mirtarbase	hsa-miR-486-5p	EPGN	255324	ENSG00000182585	HITS-CLIP	19536157
mirtarbase	hsa-miR-486-3p	EPHA2	1969	ENSG00000142627	PAR-CLIP	26701625
mirtarbase	hsa-let-7c-5p	EPHA4	2043	ENSG00000116106	PAR-CLIP	21572407
mirtarbase	hsa-let-7f-5p	EPHA4	2043	ENSG00000116106	PAR-CLIP	21572407
mirtarbase	hsa-miR-1233-5p	EPHB2	2048	ENSG00000133216	PAR-CLIP	23592263
mirtarbase	hsa-miR-1233-5p	EPM2AIP1	9852	ENSG00000178567	PAR-CLIP	20371350
mirtarbase	hsa-miR-486-3p	ERBB2	2064	ENSG00000141736	HITS-CLIP	24906430
mirtarbase	hsa-miR-6507-5p	ERBB3	2065	ENSG00000065361	PAR-CLIP	22012620
mirtarbase	hsa-miR-195-3p	ERBIN	55914	ENSG00000112851	PAR-CLIP	22012620
mirtarbase	hsa-miR-23a-3p	ERBIN	55914	ENSG00000112851	PAR-CLIP	22012620
mirtarbase	hsa-miR-23b-3p	ERBIN	55914	ENSG00000112851	PAR-CLIP	22012620
mirtarbase	hsa-miR-195-3p	ERGIC2	51290	ENSG00000087502	PAR-CLIP	22012620
mirtarbase	hsa-miR-195-3p	ERGIC2	51290	ENSG00000087502	PAR-CLIP	20371350
mirtarbase	hsa-miR-6507-5p	ERI1	90459	ENSG00000104626	PAR-CLIP	22100165
mirtarbase	hsa-let-7c-5p	ERO1A	30001	ENSG00000197930	PAR-CLIP	26701625
mirtarbase	hsa-let-7f-5p	ERO1A	30001	ENSG00000197930	PAR-CLIP	26701625
mirtarbase	hsa-miR-1268b	ERO1A	30001	ENSG00000197930	HITS-CLIP	23824327
mirtarbase	hsa-miR-664a-5p	ERO1A	30001	ENSG00000197930	HITS-CLIP	19536157
mirtarbase	hsa-miR-125b-2-3p	ERRFI1	54206	ENSG00000116285	PAR-CLIP	21572407
mirecords	hsa-let-7f-5p	ESM1	11082	ENSG00000164283		18560586
mirtarbase	hsa-let-7c-5p	ESPL1	9700	ENSG00000135476	PAR-CLIP	23446348
mirtarbase	hsa-let-7c-5p	ESPL1	9700	ENSG00000135476	PAR-CLIP	21572407
mirtarbase	hsa-let-7f-5p	ESPL1	9700	ENSG00000135476	PAR-CLIP	23446348
mirtarbase	hsa-let-7f-5p	ESPL1	9700	ENSG00000135476	PAR-CLIP	21572407
mirtarbase	hsa-miR-202-5p	ESRP1	54845	ENSG00000104413	HITS-CLIP	23824327
mirtarbase	hsa-miR-378c	ESYT2	57488	ENSG00000117868	PAR-CLIP	22012620
mirtarbase	hsa-miR-509-3-5p	ESYT2	57488	ENSG00000117868	PAR-CLIP	22012620
mirtarbase	hsa-miR-509-5p	ESYT2	57488	ENSG00000117868	PAR-CLIP	22012620
mirtarbase	hsa-miR-23a-3p	ETNK1	55500	ENSG00000139163	PAR-CLIP	22012620
mirtarbase	hsa-miR-23b-3p	ETNK1	55500	ENSG00000139163	PAR-CLIP	22012620
mirtarbase	hsa-let-7c-5p	ETNK2	55224	ENSG00000143845	3'LIFE	25074381
mirtarbase	hsa-miR-23b-3p	ETS1	2113	ENSG00000134954	Luciferase reporter assay//qRT-PCR//Western blot	26041881
mirtarbase	hsa-miR-506-3p	ETS1	2113	ENSG00000134954	Luciferase reporter assay//qRT-PCR//Western blot//Immunohistochemistry	26362716
mirtarbase	hsa-miR-1268b	EVI5L	115704	ENSG00000142459	PAR-CLIP	21572407
mirtarbase	hsa-let-7c-5p	EWSR1	2130	ENSG00000182944	CLASH	23622248
mirtarbase	hsa-miR-23b-3p	EWSR1	2130	ENSG00000182944	CLASH	23622248
mirtarbase	hsa-miR-203a-3p	EXOC2	55770	ENSG00000112685	HITS-CLIP	21572407
mirtarbase	hsa-miR-651-5p	EXOC5	10640	ENSG00000070367	HITS-CLIP	23824327
mirtarbase	hsa-miR-1233-5p	EXT1	2131	ENSG00000182197	PAR-CLIP	21572407
mirtarbase	hsa-miR-203a-3p	EXT1	2131	ENSG00000182197	PAR-CLIP	21572407
mirtarbase	hsa-let-7c-5p	EYA3	2140	ENSG00000158161	CLASH	23622248
mirtarbase	hsa-miR-203a-3p	EYA4	2070	ENSG00000112319	Immunofluorescence//In situ hybridization//Luciferase reporter assay//Northern blot//qRT-PCR//Western blot	20827281
mirtarbase	hsa-let-7c-5p	EZH2	2146	ENSG00000106462	3'LIFE	25074381
mirtarbase	hsa-miR-320c	EZH2	2146	ENSG00000106462	Chromatin immunoprecipitation//Microarray//qRT-PCR//Western blot	28052011
mirtarbase	hsa-miR-34b-3p	F2	2147	ENSG00000180210	HITS-CLIP	23824327
mirtarbase	hsa-miR-34b-3p	F2	2147	ENSG00000180210	PAR-CLIP	27292025
mirtarbase	hsa-miR-3160-3p	FADS6	283985	ENSG00000172782	PAR-CLIP	23592263
mirtarbase	hsa-let-7c-5p	FAM104A	84923	ENSG00000133193	PAR-CLIP	20371350
mirtarbase	hsa-let-7f-5p	FAM104A	84923	ENSG00000133193	PAR-CLIP	20371350
mirtarbase	hsa-miR-6507-5p	FAM107B	83641	ENSG00000065809	PAR-CLIP	21572407
mirtarbase	hsa-miR-6507-5p	FAM107B	83641	ENSG00000065809	PAR-CLIP	20371350
mirtarbase	hsa-miR-320c	FAM117B	150864	ENSG00000138439	HITS-CLIP	23824327
mirtarbase	hsa-miR-34b-3p	FAM118A	55007	ENSG00000100376	HITS-CLIP	23313552
mirtarbase	hsa-miR-1233-5p	FAM131B	9715	ENSG00000159784	PAR-CLIP	23592263
mirtarbase	hsa-miR-202-5p	FAM13C	220965	ENSG00000148541	PAR-CLIP	23592263
mirtarbase	hsa-miR-202-5p	FAM13C	220965	ENSG00000148541	PAR-CLIP	22012620
mirtarbase	hsa-miR-202-5p	FAM13C	220965	ENSG00000148541	PAR-CLIP	27292025
mirtarbase	hsa-miR-3160-3p	FAM162A	26355	ENSG00000114023	PAR-CLIP	23592263
mirtarbase	hsa-miR-486-3p	FAM167B	84734	ENSG00000183615	HITS-CLIP	23824327
mirtarbase	hsa-miR-23b-3p	FAM168B	130074	ENSG00000152102	CLASH	23622248
mirtarbase	hsa-miR-486-5p	FAM217B	63939	ENSG00000196227	PAR-CLIP	21572407
mirtarbase	hsa-let-7c-5p	FAM222B	55731	ENSG00000173065	PAR-CLIP	21572407
mirtarbase	hsa-let-7f-5p	FAM222B	55731	ENSG00000173065	PAR-CLIP	21572407
mirtarbase	hsa-miR-23a-3p	FAM222B	55731	ENSG00000173065	PAR-CLIP	21572407
mirtarbase	hsa-miR-23b-3p	FAM222B	55731	ENSG00000173065	PAR-CLIP	21572407
mirtarbase	hsa-miR-1268b	FAM228A	653140	ENSG00000186453	PAR-CLIP	20371350
mirtarbase	hsa-miR-1268b	FAM228A	653140	ENSG00000186453	PAR-CLIP	26701625
mirtarbase	hsa-miR-1268b	FAM228A	653140	ENSG00000186453	PAR-CLIP	27292025
mirtarbase	hsa-miR-1268b	FAM234A	83986	ENSG00000167930	PAR-CLIP	23592263
mirtarbase	hsa-let-7c-5p	FAM43A	131583	ENSG00000185112	PAR-CLIP	23592263
mirtarbase	hsa-let-7c-5p	FAM43A	131583	ENSG00000185112	PAR-CLIP	20371350
mirtarbase	hsa-let-7f-5p	FAM43A	131583	ENSG00000185112	PAR-CLIP	23592263
mirtarbase	hsa-let-7f-5p	FAM43A	131583	ENSG00000185112	PAR-CLIP	20371350
mirtarbase	hsa-miR-664a-5p	FAM71F2	346653	ENSG00000205085	HITS-CLIP	27418678
mirtarbase	hsa-miR-486-3p	FAM83A	84985	ENSG00000147689	HITS-CLIP	19536157
mirtarbase	hsa-let-7c-5p	FAM83G	644815	ENSG00000188522	PAR-CLIP	23592263
mirtarbase	hsa-let-7c-5p	FAM83G	644815	ENSG00000188522	PAR-CLIP	24398324
mirtarbase	hsa-let-7f-5p	FAM83G	644815	ENSG00000188522	PAR-CLIP	23592263
mirtarbase	hsa-let-7f-5p	FAM83G	644815	ENSG00000188522	PAR-CLIP	24398324
mirtarbase	hsa-miR-23a-3p	FAM91A1	157769	ENSG00000176853	HITS-CLIP	19536157
mirtarbase	hsa-miR-23b-3p	FAM91A1	157769	ENSG00000176853	HITS-CLIP	19536157
mirtarbase	hsa-miR-23a-3p	FANCG	2189	ENSG00000221829	Immunoblot//Luciferase reporter assay//qRT-PCR//Western blot	21750350
mirtarbase	hsa-let-7c-5p	FANCI	55215	ENSG00000140525	CLASH	23622248
mirtarbase	hsa-let-7f-5p	FARP1	10160	ENSG00000152767	Microarray	22942087
mirtarbase	hsa-miR-23a-3p	FAS	355	ENSG00000026103	Flow//Luciferase reporter assay//Microarray//Western blot	23804233
mirtarbase	hsa-miR-486-3p	FASN	2194	ENSG00000169710	qRT-PCR//Western blot	25983556
mirtarbase	hsa-miR-23a-3p	FASTKD1	79675	ENSG00000138399	CLASH	23622248
mirtarbase	hsa-miR-23a-3p	FASTKD5	60493	ENSG00000215251	CLASH	23622248
mirtarbase	hsa-miR-3160-3p	FAT3	120114	ENSG00000165323	PAR-CLIP	26701625
mirtarbase	hsa-miR-23a-3p	FAU	2197	ENSG00000149806	CLASH	23622248
mirtarbase	hsa-miR-486-5p	FBN1	2200	ENSG00000166147	Luciferase reporter assay	27133060
mirtarbase	hsa-miR-23a-3p	FBN2	2201	ENSG00000138829	HITS-CLIP	23824327
mirtarbase	hsa-miR-23b-3p	FBN2	2201	ENSG00000138829	HITS-CLIP	23824327
mirtarbase	hsa-miR-320c	FBXL13	222235	ENSG00000161040	PAR-CLIP	23446348
mirtarbase	hsa-miR-320c	FBXL13	222235	ENSG00000161040	PAR-CLIP	22012620
mirtarbase	hsa-miR-664a-5p	FBXL16	146330	ENSG00000127585	HITS-CLIP	23824327
mirtarbase	hsa-miR-1233-5p	FBXL18	80028	ENSG00000155034	PAR-CLIP	23592263
mirtarbase	hsa-miR-1233-5p	FBXL18	80028	ENSG00000155034	PAR-CLIP	26701625
mirtarbase	hsa-miR-3160-3p	FBXL18	80028	ENSG00000155034	PAR-CLIP	26701625
mirtarbase	hsa-miR-664a-5p	FBXL2	25827	ENSG00000153558	HITS-CLIP	23824327
mirtarbase	hsa-let-7c-5p	FBXL20	84961	ENSG00000108306	PAR-CLIP	21572407
mirtarbase	hsa-let-7f-5p	FBXL20	84961	ENSG00000108306	PAR-CLIP	21572407
mirtarbase	hsa-miR-203a-3p	FBXL3	26224	ENSG00000005812	PAR-CLIP	21572407
mirtarbase	hsa-miR-203a-3p	FBXL5	26234	ENSG00000118564	PAR-CLIP	23446348
mirtarbase	hsa-miR-203a-3p	FBXL5	26234	ENSG00000118564	PAR-CLIP	22012620
mirtarbase	hsa-miR-203a-3p	FBXL5	26234	ENSG00000118564	PAR-CLIP	20371350
mirtarbase	hsa-miR-320c	FBXO28	23219	ENSG00000143756	PAR-CLIP	21572407
mirtarbase	hsa-miR-320c	FBXO28	23219	ENSG00000143756	PAR-CLIP	20371350
mirtarbase	hsa-miR-506-3p	FBXO28	23219	ENSG00000143756	PAR-CLIP	21572407
mirtarbase	hsa-miR-125b-2-3p	FBXO45	200933	ENSG00000174013	HITS-CLIP	23313552
mirtarbase	hsa-let-7c-5p	FBXW2	26190	ENSG00000119402	PAR-CLIP	23446348
mirtarbase	hsa-let-7c-5p	FBXW2	26190	ENSG00000119402	PAR-CLIP	20371350
mirtarbase	hsa-let-7f-5p	FBXW2	26190	ENSG00000119402	PAR-CLIP	23446348
mirtarbase	hsa-let-7f-5p	FBXW2	26190	ENSG00000119402	PAR-CLIP	20371350
mirtarbase	hsa-miR-203a-3p	FBXW7	55294	ENSG00000109670	PAR-CLIP	23592263
mirtarbase	hsa-miR-200a-5p	FCHO2	115548	ENSG00000157107	PAR-CLIP	22100165
mirecords	hsa-let-7f-5p	FDPS	2224	ENSG00000160752		18560586
mirtarbase	hsa-miR-3160-3p	FEM1A	55527	ENSG00000141965	PAR-CLIP	27292025
mirtarbase	hsa-miR-651-5p	FEM1A	55527	ENSG00000141965	HITS-CLIP	19536157
mirtarbase	hsa-miR-514a-3p	FEM1B	10116	ENSG00000169018	PAR-CLIP	21572407
mirtarbase	hsa-miR-514a-3p	FEM1B	10116	ENSG00000169018	PAR-CLIP	20371350
mirtarbase	hsa-miR-6507-5p	FER	2241	ENSG00000151422	PAR-CLIP	22100165
mirtarbase	hsa-miR-3160-3p	FGD4	121512	ENSG00000139132	PAR-CLIP	22100165
mirtarbase	hsa-miR-195-3p	FGF2	2247	ENSG00000138685	Luciferase reporter assay//Western blot	26650737
mirtarbase	hsa-miR-203a-3p	FGF2	2247	ENSG00000138685	Luciferase reporter assay//qRT-PCR//Western blot	25890121
mirtarbase	hsa-miR-3160-3p	FGFR1	2260	ENSG00000077782	PAR-CLIP	26701625
mirtarbase	hsa-miR-203a-3p	FGFR1OP	11116	ENSG00000213066	PAR-CLIP	20371350
mirtarbase	hsa-miR-509-3-5p	FGFR1OP	11116	ENSG00000213066	HITS-CLIP	23824327
mirtarbase	hsa-miR-509-5p	FGFR1OP	11116	ENSG00000213066	HITS-CLIP	23824327
mirtarbase	hsa-let-7c-5p	FIGN	55137	ENSG00000182263	PAR-CLIP	23446348
mirtarbase	hsa-let-7c-5p	FIGN	55137	ENSG00000182263	PAR-CLIP	21572407
mirtarbase	hsa-let-7c-5p	FIGN	55137	ENSG00000182263	PAR-CLIP	20371350
mirtarbase	hsa-let-7c-5p	FIGN	55137	ENSG00000182263	HITS-CLIP	23706177
mirtarbase	hsa-let-7f-5p	FIGN	55137	ENSG00000182263	PAR-CLIP	23446348
mirtarbase	hsa-let-7f-5p	FIGN	55137	ENSG00000182263	PAR-CLIP	21572407
mirtarbase	hsa-let-7f-5p	FIGN	55137	ENSG00000182263	PAR-CLIP	20371350
mirtarbase	hsa-let-7f-5p	FIGN	55137	ENSG00000182263	HITS-CLIP	23706177
mirtarbase	hsa-miR-6507-5p	FIGNL1	63979	ENSG00000132436	PAR-CLIP	20371350
mirtarbase	hsa-let-7c-5p	FKBP10	60681	ENSG00000141756	CLASH	23622248
mirtarbase	hsa-miR-23a-3p	FKBP4	2288	ENSG00000004478	CLASH	23622248
mirtarbase	hsa-miR-23a-3p	FLNA	2316	ENSG00000196924	CLASH	23622248
mirtarbase	hsa-miR-23b-3p	FLNA	2316	ENSG00000196924	CLASH	23622248
mirtarbase	hsa-let-7c-5p	FLNB	2317	ENSG00000136068	CLASH	23622248
mirtarbase	hsa-miR-506-3p	FLOT1	10211	ENSG00000223654	Luciferase reporter assay//qRT-PCR	25793370
mirtarbase	hsa-miR-506-3p	FLOT1	10211	ENSG00000232280	Luciferase reporter assay//qRT-PCR	25793370
mirtarbase	hsa-miR-506-3p	FLOT1	10211	ENSG00000236271	Luciferase reporter assay//qRT-PCR	25793370
mirtarbase	hsa-miR-506-3p	FLOT1	10211	ENSG00000206379	Luciferase reporter assay//qRT-PCR	25793370
mirtarbase	hsa-miR-506-3p	FLOT1	10211	ENSG00000137312	Luciferase reporter assay//qRT-PCR	25793370
mirtarbase	hsa-miR-506-3p	FLOT1	10211	ENSG00000206480	Luciferase reporter assay//qRT-PCR	25793370
mirtarbase	hsa-miR-506-3p	FLOT1	10211	ENSG00000230143	Luciferase reporter assay//qRT-PCR	25793370
mirtarbase	hsa-miR-506-3p	FLOT1	10211	ENSG00000224740	Luciferase reporter assay//qRT-PCR	25793370
mirtarbase	hsa-miR-203a-3p	FLYWCH2	114984	ENSG00000162076	HITS-CLIP	23313552
mirtarbase	hsa-miR-664a-5p	FMC1	154791	ENSG00000164898	PAR-CLIP	23446348
mirtarbase	hsa-miR-34b-3p	FMC1-LUC7L2	100996928	ENSG00000269955	PAR-CLIP	26701625
mirtarbase	hsa-miR-6507-5p	FMC1-LUC7L2	100996928	ENSG00000269955	PAR-CLIP	21572407
mirtarbase	hsa-miR-6507-5p	FMC1-LUC7L2	100996928	ENSG00000269955	PAR-CLIP	20371350
mirtarbase	hsa-miR-664a-5p	FMC1-LUC7L2	100996928	ENSG00000269955	HITS-CLIP	23824327
mirtarbase	hsa-miR-203a-3p	FMNL2	114793	ENSG00000157827	PAR-CLIP	21572407
mirtarbase	hsa-let-7c-5p	FMNL3	91010	ENSG00000161791	PAR-CLIP	22100165
mirtarbase	hsa-let-7f-5p	FMNL3	91010	ENSG00000161791	PAR-CLIP	22100165
mirtarbase	hsa-let-7c-5p	FMO4	2329	ENSG00000076258	HITS-CLIP	23824327
mirtarbase	hsa-let-7f-5p	FMO4	2329	ENSG00000076258	HITS-CLIP	23824327
mirtarbase	hsa-miR-651-5p	FMO4	2329	ENSG00000076258	HITS-CLIP	23824327
mirtarbase	hsa-miR-651-5p	FNBP1L	54874	ENSG00000137942	HITS-CLIP	23824327
mirtarbase	hsa-let-7c-5p	FNDC3A	22862	ENSG00000102531	PAR-CLIP	23592263
mirtarbase	hsa-let-7f-5p	FNDC3A	22862	ENSG00000102531	PAR-CLIP	23592263
mirtarbase	hsa-miR-3160-5p	FNDC3A	22862	ENSG00000102531	PAR-CLIP	23592263
mirtarbase	hsa-let-7c-5p	FNDC9	408263	ENSG00000172568	PAR-CLIP	26701625
mirtarbase	hsa-let-7f-5p	FNDC9	408263	ENSG00000172568	PAR-CLIP	26701625
mirtarbase	hsa-miR-23a-3p	FNIP1	96459	ENSG00000217128	HITS-CLIP	23824327
mirtarbase	hsa-miR-23b-3p	FNIP1	96459	ENSG00000217128	HITS-CLIP	23824327
mirtarbase	hsa-miR-3160-3p	FNIP1	96459	ENSG00000217128	HITS-CLIP	23313552
mirtarbase	hsa-miR-23a-3p	FOXA1	3169	ENSG00000129514	Luciferase reporter assay//qRT-PCR//Western blot	27274280
mirtarbase	hsa-miR-200a-5p	FOXC1	2296	ENSG00000054598	PAR-CLIP	23592263
mirtarbase	hsa-miR-200a-5p	FOXC1	2296	ENSG00000054598	PAR-CLIP	26701625
mirtarbase	hsa-miR-203a-3p	FOXK1	221937	ENSG00000164916	Microarray	23807165
mirtarbase	hsa-miR-3160-3p	FOXK1	221937	ENSG00000164916	PAR-CLIP	26701625
mirtarbase	hsa-miR-203a-3p	FOXK2	3607	ENSG00000141568	PAR-CLIP	23592263
mirtarbase	hsa-miR-23a-3p	FOXM1	2305	ENSG00000111206	qRT-PCR	25445205
mirtarbase	hsa-miR-509-3-5p	FOXM1	2305	ENSG00000111206	Luciferase reporter assay	27035590
mirtarbase	hsa-miR-651-5p	FOXN2	3344	ENSG00000170802	PAR-CLIP	23592263
mirtarbase	hsa-miR-203a-3p	FOXN3	1112	ENSG00000053254	PAR-CLIP	22012620
mirtarbase	hsa-miR-486-5p	FOXO1	2308	ENSG00000150907	Luciferase reporter assay//Western blot	25515961
mirtarbase	hsa-let-7c-5p	FOXO3	2309	ENSG00000118689	CLASH	23622248
mirtarbase	hsa-miR-23a-3p	FOXO3	2309	ENSG00000118689	Immunoblot//Luciferase reporter assay//qRT-PCR	22084234
mirtarbase	hsa-miR-23a-3p	FOXO3	2309	ENSG00000118689	Immunoblot//Luciferase reporter assay//qRT-PCR	22095742
mirtarbase	hsa-miR-486-5p	FOXP1	27086	ENSG00000114861	HITS-CLIP	23824327
mirtarbase	hsa-miR-506-3p	FOXQ1	94234	ENSG00000164379	Luciferase reporter assay//qRT-PCR//Western blot	26935526
mirtarbase	hsa-miR-506-3p	FOXQ1	94234	ENSG00000164379	Luciferase reporter assay//qRT-PCR//Western blot	25856555
mirtarbase	hsa-miR-125b-2-3p	FOXR2	139628	ENSG00000189299	HITS-CLIP	23824327
mirtarbase	hsa-miR-23a-3p	FOXR2	139628	ENSG00000189299	HITS-CLIP	23824327
mirtarbase	hsa-miR-23b-3p	FOXR2	139628	ENSG00000189299	HITS-CLIP	23824327
mirtarbase	hsa-let-7c-5p	FPR1	2357	ENSG00000171051	HITS-CLIP	23313552
mirtarbase	hsa-let-7f-5p	FPR1	2357	ENSG00000171051	HITS-CLIP	23313552
mirtarbase	hsa-miR-202-5p	FPR1	2357	ENSG00000171051	HITS-CLIP	23824327
mirtarbase	hsa-miR-486-5p	FPR1	2357	ENSG00000171051	HITS-CLIP	27418678
mirtarbase	hsa-miR-3160-3p	FPR2	2358	ENSG00000171049	PAR-CLIP	22100165
mirtarbase	hsa-miR-195-3p	FRK	2444	ENSG00000111816	PAR-CLIP	22012620
mirtarbase	hsa-miR-203a-3p	FRK	2444	ENSG00000111816	PAR-CLIP	22012620
mirtarbase	hsa-miR-1268b	FRMPD4	9758	ENSG00000169933	HITS-CLIP	23824327
mirtarbase	hsa-miR-6507-5p	FRS2	10818	ENSG00000166225	PAR-CLIP	20371350
mirtarbase	hsa-miR-23a-3p	FSD1L	83856	ENSG00000106701	PAR-CLIP	27292025
mirtarbase	hsa-miR-23b-3p	FSD1L	83856	ENSG00000106701	PAR-CLIP	27292025
mirtarbase	hsa-miR-506-3p	FSTL3	10272	ENSG00000070404	HITS-CLIP	19536157
mirtarbase	hsa-miR-1233-5p	FURIN	5045	ENSG00000140564	PAR-CLIP	23592263
mirtarbase	hsa-miR-1233-5p	FURIN	5045	ENSG00000140564	PAR-CLIP	26701625
mirtarbase	hsa-let-7c-5p	FUT10	84750	ENSG00000172728	CLASH	23622248
mirtarbase	hsa-let-7c-5p	FUT10	84750	ENSG00000172728	PAR-CLIP	23592263
mirtarbase	hsa-let-7c-5p	FUT10	84750	ENSG00000172728	PAR-CLIP	26701625
mirtarbase	hsa-let-7f-5p	FUT10	84750	ENSG00000172728	PAR-CLIP	23592263
mirtarbase	hsa-let-7f-5p	FUT10	84750	ENSG00000172728	PAR-CLIP	26701625
mirtarbase	hsa-miR-23a-3p	FUT4	2526	ENSG00000196371	PAR-CLIP	21572407
mirtarbase	hsa-miR-23b-3p	FUT4	2526	ENSG00000196371	PAR-CLIP	21572407
mirtarbase	hsa-let-7c-5p	FXN	2395	ENSG00000165060	PAR-CLIP	23592263
mirtarbase	hsa-let-7f-5p	FXN	2395	ENSG00000165060	PAR-CLIP	23592263
mirtarbase	hsa-miR-506-3p	FXN	2395	ENSG00000165060	Luciferase reporter assay	23382970
mirtarbase	hsa-miR-202-5p	FXR1	8087	ENSG00000114416	PAR-CLIP	23708386
mirtarbase	hsa-miR-486-3p	FXR2	9513	ENSG00000129245	PAR-CLIP	23592263
mirtarbase	hsa-miR-203a-3p	FYCO1	79443	ENSG00000163820	PAR-CLIP	21572407
mirtarbase	hsa-miR-3160-5p	FYCO1	79443	ENSG00000163820	PAR-CLIP	21572407
mirtarbase	hsa-miR-203a-3p	FZD2	2535	ENSG00000180340	Immunoblot//qRT-PCR	26132195
mirtarbase	hsa-let-7f-5p	FZD4	8322	ENSG00000174804	Microarray	22942087
mirtarbase	hsa-miR-23a-3p	FZD5	7855	ENSG00000163251	qRT-PCR//Microarray//Western blot	25422915
mirtarbase	hsa-miR-486-3p	FZD7	8324	ENSG00000155760	PAR-CLIP	26701625
mirtarbase	hsa-let-7c-5p	FZD8	8325	ENSG00000177283	CLASH	23622248
mirtarbase	hsa-let-7c-5p	FZD9	8326	ENSG00000188763	PAR-CLIP	23446348
mirtarbase	hsa-let-7c-5p	FZD9	8326	ENSG00000188763	PAR-CLIP	21572407
mirtarbase	hsa-let-7f-5p	FZD9	8326	ENSG00000188763	PAR-CLIP	23446348
mirtarbase	hsa-let-7f-5p	FZD9	8326	ENSG00000188763	PAR-CLIP	21572407
mirtarbase	hsa-miR-23b-3p	G3BP1	10146	ENSG00000145907	Sequencing	20371350
mirtarbase	hsa-miR-509-3-5p	G3BP1	10146	ENSG00000145907	PAR-CLIP	21572407
mirtarbase	hsa-miR-509-5p	G3BP1	10146	ENSG00000145907	PAR-CLIP	21572407
mirtarbase	hsa-miR-23b-3p	G3BP2	9908	ENSG00000138757	Luciferase reporter assay//qRT-PCR//Western blot	26839366
mirtarbase	hsa-miR-486-5p	G3BP2	9908	ENSG00000138757	PAR-CLIP	26701625
mirtarbase	hsa-miR-203a-3p	G6PC	2538	ENSG00000131482	PAR-CLIP	22291592
mirtarbase	hsa-miR-23a-3p	G6PC	2538	ENSG00000131482	Luciferase reporter assay	22318941
mirtarbase	hsa-miR-202-5p	G6PC3	92579	ENSG00000141349	PAR-CLIP	27292025
mirtarbase	hsa-miR-6507-5p	GAB2	9846	ENSG00000033327	PAR-CLIP	21572407
mirtarbase	hsa-let-7c-5p	GABPB1	2553	ENSG00000104064	PAR-CLIP	23592263
mirtarbase	hsa-let-7c-5p	GABPB1	2553	ENSG00000104064	HITS-CLIP	23313552
mirtarbase	hsa-let-7f-5p	GABPB1	2553	ENSG00000104064	PAR-CLIP	23592263
mirtarbase	hsa-let-7f-5p	GABPB1	2553	ENSG00000104064	HITS-CLIP	23313552
mirtarbase	hsa-miR-34b-3p	GABPB1	2553	ENSG00000104064	HITS-CLIP	23313552
mirtarbase	hsa-miR-203a-3p	GABRB1	2560	ENSG00000163288	PAR-CLIP	22100165
mirtarbase	hsa-miR-203a-3p	GABRB1	2560	ENSG00000163288	HITS-CLIP	19536157
mirtarbase	hsa-let-7f-5p	GALC	2581	ENSG00000054983	Microarray	22942087
mirtarbase	hsa-miR-506-3p	GALNT4	8693	ENSG00000257594	PAR-CLIP	20371350
mirtarbase	hsa-miR-125b-2-3p	GALNT7	51809	ENSG00000109586	PAR-CLIP	20371350
mirtarbase	hsa-miR-34b-3p	GALNT7	51809	ENSG00000109586	Luciferase reporter assay//qRT-PCR//Western blot	24482044
mirtarbase	hsa-miR-23b-3p	GANAB	23193	ENSG00000089597	CLASH	23622248
mirtarbase	hsa-miR-23b-3p	GAPDH	2597	ENSG00000111640	CLASH	23622248
mirtarbase	hsa-let-7c-5p	GARS1	2617	ENSG00000106105	CLASH	23622248
mirtarbase	hsa-miR-203a-3p	GAS1	2619	ENSG00000180447	PAR-CLIP	21572407
mirtarbase	hsa-miR-202-5p	GAS7	8522	ENSG00000007237	PAR-CLIP	22012620
mirtarbase	hsa-miR-203a-3p	GATA6	2627	ENSG00000141448	PAR-CLIP	21572407
mirtarbase	hsa-miR-664a-5p	GATA6	2627	ENSG00000141448	HITS-CLIP	23824327
mirtarbase	hsa-miR-664a-5p	GATA6	2627	ENSG00000141448	HITS-CLIP	27418678
mirtarbase	hsa-let-7c-5p	GATAD2B	57459	ENSG00000261992	CLASH	23622248
mirtarbase	hsa-let-7c-5p	GATAD2B	57459	ENSG00000143614	CLASH	23622248
mirtarbase	hsa-let-7c-5p	GATM	2628	ENSG00000171766	PAR-CLIP	26701625
mirtarbase	hsa-let-7f-5p	GATM	2628	ENSG00000171766	PAR-CLIP	26701625
mirtarbase	hsa-let-7f-5p	GBF1	8729	ENSG00000107862	CLASH	23622248
mirtarbase	hsa-miR-1233-5p	GCFC2	6936	ENSG00000005436	PAR-CLIP	20371350
mirtarbase	hsa-miR-514a-3p	GCFC2	6936	ENSG00000005436	PAR-CLIP	27292025
mirtarbase	hsa-miR-203a-3p	GDAP1	54332	ENSG00000104381	Immunofluorescence//In situ hybridization//Luciferase reporter assay//Northern blot//qRT-PCR	20827281
mirtarbase	hsa-miR-1246	GDE1	51573	ENSG00000006007	PAR-CLIP	21572407
mirtarbase	hsa-miR-3160-3p	GDE1	51573	ENSG00000006007	PAR-CLIP	23592263
mirtarbase	hsa-miR-3160-3p	GDE1	51573	ENSG00000006007	PAR-CLIP	26701625
mirtarbase	hsa-miR-3160-3p	GDE1	51573	ENSG00000006007	PAR-CLIP	27292025
mirtarbase	hsa-miR-486-3p	GDE1	51573	ENSG00000006007	PAR-CLIP	27292025
mirtarbase	hsa-miR-202-5p	GDF7	151449	ENSG00000143869	HITS-CLIP	23824327
mirtarbase	hsa-miR-1233-5p	GEMIN4	50628	ENSG00000179409	HITS-CLIP	23313552
mirtarbase	hsa-miR-203a-3p	GET3	439	ENSG00000198356	PAR-CLIP	26701625
mirtarbase	hsa-miR-486-3p	GFER	2671	ENSG00000127554	PAR-CLIP	23592263
mirtarbase	hsa-miR-6507-5p	GFM1	85476	ENSG00000168827	PAR-CLIP	27292025
mirtarbase	hsa-miR-34b-3p	GFPT1	2673	ENSG00000198380	PAR-CLIP	21572407
mirtarbase	hsa-let-7c-5p	GGA3	23163	ENSG00000125447	PAR-CLIP	24398324
mirtarbase	hsa-let-7f-5p	GGA3	23163	ENSG00000125447	PAR-CLIP	24398324
mirtarbase	hsa-miR-23a-3p	GGA3	23163	ENSG00000125447	CLASH	23622248
mirtarbase	hsa-miR-3160-3p	GGCX	2677	ENSG00000115486	PAR-CLIP	27292025
mirtarbase	hsa-miR-23b-3p	GHITM	27069	ENSG00000165678	CLASH	23622248
mirtarbase	hsa-miR-509-3-5p	GHITM	27069	ENSG00000165678	PAR-CLIP	23446348
mirtarbase	hsa-miR-509-5p	GHITM	27069	ENSG00000165678	PAR-CLIP	23446348
mirtarbase	hsa-miR-1233-5p	GIGYF1	64599	ENSG00000146830	PAR-CLIP	26701625
mirtarbase	hsa-miR-125b-2-3p	GIGYF2	26058	ENSG00000204120	PAR-CLIP	22012620
mirtarbase	hsa-miR-125b-2-3p	GINS3	64785	ENSG00000181938	PAR-CLIP	26701625
mirtarbase	hsa-miR-203a-3p	GINS4	84296	ENSG00000147536	HITS-CLIP	23824327
mirtarbase	hsa-miR-23a-3p	GJA1	2697	ENSG00000152661	Luciferase reporter assay//IlluminaExpressionArrays//Protein Immunoblot Analyses	26191074
mirtarbase	hsa-miR-23a-3p	GJA1	2697	ENSG00000152661	Luciferase reporter assay//qRT-PCR//Western blot	26283635
mirtarbase	hsa-miR-23b-3p	GJA1	2697	ENSG00000152661	Luciferase reporter assay//qRT-PCR//Western blot	26283635
mirtarbase	hsa-miR-23b-3p	GJA1	2697	ENSG00000152661	CLASH	23622248
mirtarbase	hsa-miR-651-5p	GJA1	2697	ENSG00000152661	PAR-CLIP	22012620
mirtarbase	hsa-miR-506-3p	GJD2	57369	ENSG00000159248	HITS-CLIP	23824327
mirtarbase	hsa-miR-34b-3p	GJD3	125111	ENSG00000183153	HITS-CLIP	23824327
mirtarbase	hsa-miR-3160-5p	GK5	256356	ENSG00000175066	HITS-CLIP	23824327
mirtarbase	hsa-miR-3160-5p	GK5	256356	ENSG00000175066	HITS-CLIP	27418678
mirtarbase	hsa-miR-3160-3p	GLG1	2734	ENSG00000090863	PAR-CLIP	23592263
mirtarbase	hsa-miR-506-3p	GLI3	2737	ENSG00000106571	Luciferase reporter assay//Western blot	24608427
mirtarbase	hsa-miR-203a-3p	GLIS3	169792	ENSG00000107249	PAR-CLIP	22100165
mirtarbase	hsa-let-7c-5p	GLO1	2739	ENSG00000124767	PAR-CLIP	23592263
mirtarbase	hsa-let-7f-5p	GLO1	2739	ENSG00000124767	PAR-CLIP	23592263
mirtarbase	hsa-miR-203a-3p	GLRX2	51022	ENSG00000023572	PAR-CLIP	23446348
mirtarbase	hsa-miR-203a-3p	GLRX2	51022	ENSG00000023572	PAR-CLIP//HITS-CLIP	21572407
mirtarbase	hsa-miR-23a-3p	GLS	2744	ENSG00000115419	Luciferase reporter assay//qRT-PCR//Western blot	27411920
mirtarbase	hsa-let-7f-5p	GLUL	2752	ENSG00000135821	CLASH	23622248
mirtarbase	hsa-miR-509-3-5p	GLUL	2752	ENSG00000135821	HITS-CLIP	23824327
mirtarbase	hsa-miR-509-5p	GLUL	2752	ENSG00000135821	HITS-CLIP	23824327
mirtarbase	hsa-miR-125b-2-3p	GMFB	2764	ENSG00000197045	PAR-CLIP	23592263
mirtarbase	hsa-miR-125b-2-3p	GMFB	2764	ENSG00000197045	PAR-CLIP	24398324
mirtarbase	hsa-miR-125b-2-3p	GMFB	2764	ENSG00000197045	PAR-CLIP	21572407
mirtarbase	hsa-miR-125b-2-3p	GMFB	2764	ENSG00000197045	PAR-CLIP	20371350
mirtarbase	hsa-miR-34b-3p	GMPPB	29925	ENSG00000173540	PAR-CLIP	27292025
mirtarbase	hsa-miR-1268b	GMPS	8833	ENSG00000163655	HITS-CLIP	23824327
mirtarbase	hsa-miR-23a-3p	GMPS	8833	ENSG00000163655	CLASH	23622248
mirtarbase	hsa-miR-23b-3p	GNA12	2768	ENSG00000146535	CLASH	23622248
mirtarbase	hsa-miR-320c	GNAI1	2770	ENSG00000127955	Luciferase reporter assay//Western blot//Immunohistochemical (IHC) staining	23691483
mirtarbase	hsa-miR-23a-3p	GNAI3	2773	ENSG00000065135	PAR-CLIP	26701625
mirtarbase	hsa-miR-23b-3p	GNAI3	2773	ENSG00000065135	PAR-CLIP	26701625
mirtarbase	hsa-miR-203a-3p	GNAS	2778	ENSG00000087460	PAR-CLIP	23592263
mirtarbase	hsa-miR-23a-3p	GNB2	2783	ENSG00000172354	CLASH	23622248
mirtarbase	hsa-miR-34b-3p	GNE	10020	ENSG00000159921	PAR-CLIP	27292025
mirtarbase	hsa-let-7c-5p	GNG5	2787	ENSG00000174021	PAR-CLIP	20371350
mirtarbase	hsa-let-7c-5p	GNG5	2787	ENSG00000174021	PAR-CLIP	27292025
mirtarbase	hsa-let-7f-5p	GNG5	2787	ENSG00000174021	PAR-CLIP	20371350
mirtarbase	hsa-let-7f-5p	GNG5	2787	ENSG00000174021	PAR-CLIP	27292025
mirtarbase	hsa-miR-1233-5p	GNL1	2794	ENSG00000204590	PAR-CLIP	23592263
mirtarbase	hsa-miR-1233-5p	GNL1	2794	ENSG00000206412	PAR-CLIP	23592263
mirtarbase	hsa-miR-1233-5p	GNL1	2794	ENSG00000229470	PAR-CLIP	23592263
mirtarbase	hsa-miR-1233-5p	GNL1	2794	ENSG00000226882	PAR-CLIP	23592263
mirtarbase	hsa-miR-1233-5p	GNL1	2794	ENSG00000206492	PAR-CLIP	23592263
mirtarbase	hsa-miR-1233-5p	GNL1	2794	ENSG00000228581	PAR-CLIP	23592263
mirtarbase	hsa-miR-1233-5p	GNL1	2794	ENSG00000232143	PAR-CLIP	23592263
mirtarbase	hsa-miR-1233-5p	GNL1	2794	ENSG00000235986	PAR-CLIP	23592263
mirtarbase	hsa-miR-34b-3p	GNL3L	54552	ENSG00000130119	PAR-CLIP	27292025
mirtarbase	hsa-miR-506-3p	GNL3L	54552	ENSG00000130119	PAR-CLIP	27292025
mirtarbase	hsa-miR-3160-3p	GNPTAB	79158	ENSG00000111670	PAR-CLIP	27292025
mirtarbase	hsa-miR-23b-3p	GNS	2799	ENSG00000135677	CLASH	23622248
mirtarbase	hsa-let-7c-5p	GOLGA4	2803	ENSG00000144674	PAR-CLIP	20371350
mirtarbase	hsa-let-7f-5p	GOLGA4	2803	ENSG00000144674	PAR-CLIP	20371350
mirtarbase	hsa-let-7c-5p	GORASP2	26003	ENSG00000115806	CLASH	23622248
mirtarbase	hsa-let-7c-5p	GPAT4	137964	ENSG00000158669	PAR-CLIP	26701625
mirtarbase	hsa-let-7f-5p	GPAT4	137964	ENSG00000158669	PAR-CLIP	26701625
mirtarbase	hsa-miR-3160-3p	GPAT4	137964	ENSG00000158669	PAR-CLIP	26701625
mirtarbase	hsa-miR-1246	GPATCH11	253635	ENSG00000152133	PAR-CLIP	22012620
mirtarbase	hsa-miR-1233-5p	GPC4	2239	ENSG00000076716	HITS-CLIP	23824327
mirtarbase	hsa-miR-509-3-5p	GPC4	2239	ENSG00000076716	PAR-CLIP	21572407
mirtarbase	hsa-miR-509-3-5p	GPC4	2239	ENSG00000076716	PAR-CLIP	20371350
mirtarbase	hsa-miR-509-5p	GPC4	2239	ENSG00000076716	PAR-CLIP	21572407
mirtarbase	hsa-miR-509-5p	GPC4	2239	ENSG00000076716	PAR-CLIP	20371350
mirtarbase	hsa-miR-203a-3p	GPCPD1	56261	ENSG00000125772	PAR-CLIP	23446348
mirtarbase	hsa-miR-34b-3p	GPKOW	27238	ENSG00000068394	HITS-CLIP	23313552
mirtarbase	hsa-miR-486-3p	GPR107	57720	ENSG00000148358	PAR-CLIP	26701625
mirtarbase	hsa-miR-203a-3p	GPR156	165829	ENSG00000175697	HITS-CLIP	23824327
mirtarbase	hsa-miR-203a-3p	GPR156	165829	ENSG00000175697	HITS-CLIP	23313552
mirtarbase	hsa-miR-3160-3p	GPR157	80045	ENSG00000180758	PAR-CLIP	23592263
mirtarbase	hsa-miR-34b-3p	GPR75	10936	ENSG00000119737	HITS-CLIP	23824327
mirtarbase	hsa-miR-34b-3p	GPR75	10936	ENSG00000119737	PAR-CLIP	27292025
mirtarbase	hsa-miR-1233-5p	GPRC5A	9052	ENSG00000013588	PAR-CLIP	26701625
mirtarbase	hsa-miR-34b-3p	GPRC5A	9052	ENSG00000013588	HITS-CLIP	23313552
mirtarbase	hsa-miR-1233-5p	GPRC5B	51704	ENSG00000167191	PAR-CLIP	27292025
mirtarbase	hsa-miR-1233-5p	GPRC5C	55890	ENSG00000170412	PAR-CLIP	20371350
mirtarbase	hsa-miR-486-3p	GPRC5C	55890	ENSG00000170412	PAR-CLIP	27292025
mirtarbase	hsa-let-7c-5p	GPS1	2873	ENSG00000169727	Western blot	21530537
mirtarbase	hsa-let-7f-5p	GPS1	2873	ENSG00000169727	Western blot	21530537
mirtarbase	hsa-miR-125b-2-3p	GREB1	9687	ENSG00000196208	HITS-CLIP	23824327
mirtarbase	hsa-miR-203a-3p	GREM1	26585	ENSG00000166923	PAR-CLIP	22100165
mirtarbase	hsa-miR-203a-3p	GREM1	26585	ENSG00000276886	PAR-CLIP	22100165
mirtarbase	hsa-miR-203a-3p	GREM1	26585	ENSG00000282046	PAR-CLIP	22100165
mirtarbase	hsa-miR-200a-5p	GRHL1	29841	ENSG00000134317	HITS-CLIP	19536157
mirtarbase	hsa-miR-3160-5p	GRIN2B	2904	ENSG00000273079	HITS-CLIP	23824327
mirtarbase	hsa-miR-1233-5p	GRK2	156	ENSG00000173020	PAR-CLIP	23592263
mirtarbase	hsa-miR-23a-3p	GRK2	156	ENSG00000173020	PAR-CLIP	26701625
mirtarbase	hsa-miR-23b-3p	GRK2	156	ENSG00000173020	PAR-CLIP	26701625
mirtarbase	hsa-let-7c-5p	GRPEL2	134266	ENSG00000164284	PAR-CLIP	23592263
mirtarbase	hsa-let-7c-5p	GRPEL2	134266	ENSG00000164284	PAR-CLIP	24398324
mirtarbase	hsa-let-7c-5p	GRPEL2	134266	ENSG00000164284	PAR-CLIP	23446348
mirtarbase	hsa-let-7c-5p	GRPEL2	134266	ENSG00000164284	PAR-CLIP	21572407
mirtarbase	hsa-let-7c-5p	GRPEL2	134266	ENSG00000164284	PAR-CLIP	20371350
mirtarbase	hsa-let-7c-5p	GRPEL2	134266	ENSG00000164284	PAR-CLIP	26701625
mirtarbase	hsa-let-7f-5p	GRPEL2	134266	ENSG00000164284	PAR-CLIP	23592263
mirtarbase	hsa-let-7f-5p	GRPEL2	134266	ENSG00000164284	PAR-CLIP	24398324
mirtarbase	hsa-let-7f-5p	GRPEL2	134266	ENSG00000164284	PAR-CLIP	23446348
mirtarbase	hsa-let-7f-5p	GRPEL2	134266	ENSG00000164284	PAR-CLIP	21572407
mirtarbase	hsa-let-7f-5p	GRPEL2	134266	ENSG00000164284	PAR-CLIP	20371350
mirtarbase	hsa-let-7f-5p	GRPEL2	134266	ENSG00000164284	PAR-CLIP	26701625
mirtarbase	hsa-miR-195-3p	GRPEL2	134266	ENSG00000164284	PAR-CLIP	24398324
mirtarbase	hsa-miR-195-3p	GRPEL2	134266	ENSG00000164284	PAR-CLIP	23446348
mirtarbase	hsa-miR-195-3p	GRPEL2	134266	ENSG00000164284	PAR-CLIP	21572407
mirtarbase	hsa-miR-195-3p	GRPEL2	134266	ENSG00000164284	PAR-CLIP	20371350
mirtarbase	hsa-miR-195-3p	GRPEL2	134266	ENSG00000164284	PAR-CLIP	26701625
mirtarbase	hsa-miR-200a-5p	GRPEL2	134266	ENSG00000164284	PAR-CLIP	22100165
mirtarbase	hsa-miR-23a-3p	GRTP1	79774	ENSG00000139835	CLASH	23622248
mirtarbase	hsa-let-7c-5p	GSK3A	2931	ENSG00000105723	CLASH	23622248
mirtarbase	hsa-miR-1246	GSK3B	2932	ENSG00000082701	Immunofluorescence//Luciferase reporter assay//qRT-PCR	27639189
mirtarbase	hsa-miR-203a-3p	GSK3B	2932	ENSG00000082701	HITS-CLIP	27418678
mirtarbase	hsa-miR-3160-3p	GSR	2936	ENSG00000104687	PAR-CLIP	23592263
mirtarbase	hsa-miR-203a-3p	GSTO2	119391	ENSG00000065621	HITS-CLIP	23824327
mirtarbase	hsa-miR-125b-2-3p	GTDC1	79712	ENSG00000121964	PAR-CLIP	26701625
mirtarbase	hsa-miR-6507-5p	GTF2A1	2957	ENSG00000165417	PAR-CLIP	23592263
mirtarbase	hsa-miR-6507-5p	GTF2A1	2957	ENSG00000165417	PAR-CLIP	24398324
mirtarbase	hsa-miR-6507-5p	GTF2A1	2957	ENSG00000165417	PAR-CLIP	22012620
mirtarbase	hsa-miR-6507-5p	GTF2A1	2957	ENSG00000165417	PAR-CLIP	20371350
mirtarbase	hsa-let-7f-5p	GTF2E1	2960	ENSG00000153767	CLASH	23622248
mirtarbase	hsa-miR-506-3p	GTF2E1	2960	ENSG00000153767	PAR-CLIP	20371350
mirtarbase	hsa-miR-3160-3p	GTF2F1	2962	ENSG00000125651	PAR-CLIP	23592263
mirtarbase	hsa-miR-23b-3p	GTF2I	2969	ENSG00000263001	CLASH	23622248
mirtarbase	hsa-let-7c-5p	GTF3C1	2975	ENSG00000077235	CLASH	23622248
mirtarbase	hsa-miR-23a-3p	GTF3C4	9329	ENSG00000125484	PAR-CLIP	27292025
mirtarbase	hsa-miR-23b-3p	GTF3C4	9329	ENSG00000125484	PAR-CLIP	27292025
mirtarbase	hsa-miR-3160-3p	GTF3C4	9329	ENSG00000125484	HITS-CLIP	23313552
mirtarbase	hsa-miR-664a-5p	GTF3C6	112495	ENSG00000155115	PAR-CLIP	23446348
mirtarbase	hsa-miR-320c	GTPBP2	54676	ENSG00000172432	PAR-CLIP	21572407
mirtarbase	hsa-miR-34b-3p	GUF1	60558	ENSG00000151806	HITS-CLIP	23824327
mirtarbase	hsa-miR-203a-3p	GXYLT1	283464	ENSG00000151233	PAR-CLIP	23592263
mirtarbase	hsa-miR-203a-3p	GXYLT1	283464	ENSG00000151233	PAR-CLIP	24398324
mirtarbase	hsa-miR-320c	GXYLT1	283464	ENSG00000151233	PAR-CLIP	23592263
mirtarbase	hsa-miR-506-3p	GXYLT1	283464	ENSG00000151233	PAR-CLIP	20371350
mirtarbase	hsa-miR-203a-3p	GXYLT2	727936	ENSG00000172986	PAR-CLIP	22100165
mirtarbase	hsa-miR-3160-3p	GXYLT2	727936	ENSG00000172986	PAR-CLIP	23592263
mirtarbase	hsa-miR-3160-3p	GXYLT2	727936	ENSG00000172986	PAR-CLIP	23446348
mirtarbase	hsa-miR-3160-3p	GXYLT2	727936	ENSG00000172986	PAR-CLIP	21572407
mirtarbase	hsa-miR-3160-3p	GXYLT2	727936	ENSG00000172986	PAR-CLIP	20371350
mirtarbase	hsa-miR-34b-3p	GXYLT2	727936	ENSG00000172986	HITS-CLIP	23313552
mirtarbase	hsa-miR-3160-3p	H2AC12	85235	ENSG00000274997	HITS-CLIP	27418678
mirtarbase	hsa-miR-320c	H2AC18	8337	ENSG00000203812	CLASH	23622248
mirtarbase	hsa-let-7c-5p	H2BC12	85236	ENSG00000197903	PAR-CLIP	23592263
mirtarbase	hsa-let-7c-5p	H2BC12	85236	ENSG00000197903	PAR-CLIP	27292025
mirtarbase	hsa-let-7f-5p	H2BC12	85236	ENSG00000197903	PAR-CLIP	23592263
mirtarbase	hsa-let-7f-5p	H2BC12	85236	ENSG00000197903	PAR-CLIP	27292025
mirtarbase	hsa-miR-3160-5p	H2BC12	85236	ENSG00000197903	PAR-CLIP	27292025
mirtarbase	hsa-let-7c-5p	H2BC5	3017	ENSG00000158373	PAR-CLIP	24398324
mirtarbase	hsa-let-7c-5p	H2BC5	3017	ENSG00000158373	PAR-CLIP	23446348
mirtarbase	hsa-let-7f-5p	H2BC5	3017	ENSG00000158373	PAR-CLIP	24398324
mirtarbase	hsa-let-7f-5p	H2BC5	3017	ENSG00000158373	PAR-CLIP	23446348
mirtarbase	hsa-miR-486-5p	H3-3B	3021	ENSG00000132475	PAR-CLIP	23592263
mirtarbase	hsa-miR-486-5p	H3-3B	3021	ENSG00000132475	PAR-CLIP	23446348
mirtarbase	hsa-miR-486-5p	H3-3B	3021	ENSG00000132475	PAR-CLIP	21572407
mirtarbase	hsa-miR-486-5p	H3-3B	3021	ENSG00000132475	PAR-CLIP	20371350
mirtarbase	hsa-miR-486-5p	H3-3B	3021	ENSG00000132475	qRT-PCR	23294929
mirtarbase	hsa-miR-23a-3p	H3C2	8358	ENSG00000286522	CLASH	23622248
mirtarbase	hsa-miR-23b-3p	H4C15	554313	ENSG00000270276	CLASH	23622248
mirtarbase	hsa-let-7c-5p	HAND1	9421	ENSG00000113196	PAR-CLIP	21572407
mirtarbase	hsa-let-7f-5p	HAND1	9421	ENSG00000113196	PAR-CLIP	21572407
mirtarbase	hsa-miR-23a-3p	HAPLN1	1404	ENSG00000145681	HITS-CLIP	23824327
mirtarbase	hsa-miR-23b-3p	HAPLN1	1404	ENSG00000145681	HITS-CLIP	23824327
mirtarbase	hsa-miR-514a-3p	HAS3	3038	ENSG00000103044	PAR-CLIP	22012620
mirtarbase	hsa-let-7c-5p	HASPIN	83903	ENSG00000177602	PAR-CLIP	21572407
mirtarbase	hsa-let-7c-5p	HASPIN	83903	ENSG00000177602	PAR-CLIP	20371350
mirtarbase	hsa-let-7c-5p	HASPIN	83903	ENSG00000177602	HITS-CLIP	23706177
mirtarbase	hsa-let-7f-5p	HASPIN	83903	ENSG00000177602	PAR-CLIP	21572407
mirtarbase	hsa-let-7f-5p	HASPIN	83903	ENSG00000177602	PAR-CLIP	20371350
mirtarbase	hsa-let-7f-5p	HASPIN	83903	ENSG00000177602	HITS-CLIP	23706177
mirtarbase	hsa-miR-3160-3p	HASPIN	83903	ENSG00000177602	HITS-CLIP	23313552
mirtarbase	hsa-miR-486-5p	HAT1	8520	ENSG00000128708	qRT-PCR	26654953
mirtarbase	hsa-miR-34b-3p	HAUS3	79441	ENSG00000214367	PAR-CLIP	27292025
mirtarbase	hsa-miR-378c	HAUS3	79441	ENSG00000214367	PAR-CLIP	22012620
mirtarbase	hsa-miR-514a-3p	HAUS3	79441	ENSG00000214367	PAR-CLIP	23446348
mirtarbase	hsa-miR-514a-3p	HAUS3	79441	ENSG00000214367	PAR-CLIP//HITS-CLIP	21572407
mirtarbase	hsa-miR-514a-3p	HAUS3	79441	ENSG00000214367	PAR-CLIP	20371350
mirtarbase	hsa-miR-3160-5p	HAUS5	23354	ENSG00000249115	HITS-CLIP	19536157
mirtarbase	hsa-miR-509-3-5p	HBP1	26959	ENSG00000105856	PAR-CLIP	23592263
mirtarbase	hsa-miR-509-3-5p	HBP1	26959	ENSG00000283847	PAR-CLIP	23592263
mirtarbase	hsa-miR-509-5p	HBP1	26959	ENSG00000105856	PAR-CLIP	23592263
mirtarbase	hsa-miR-509-5p	HBP1	26959	ENSG00000283847	PAR-CLIP	23592263
mirtarbase	hsa-miR-6507-5p	HBP1	26959	ENSG00000105856	PAR-CLIP	21572407
mirtarbase	hsa-miR-6507-5p	HBP1	26959	ENSG00000105856	PAR-CLIP	20371350
mirtarbase	hsa-miR-6507-5p	HBP1	26959	ENSG00000283847	PAR-CLIP	21572407
mirtarbase	hsa-miR-6507-5p	HBP1	26959	ENSG00000283847	PAR-CLIP	20371350
mirtarbase	hsa-miR-23a-3p	HCFC1	3054	ENSG00000172534	CLASH	23622248
mirtarbase	hsa-miR-486-3p	HCN2	610	ENSG00000099822	PAR-CLIP	26701625
mirtarbase	hsa-let-7f-5p	HDAC2	3066	ENSG00000196591	qRT-PCR	24405266
mirtarbase	hsa-miR-1233-5p	HDGF	3068	ENSG00000143321	PAR-CLIP	26701625
mirtarbase	hsa-miR-506-3p	HDLBP	3069	ENSG00000115677	PAR-CLIP	22100165
mirtarbase	hsa-miR-203a-3p	HECTD1	25831	ENSG00000092148	PAR-CLIP	23592263
mirtarbase	hsa-miR-486-3p	HECTD3	79654	ENSG00000126107	PAR-CLIP	23592263
mirtarbase	hsa-miR-6507-5p	HECW2	57520	ENSG00000138411	HITS-CLIP	19536157
mirtarbase	hsa-miR-203a-3p	HELZ	9931	ENSG00000198265	PAR-CLIP	22100165
mirtarbase	hsa-miR-203a-3p	HEPHL1	341208	ENSG00000181333	HITS-CLIP	23824327
mirtarbase	hsa-miR-506-3p	HEPHL1	341208	ENSG00000181333	PAR-CLIP	22012620
mirtarbase	hsa-miR-514a-3p	HEPHL1	341208	ENSG00000181333	PAR-CLIP	22012620
mirtarbase	hsa-miR-23b-3p	HERC3	8916	ENSG00000138641	CLASH	23622248
mirtarbase	hsa-miR-23b-3p	HERC3	8916	ENSG00000287542	CLASH	23622248
mirtarbase	hsa-let-7c-5p	HERPUD1	9709	ENSG00000051108	PAR-CLIP	23592263
mirtarbase	hsa-let-7c-5p	HERPUD1	9709	ENSG00000051108	HITS-CLIP	23706177
mirtarbase	hsa-let-7f-5p	HERPUD1	9709	ENSG00000051108	PAR-CLIP	23592263
mirtarbase	hsa-let-7f-5p	HERPUD1	9709	ENSG00000051108	HITS-CLIP	23706177
mirecords	hsa-miR-23a-3p	HES1	3280	ENSG00000114315	activity assay//Luciferase activity assay	15066185
mirecords	hsa-miR-23a-3p	HES1	3280	ENSG00000114315	Prediction	15066185
mirecords	hsa-miR-23a-3p	HES1	3280	ENSG00000114315	Prediction	15066185
mirtarbase	hsa-miR-23a-3p	HES1	3280	ENSG00000114315	Immunofluorescence//Luciferase reporter assay//Northern blot//Western blot	12808467
mirtarbase	hsa-miR-23a-3p	HES1	3280	ENSG00000114315	Luciferase reporter assay	15066185
mirtarbase	hsa-let-7c-5p	HES5	388585	ENSG00000197921	3'LIFE	25074381
mirtarbase	hsa-let-7c-5p	HES5	388585	ENSG00000273529	3'LIFE	25074381
mirtarbase	hsa-miR-203a-3p	HEXIM1	10614	ENSG00000186834	HITS-CLIP	23313552
mirtarbase	hsa-let-7c-5p	HHAT	55733	ENSG00000054392	3'LIFE	25074381
mirtarbase	hsa-let-7c-5p	HHAT	55733	ENSG00000280680	3'LIFE	25074381
mirtarbase	hsa-miR-200a-5p	HHIP	64399	ENSG00000164161	HITS-CLIP	21572407
mirtarbase	hsa-miR-6507-5p	HHIP	64399	ENSG00000164161	PAR-CLIP//HITS-CLIP	21572407
mirtarbase	hsa-miR-3160-3p	HIF1A	3091	ENSG00000100644	HITS-CLIP	23313552
mirtarbase	hsa-miR-509-3-5p	HIF1A	3091	ENSG00000100644	PAR-CLIP	21572407
mirtarbase	hsa-miR-509-5p	HIF1A	3091	ENSG00000100644	PAR-CLIP	21572407
mirtarbase	hsa-miR-23b-3p	HIF1AN	55662	ENSG00000166135	CLASH	23622248
mirtarbase	hsa-miR-651-5p	HILPDA	29923	ENSG00000135245	PAR-CLIP	23592263
mirtarbase	hsa-miR-23a-3p	HIP1R	9026	ENSG00000130787	Luciferase reporter assay	26898757
mirtarbase	hsa-miR-378c	HIPK3	10114	ENSG00000110422	HITS-CLIP	19536157
mirtarbase	hsa-miR-23a-3p	HIVEP1	3096	ENSG00000095951	CLASH	23622248
mirtarbase	hsa-miR-486-3p	HIVEP3	59269	ENSG00000127124	PAR-CLIP	23592263
mirtarbase	hsa-miR-486-3p	HIVEP3	59269	ENSG00000127124	PAR-CLIP	20371350
mirtarbase	hsa-miR-486-3p	HIVEP3	59269	ENSG00000127124	PAR-CLIP	26701625
mirtarbase	hsa-miR-664a-5p	HIVEP3	59269	ENSG00000127124	PAR-CLIP	27292025
mirtarbase	hsa-miR-23b-3p	HK1	3098	ENSG00000156515	CLASH	23622248
mirtarbase	hsa-miR-651-5p	HM13	81502	ENSG00000101294	HITS-CLIP	23824327
mirtarbase	hsa-miR-651-5p	HM13	81502	ENSG00000101294	HITS-CLIP	19536157
mirtarbase	hsa-let-7c-5p	HMGA1	3159	ENSG00000137309	PAR-CLIP	23592263
mirtarbase	hsa-let-7c-5p	HMGA1	3159	ENSG00000137309	HITS-CLIP	23313552
mirtarbase	hsa-let-7f-5p	HMGA1	3159	ENSG00000137309	PAR-CLIP	23592263
mirtarbase	hsa-let-7f-5p	HMGA1	3159	ENSG00000137309	HITS-CLIP	23313552
mirtarbase	hsa-miR-486-3p	HMGA1	3159	ENSG00000137309	PAR-CLIP	26701625
mirtarbase	hsa-miR-486-5p	HMGA1	3159	ENSG00000137309	PAR-CLIP	26701625
mirecords	hsa-let-7c-5p	HMGA2	8091	ENSG00000149948		18403645
mirecords	hsa-let-7c-5p	HMGA2	8091	ENSG00000149948	Western blot	17600087
mirecords	hsa-let-7c-5p	HMGA2	8091	ENSG00000149948	Western blot	17600087
mirecords	hsa-let-7c-5p	HMGA2	8091	ENSG00000149948	Western blot	17600087
mirecords	hsa-let-7c-5p	HMGA2	8091	ENSG00000149948	Western blot	17600087
mirecords	hsa-let-7c-5p	HMGA2	8091	ENSG00000149948	Western blot	17600087
mirecords	hsa-let-7c-5p	HMGA2	8091	ENSG00000149948	Western blot	17600087
mirecords	hsa-let-7c-5p	HMGA2	8091	ENSG00000149948	Western blot	17600087
mirtarbase	hsa-let-7c-5p	HMGA2	8091	ENSG00000149948	qRT-PCR//Western blot//Luciferase reporter assay	17600087
mirtarbase	hsa-let-7c-5p	HMGA2	8091	ENSG00000149948	Microarray//Northern blot//qRT-PCR//Western blot	17243163
mirtarbase	hsa-let-7c-5p	HMGA2	8091	ENSG00000149948	Luciferase reporter assay//qRT-PCR//Western blot	18403645
mirtarbase	hsa-let-7c-5p	HMGA2	8091	ENSG00000149948	Immunocytochemistry//Immunofluorescence//Luciferase reporter assay//qRT-PCR//Western blot	21224353
mirtarbase	hsa-let-7c-5p	HMGA2	8091	ENSG00000149948	CLASH	23622248
mirtarbase	hsa-let-7c-5p	HMGA2	8091	ENSG00000149948	PAR-CLIP	20371350
mirtarbase	hsa-let-7c-5p	HMGA2	8091	ENSG00000149948	HITS-CLIP	21572407
mirtarbase	hsa-let-7c-5p	HMGA2	8091	ENSG00000149948	PAR-CLIP	26701625
mirtarbase	hsa-let-7f-5p	HMGA2	8091	ENSG00000149948	CLASH	23622248
mirtarbase	hsa-let-7f-5p	HMGA2	8091	ENSG00000149948	PAR-CLIP	20371350
mirtarbase	hsa-let-7f-5p	HMGA2	8091	ENSG00000149948	HITS-CLIP	21572407
mirtarbase	hsa-let-7f-5p	HMGA2	8091	ENSG00000149948	PAR-CLIP	26701625
mirtarbase	hsa-miR-23b-3p	HMGA2	8091	ENSG00000149948	Luciferase reporter assay	24681352
mirtarbase	hsa-miR-509-3-5p	HMGA2	8091	ENSG00000149948	PAR-CLIP	26701625
mirtarbase	hsa-miR-509-5p	HMGA2	8091	ENSG00000149948	PAR-CLIP	26701625
mirtarbase	hsa-miR-23a-3p	HMGB2	3148	ENSG00000164104	Luciferase reporter assay//qRT-PCR//Western blot	23986579
mirtarbase	hsa-miR-23a-3p	HMGB2	3148	ENSG00000164104	PAR-CLIP	23592263
mirtarbase	hsa-miR-23a-3p	HMGB2	3148	ENSG00000164104	PAR-CLIP	20371350
mirtarbase	hsa-miR-23a-3p	HMGB2	3148	ENSG00000164104	PAR-CLIP	26701625
mirtarbase	hsa-miR-23b-3p	HMGB2	3148	ENSG00000164104	Immunohistochemistry//Luciferase reporter assay//qRT-PCR//Western blot	25996293
mirtarbase	hsa-miR-23b-3p	HMGB2	3148	ENSG00000164104	PAR-CLIP	23592263
mirtarbase	hsa-miR-23b-3p	HMGB2	3148	ENSG00000164104	PAR-CLIP	20371350
mirtarbase	hsa-miR-23b-3p	HMGB2	3148	ENSG00000164104	PAR-CLIP	26701625
mirtarbase	hsa-miR-3160-3p	HMGB2	3148	ENSG00000164104	PAR-CLIP	23592263
mirtarbase	hsa-miR-3160-3p	HMGB2	3148	ENSG00000164104	PAR-CLIP	20371350
mirtarbase	hsa-miR-3160-3p	HMGB2	3148	ENSG00000164104	PAR-CLIP	26701625
mirtarbase	hsa-miR-3160-5p	HMGCR	3156	ENSG00000113161	HITS-CLIP	19536157
mirtarbase	hsa-miR-23a-3p	HMGCS1	3157	ENSG00000112972	PAR-CLIP	23592263
mirtarbase	hsa-miR-23b-3p	HMGCS1	3157	ENSG00000112972	PAR-CLIP	23592263
mirtarbase	hsa-miR-23a-3p	HMGN2	3151	ENSG00000198830	Luciferase reporter assay	23437179
mirtarbase	hsa-miR-23a-3p	HNF1B	6928	ENSG00000275410	qRT-PCR//Microarray//Western blot	25422915
mirtarbase	hsa-miR-23a-3p	HNF1B	6928	ENSG00000276194	qRT-PCR//Microarray//Western blot	25422915
mirtarbase	hsa-miR-6507-5p	HNRNPA0	10949	ENSG00000177733	PAR-CLIP	20371350
mirtarbase	hsa-miR-125b-2-3p	HNRNPA1	3178	ENSG00000135486	PAR-CLIP	24398324
mirtarbase	hsa-miR-125b-2-3p	HNRNPA1	3178	ENSG00000135486	PAR-CLIP	20371350
mirtarbase	hsa-miR-125b-2-3p	HNRNPA1	3178	ENSG00000135486	PAR-CLIP	26701625
mirtarbase	hsa-miR-664a-5p	HNRNPA1	3178	ENSG00000135486	HITS-CLIP	23313552
mirtarbase	hsa-miR-664a-5p	HNRNPA1L2	144983	ENSG00000139675	HITS-CLIP	23313552
mirtarbase	hsa-let-7f-5p	HNRNPA2B1	3181	ENSG00000122566	CLASH	23622248
mirtarbase	hsa-miR-203a-3p	HNRNPDL	9987	ENSG00000152795	PAR-CLIP	20371350
mirtarbase	hsa-miR-203a-3p	HNRNPDL	9987	ENSG00000152795	PAR-CLIP	27292025
mirtarbase	hsa-miR-23b-3p	HNRNPK	3190	ENSG00000165119	CLASH	23622248
mirtarbase	hsa-miR-23b-3p	HNRNPL	3191	ENSG00000104824	CLASH	23622248
mirtarbase	hsa-miR-23b-3p	HNRNPL	3191	ENSG00000282947	CLASH	23622248
mirtarbase	hsa-miR-203a-3p	HNRNPR	10236	ENSG00000125944	PAR-CLIP	21572407
mirtarbase	hsa-miR-203a-3p	HNRNPR	10236	ENSG00000282958	PAR-CLIP	21572407
mirtarbase	hsa-miR-1233-5p	HNRNPU	3192	ENSG00000153187	PAR-CLIP	26701625
mirtarbase	hsa-let-7f-5p	HNRNPUL1	11100	ENSG00000105323	CLASH	23622248
mirtarbase	hsa-miR-23a-3p	HNRNPUL1	11100	ENSG00000105323	CLASH	23622248
mirtarbase	hsa-miR-23b-3p	HNRNPUL1	11100	ENSG00000105323	CLASH	23622248
mirtarbase	hsa-miR-486-3p	HNRNPUL1	11100	ENSG00000105323	PAR-CLIP	23446348
mirtarbase	hsa-miR-486-3p	HNRNPUL1	11100	ENSG00000105323	PAR-CLIP	21572407
mirtarbase	hsa-miR-203a-3p	HOMEZ	57594	ENSG00000215271	PAR-CLIP	22012620
mirtarbase	hsa-miR-3160-3p	HOMEZ	57594	ENSG00000215271	PAR-CLIP	27292025
mirtarbase	hsa-miR-3160-5p	HOOK1	51361	ENSG00000134709	HITS-CLIP	23824327
mirtarbase	hsa-miR-202-5p	HOPX	84525	ENSG00000171476	HITS-CLIP	19536157
mirtarbase	hsa-miR-203a-3p	HOXA1	3198	ENSG00000105991	PAR-CLIP	22100165
[truncated: 3,772 more rows]

## Sheet: D_Supporting_evidences
miRNA	Target	Support	miRNA log2FC (LF/VSL)
hsa-let-7c-5p	HMGA2	16	-0.66
hsa-miR-3160-3p	MICB	16	-0.53
hsa-miR-486-3p	TUBB	16	-1.02
hsa-miR-3160-3p	HSPA1B	15	-0.53
hsa-let-7c-5p	PBX2	14	-0.66
hsa-let-7c-5p	CNOT3	10	-0.66
hsa-let-7c-5p	RBFOX2	10	-0.66
hsa-let-7c-5p	SMCR8	10	-0.66
hsa-let-7f-5p	RBFOX2	10	-0.66
hsa-let-7f-5p	SMCR8	10	-0.66
hsa-miR-1233-5p	YWHAE	10	0.76
hsa-miR-1233-5p	ZBTB22	10	0.76
hsa-miR-23a-3p	VAV3	9	-1.1
hsa-miR-23b-3p	VAV3	9	-0.93
hsa-let-7c-5p	MICB	8	-0.66
hsa-miR-1233-5p	ATAD5	8	0.76
hsa-miR-1233-5p	GNL1	8	0.76
hsa-miR-203a-3p	TNF	8	-0.74
hsa-miR-23a-3p	TNRC6A	8	-1.1
hsa-miR-320c	TUBB	8	-0.52
hsa-miR-486-3p	DDX39B	8	-1.02
hsa-miR-506-3p	FLOT1	8	0.66
hsa-miR-506-3p	QRFPR	8	0.66
hsa-let-7c-5p	BRD2	7	-0.66
hsa-let-7c-5p	C5orf51	7	-0.66
hsa-let-7c-5p	NRM	7	-0.66
hsa-let-7c-5p	PRRC2A	7	-0.66
hsa-let-7f-5p	C5orf51	7	-0.66
hsa-let-7f-5p	PBX2	7	-0.66
hsa-miR-1246	CTC1	7	1.27
hsa-miR-23a-3p	ATAT1	7	-1.1
hsa-miR-23b-3p	ABCF1	7	-0.93
hsa-miR-23b-3p	MET	7	-0.93
hsa-miR-320c	MRPS18B	7	-0.52
hsa-miR-34b-3p	AMER1	7	0.53
hsa-let-7c-5p	GRPEL2	6	-0.66
hsa-let-7f-5p	GRPEL2	6	-0.66
hsa-miR-125b-2-3p	PLEKHA1	6	-0.69
hsa-miR-23a-3p	POU4F2	6	-1.1
hsa-miR-23a-3p	PTEN	6	-1.1
hsa-miR-23a-3p	SERINC3	6	-1.1
hsa-miR-23b-3p	SERINC3	6	-0.93
hsa-miR-23b-3p	TNRC6A	6	-0.93
hsa-miR-486-3p	SHMT1	6	-1.02
hsa-miR-509-3-5p	RXRB	6	0.68
hsa-miR-509-5p	RXRB	6	0.73
hsa-let-7c-5p	ABT1	5	-0.66
hsa-let-7c-5p	IGF1R	5	-0.66
hsa-let-7f-5p	ABT1	5	-0.66
hsa-miR-1233-5p	XRCC6	5	0.76
hsa-miR-1246	CBX3	5	1.27
hsa-miR-1246	TAOK1	5	1.27
hsa-miR-1246	TAPBP	5	1.27
hsa-miR-125b-2-3p	AMOTL1	5	-0.69
hsa-miR-125b-2-3p	BCL2L11	5	-0.69
hsa-miR-125b-2-3p	DAZAP2	5	-0.69
hsa-miR-195-3p	GRPEL2	5	-0.76
hsa-miR-200a-5p	RGL2	5	-0.61
hsa-miR-202-5p	COIL	5	0.8
hsa-miR-203a-3p	BIRC5	5	-0.74
hsa-miR-203a-3p	BMI1	5	-0.74
hsa-miR-203a-3p	DUSP5	5	-0.74
hsa-miR-203a-3p	RGL2	5	-0.74
hsa-miR-203a-3p	TP63	5	-0.74
hsa-miR-23a-3p	ATXN7L3B	5	-1.1
hsa-miR-23a-3p	HES1	5	-1.1
hsa-miR-23a-3p	SSR1	5	-1.1
hsa-miR-23a-3p	ZNF485	5	-1.1
hsa-miR-23a-3p	ZNF704	5	-1.1
hsa-miR-23b-3p	ATXN7L3B	5	-0.93
hsa-miR-23b-3p	SSR1	5	-0.93
hsa-miR-23b-3p	ZNF485	5	-0.93
hsa-miR-23b-3p	ZNF704	5	-0.93
hsa-miR-3160-3p	TRAF1	5	-0.53
hsa-miR-3160-5p	LAIR1	5	-0.5
hsa-miR-486-3p	KLHL38	5	-1.02
hsa-miR-486-3p	PTPRF	5	-1.02
hsa-miR-486-3p	TUBB2A	5	-1.02
hsa-miR-486-5p	H3-3B	5	-0.86
hsa-miR-506-3p	CDK4	5	0.66
hsa-miR-509-3-5p	RAB5B	5	0.68
hsa-miR-509-5p	RAB5B	5	0.73
hsa-miR-6507-5p	ABL2	5	-0.89
hsa-miR-6507-5p	PURG	5	-0.89
hsa-let-7c-5p	ATP6V1F	4	-0.66
hsa-let-7c-5p	CLDN12	4	-0.66
hsa-let-7c-5p	FIGN	4	-0.66
hsa-let-7c-5p	IGDCC4	4	-0.66
hsa-let-7c-5p	KPNA5	4	-0.66
hsa-let-7c-5p	MBD2	4	-0.66
hsa-let-7c-5p	MIEF1	4	-0.66
hsa-let-7c-5p	MTUS1	4	-0.66
hsa-let-7c-5p	PCGF3	4	-0.66
hsa-let-7c-5p	PDE12	4	-0.66
hsa-let-7c-5p	SMC1A	4	-0.66
hsa-let-7c-5p	TRIM71	4	-0.66
hsa-let-7c-5p	ZBTB5	4	-0.66
hsa-let-7f-5p	ARID3B	4	-0.66
hsa-let-7f-5p	ATP6V1F	4	-0.66
hsa-let-7f-5p	CCND1	4	-0.66
hsa-let-7f-5p	CLDN12	4	-0.66
hsa-let-7f-5p	FIGN	4	-0.66
hsa-let-7f-5p	HMGA2	4	-0.66
hsa-let-7f-5p	IGDCC4	4	-0.66
hsa-let-7f-5p	IGF1R	4	-0.66
hsa-let-7f-5p	KLK10	4	-0.66
hsa-let-7f-5p	KPNA5	4	-0.66
hsa-let-7f-5p	MBD2	4	-0.66
hsa-let-7f-5p	MIEF1	4	-0.66
hsa-let-7f-5p	MTUS1	4	-0.66
hsa-let-7f-5p	PDE12	4	-0.66
hsa-let-7f-5p	SMC1A	4	-0.66
hsa-let-7f-5p	ZBTB5	4	-0.66
hsa-miR-1233-5p	IRAK3	4	0.76
hsa-miR-1233-5p	MYLIP	4	0.76
hsa-miR-1233-5p	SMCR8	4	0.76
hsa-miR-1233-5p	TM6SF2	4	0.76
hsa-miR-1246	CKS2	4	1.27
hsa-miR-1246	SRRT	4	1.27
hsa-miR-125b-2-3p	GMFB	4	-0.69
hsa-miR-125b-2-3p	UBN2	4	-0.69
hsa-miR-195-3p	ANP32E	4	-0.76
hsa-miR-195-3p	ARL6IP1	4	-0.76
hsa-miR-195-3p	MTRNR2L6	4	-0.76
hsa-miR-195-3p	NUS1	4	-0.76
hsa-miR-195-3p	PRKAA1	4	-0.76
hsa-miR-195-3p	RBBP6	4	-0.76
hsa-miR-195-3p	RSBN1	4	-0.76
hsa-miR-200a-5p	CLIP1	4	-0.61
hsa-miR-202-5p	MBD2	4	0.8
hsa-miR-203a-3p	ABL1	4	-0.74
hsa-miR-203a-3p	ATM	4	-0.74
hsa-miR-203a-3p	BCL2L2	4	-0.74
hsa-miR-203a-3p	COX20	4	-0.74
hsa-miR-203a-3p	PRAMEF8	4	-0.74
hsa-miR-203a-3p	SNAI2	4	-0.74
hsa-miR-203a-3p	SOCS3	4	-0.74
hsa-miR-203a-3p	SOD2	4	-0.74
hsa-miR-23a-3p	CXCL12	4	-1.1
hsa-miR-23a-3p	HMGB2	4	-1.1
hsa-miR-23a-3p	LDHA	4	-1.1
hsa-miR-23a-3p	RPRD2	4	-1.1
hsa-miR-23a-3p	SESN2	4	-1.1
hsa-miR-23a-3p	VCAM1	4	-1.1
hsa-miR-23a-3p	ZNF257	4	-1.1
hsa-miR-23b-3p	HMGB2	4	-0.93
hsa-miR-23b-3p	PLAU	4	-0.93
hsa-miR-23b-3p	RPRD2	4	-0.93
hsa-miR-23b-3p	SESN2	4	-0.93
hsa-miR-23b-3p	VCAM1	4	-0.93
hsa-miR-23b-3p	ZNF257	4	-0.93
hsa-miR-3160-3p	GXYLT2	4	-0.53
hsa-miR-3160-3p	LUZP1	4	-0.53
hsa-miR-3160-3p	LYRM4	4	-0.53
hsa-miR-3160-3p	MPL	4	-0.53
hsa-miR-3160-3p	TMBIM6	4	-0.53
hsa-miR-320c	DCTN5	4	-0.52
hsa-miR-320c	SEMA7A	4	-0.52
hsa-miR-34b-3p	NUS1	4	0.53
hsa-miR-34b-3p	YY1	4	0.53
hsa-miR-378c	REST	4	-0.59
hsa-miR-486-3p	LY6E	4	-1.02
hsa-miR-486-3p	NDRG3	4	-1.02
hsa-miR-486-3p	UBB	4	-1.02
hsa-miR-486-5p	PTEN	4	-0.86
hsa-miR-486-5p	YAE1	4	-0.86
hsa-miR-506-3p	ARHGAP1	4	0.66
hsa-miR-506-3p	MTDH	4	0.66
hsa-miR-506-3p	SLC16A1	4	0.66
hsa-miR-506-3p	ZXDB	4	0.66
hsa-miR-509-3-5p	LY6G6E	4	0.68
hsa-miR-509-3-5p	RNF38	4	0.68
hsa-miR-509-5p	LY6G6E	4	0.73
hsa-miR-509-5p	RNF38	4	0.73
hsa-miR-6507-5p	ACER3	4	-0.89
hsa-miR-6507-5p	GTF2A1	4	-0.89
hsa-miR-6507-5p	HBP1	4	-0.89
hsa-miR-6507-5p	PPIG	4	-0.89
hsa-miR-6507-5p	RHOB	4	-0.89
hsa-let-7c-5p	ADH5	3	-0.66
hsa-let-7c-5p	ARID3B	3	-0.66
hsa-let-7c-5p	ATG9A	3	-0.66
hsa-let-7c-5p	ATP6V1G1	3	-0.66
hsa-let-7c-5p	BZW1	3	-0.66
hsa-let-7c-5p	C1orf210	3	-0.66
hsa-let-7c-5p	COIL	3	-0.66
hsa-let-7c-5p	DISC1	3	-0.66
hsa-let-7c-5p	EIF4G2	3	-0.66
hsa-let-7c-5p	FUT10	3	-0.66
hsa-let-7c-5p	HASPIN	3	-0.66
hsa-let-7c-5p	MCF2L2	3	-0.66
hsa-let-7c-5p	MYC	3	-0.66
hsa-let-7c-5p	NHLRC3	3	-0.66
hsa-let-7c-5p	NUP155	3	-0.66
hsa-let-7c-5p	OTULINL	3	-0.66
hsa-let-7c-5p	POLR2D	3	-0.66
hsa-let-7c-5p	RAB19	3	-0.66
hsa-let-7c-5p	RDX	3	-0.66
hsa-let-7c-5p	RHD	3	-0.66
hsa-let-7c-5p	RNF44	3	-0.66
hsa-let-7c-5p	SALL3	3	-0.66
hsa-let-7c-5p	SEMA4C	3	-0.66
hsa-let-7c-5p	SLC10A7	3	-0.66
hsa-let-7c-5p	TGFBR1	3	-0.66
hsa-let-7c-5p	WASL	3	-0.66
hsa-let-7c-5p	YOD1	3	-0.66
hsa-let-7c-5p	ZFAND4	3	-0.66
hsa-let-7c-5p	ZNF566	3	-0.66
hsa-let-7c-5p	ZNF611	3	-0.66
hsa-let-7f-5p	ADH5	3	-0.66
hsa-let-7f-5p	ATG9A	3	-0.66
hsa-let-7f-5p	ATP6V1G1	3	-0.66
hsa-let-7f-5p	BZW1	3	-0.66
hsa-let-7f-5p	C1orf210	3	-0.66
hsa-let-7f-5p	COIL	3	-0.66
hsa-let-7f-5p	DISC1	3	-0.66
hsa-let-7f-5p	EIF4G2	3	-0.66
hsa-let-7f-5p	HASPIN	3	-0.66
hsa-let-7f-5p	LRIG3	3	-0.66
hsa-let-7f-5p	MCF2L2	3	-0.66
hsa-let-7f-5p	NHLRC3	3	-0.66
hsa-let-7f-5p	NUP155	3	-0.66
hsa-let-7f-5p	OTULINL	3	-0.66
hsa-let-7f-5p	PCGF3	3	-0.66
hsa-let-7f-5p	POLR2D	3	-0.66
hsa-let-7f-5p	RAB19	3	-0.66
hsa-let-7f-5p	RDX	3	-0.66
hsa-let-7f-5p	RHD	3	-0.66
hsa-let-7f-5p	RNF44	3	-0.66
hsa-let-7f-5p	SALL3	3	-0.66
hsa-let-7f-5p	SEMA4C	3	-0.66
hsa-let-7f-5p	SLC10A7	3	-0.66
hsa-let-7f-5p	WASL	3	-0.66
hsa-let-7f-5p	YOD1	3	-0.66
hsa-let-7f-5p	ZFAND4	3	-0.66
hsa-let-7f-5p	ZNF566	3	-0.66
hsa-let-7f-5p	ZNF611	3	-0.66
hsa-miR-1233-5p	CDCP1	3	0.76
hsa-miR-1233-5p	CYP2W1	3	0.76
hsa-miR-1233-5p	E2F6	3	0.76
hsa-miR-1233-5p	KHSRP	3	0.76
hsa-miR-1233-5p	ONECUT3	3	0.76
hsa-miR-1233-5p	PTP4A1	3	0.76
hsa-miR-1233-5p	SUMF2	3	0.76
hsa-miR-1233-5p	ZNF207	3	0.76
hsa-miR-1233-5p	ZNF703	3	0.76
hsa-miR-1246	ADCY9	3	1.27
hsa-miR-1246	DGS2	3	1.27
hsa-miR-125b-2-3p	BTG2	3	-0.69
hsa-miR-125b-2-3p	HNRNPA1	3	-0.69
hsa-miR-125b-2-3p	RPL9	3	-0.69
hsa-miR-125b-2-3p	SLC38A1	3	-0.69
hsa-miR-1268b	AIP	3	0.61
hsa-miR-1268b	FAM228A	3	0.61
hsa-miR-1268b	QSOX2	3	0.61
hsa-miR-195-3p	KLHL15	3	-0.76
hsa-miR-195-3p	TENT4A	3	-0.76
hsa-miR-195-3p	UBE2D3	3	-0.76
hsa-miR-202-5p	FAM13C	3	0.8
hsa-miR-202-5p	IBA57	3	0.8
hsa-miR-202-5p	SMC1A	3	0.8
hsa-miR-202-5p	SNX16	3	0.8
hsa-miR-203a-3p	ANKRD13B	3	-0.74
hsa-miR-203a-3p	ARID3B	3	-0.74
hsa-miR-203a-3p	FBXL5	3	-0.74
hsa-miR-203a-3p	GREM1	3	-0.74
hsa-miR-203a-3p	MXRA7	3	-0.74
hsa-miR-203a-3p	NARS1	3	-0.74
hsa-miR-203a-3p	PI4K2B	3	-0.74
hsa-miR-203a-3p	RAN	3	-0.74
hsa-miR-203a-3p	SRC	3	-0.74
hsa-miR-23a-3p	HS2ST1	3	-1.1
hsa-miR-23a-3p	MGAT5	3	-1.1
hsa-miR-23a-3p	POM121C	3	-1.1
hsa-miR-23a-3p	PPIC	3	-1.1
hsa-miR-23a-3p	RPSAP58	3	-1.1
hsa-miR-23a-3p	ZNF208	3	-1.1
hsa-miR-23a-3p	ZNF281	3	-1.1
hsa-miR-23a-3p	ZNF550	3	-1.1
hsa-miR-23a-3p	ZNF578	3	-1.1
hsa-miR-23a-3p	ZNF669	3	-1.1
hsa-miR-23b-3p	HS2ST1	3	-0.93
hsa-miR-23b-3p	KANSL1	3	-0.93
hsa-miR-23b-3p	MCFD2	3	-0.93
hsa-miR-23b-3p	MGAT5	3	-0.93
hsa-miR-23b-3p	POM121C	3	-0.93
hsa-miR-23b-3p	PPIC	3	-0.93
hsa-miR-23b-3p	RPSAP58	3	-0.93
hsa-miR-23b-3p	ZNF208	3	-0.93
hsa-miR-23b-3p	ZNF281	3	-0.93
hsa-miR-23b-3p	ZNF550	3	-0.93
hsa-miR-23b-3p	ZNF578	3	-0.93
hsa-miR-23b-3p	ZNF669	3	-0.93
hsa-miR-3160-3p	ADH5	3	-0.53
hsa-miR-3160-3p	AP1S3	3	-0.53
hsa-miR-3160-3p	BCAS4	3	-0.53
hsa-miR-3160-3p	ENTPD5	3	-0.53
hsa-miR-3160-3p	GDE1	3	-0.53
hsa-miR-3160-3p	HMGB2	3	-0.53
hsa-miR-3160-3p	NARF	3	-0.53
hsa-miR-3160-3p	POFUT2	3	-0.53
hsa-miR-3160-5p	MAT2A	3	-0.5
hsa-miR-3160-5p	SNX5	3	-0.5
hsa-miR-320c	SYNCRIP	3	-0.52
hsa-miR-34b-3p	ADH1B	3	0.53
hsa-miR-34b-3p	CEP97	3	0.53
hsa-miR-34b-3p	IGBP1	3	0.53
hsa-miR-34b-3p	KIAA1549L	3	0.53
hsa-miR-34b-3p	KRTAP9-6	3	0.53
hsa-miR-34b-3p	MYC	3	0.53
hsa-miR-34b-3p	NXT2	3	0.53
hsa-miR-34b-3p	RPH3AL	3	0.53
hsa-miR-34b-3p	TMED5	3	0.53
hsa-miR-34b-3p	TMEM30B	3	0.53
hsa-miR-34b-3p	ZNF674	3	0.53
hsa-miR-378c	TXNL1	3	-0.59
hsa-miR-486-3p	B4GALNT4	3	-1.02
hsa-miR-486-3p	BRSK2	3	-1.02
hsa-miR-486-3p	EMP1	3	-1.02
hsa-miR-486-3p	HIVEP3	3	-1.02
hsa-miR-486-3p	HS6ST3	3	-1.02
hsa-miR-486-3p	KMT2D	3	-1.02
hsa-miR-486-3p	MBD4	3	-1.02
hsa-miR-486-3p	MKNK2	3	-1.02
hsa-miR-486-3p	MNT	3	-1.02
hsa-miR-486-3p	NACC2	3	-1.02
hsa-miR-486-3p	OGT	3	-1.02
hsa-miR-486-3p	SYNGR1	3	-1.02
hsa-miR-486-3p	UBBP4	3	-1.02
hsa-miR-486-3p	WAC	3	-1.02
hsa-miR-486-5p	BTF3L4	3	-0.86
hsa-miR-486-5p	ID4	3	-0.86
hsa-miR-486-5p	ZIC5	3	-0.86
hsa-miR-506-3p	MFSD14B	3	0.66
hsa-miR-506-3p	PI4K2B	3	0.66
hsa-miR-506-3p	TIPIN	3	0.66
hsa-miR-506-3p	ZNF460	3	0.66
hsa-miR-509-3-5p	BDP1	3	0.68
hsa-miR-509-3-5p	HSD17B12	3	0.68
hsa-miR-509-3-5p	PHF1	3	0.68
hsa-miR-509-3-5p	RAB11B	3	0.68
hsa-miR-509-5p	BDP1	3	0.73
hsa-miR-509-5p	HSD17B12	3	0.73
hsa-miR-509-5p	PHF1	3	0.73
hsa-miR-509-5p	RAB11B	3	0.73
hsa-miR-514a-3p	HAUS3	3	1.19
hsa-miR-6507-5p	ABHD13	3	-0.89
hsa-miR-6507-5p	POM121C	3	-0.89
hsa-miR-6507-5p	ROCK1	3	-0.89
hsa-miR-6507-5p	ZNF12	3	-0.89
hsa-miR-651-5p	BMT2	3	-0.49
hsa-let-7c-5p	ACOT9	2	-0.66
hsa-let-7c-5p	ACTN4	2	-0.66
hsa-let-7c-5p	ADIPOR2	2	-0.66
hsa-let-7c-5p	AGO1	2	-0.66
hsa-let-7c-5p	AK4	2	-0.66
hsa-let-7c-5p	AKAP8	2	-0.66
hsa-let-7c-5p	ANKRD46	2	-0.66
hsa-let-7c-5p	AP1S1	2	-0.66
hsa-let-7c-5p	ARID3A	2	-0.66
hsa-let-7c-5p	ATXN7L3B	2	-0.66
hsa-let-7c-5p	BCL2L1	2	-0.66
hsa-let-7c-5p	BEND4	2	-0.66
hsa-let-7c-5p	C19orf47	2	-0.66
hsa-let-7c-5p	C19orf53	2	-0.66
hsa-let-7c-5p	C1RL	2	-0.66
hsa-let-7c-5p	CCND1	2	-0.66
hsa-let-7c-5p	CD59	2	-0.66
hsa-let-7c-5p	CRY2	2	-0.66
hsa-let-7c-5p	DIABLO	2	-0.66
hsa-let-7c-5p	DNAJC28	2	-0.66
hsa-let-7c-5p	DNAL1	2	-0.66
hsa-let-7c-5p	EMILIN2	2	-0.66
hsa-let-7c-5p	ESPL1	2	-0.66
hsa-let-7c-5p	FAM43A	2	-0.66
hsa-let-7c-5p	FAM83G	2	-0.66
hsa-let-7c-5p	FBXW2	2	-0.66
hsa-let-7c-5p	FZD9	2	-0.66
hsa-let-7c-5p	GABPB1	2	-0.66
hsa-let-7c-5p	GATAD2B	2	-0.66
hsa-let-7c-5p	GNG5	2	-0.66
hsa-let-7c-5p	H2BC12	2	-0.66
hsa-let-7c-5p	H2BC5	2	-0.66
hsa-let-7c-5p	HERPUD1	2	-0.66
hsa-let-7c-5p	HES5	2	-0.66
hsa-let-7c-5p	HHAT	2	-0.66
hsa-let-7c-5p	HMGA1	2	-0.66
hsa-let-7c-5p	HSF1	2	-0.66
hsa-let-7c-5p	IGF2BP3	2	-0.66
hsa-let-7c-5p	IKZF3	2	-0.66
hsa-let-7c-5p	ITGA3	2	-0.66
hsa-let-7c-5p	KIAA1143	2	-0.66
hsa-let-7c-5p	KMT2D	2	-0.66
hsa-let-7c-5p	KREMEN1	2	-0.66
hsa-let-7c-5p	LDHA	2	-0.66
hsa-let-7c-5p	LRIG3	2	-0.66
hsa-let-7c-5p	MAP2K7	2	-0.66
hsa-let-7c-5p	MAP4K3	2	-0.66
hsa-let-7c-5p	MDM4	2	-0.66
hsa-let-7c-5p	MLLT10	2	-0.66
hsa-let-7c-5p	NCKIPSD	2	-0.66
hsa-let-7c-5p	NCOA3	2	-0.66
hsa-let-7c-5p	NKAPD1	2	-0.66
hsa-let-7c-5p	NOA1	2	-0.66
hsa-let-7c-5p	NOM1	2	-0.66
hsa-let-7c-5p	OPA3	2	-0.66
hsa-let-7c-5p	OPRL1	2	-0.66
hsa-let-7c-5p	PLAGL2	2	-0.66
hsa-let-7c-5p	PLCG2	2	-0.66
hsa-let-7c-5p	PLEKHO1	2	-0.66
hsa-let-7c-5p	PMPCA	2	-0.66
hsa-let-7c-5p	POTEG	2	-0.66
hsa-let-7c-5p	POTEM	2	-0.66
hsa-let-7c-5p	PPP1R15B	2	-0.66
hsa-let-7c-5p	PRPF8	2	-0.66
hsa-let-7c-5p	PRSS22	2	-0.66
hsa-let-7c-5p	RABL2A	2	-0.66
hsa-let-7c-5p	RABL2B	2	-0.66
hsa-let-7c-5p	RBM12B	2	-0.66
hsa-let-7c-5p	SLC11A2	2	-0.66
hsa-let-7c-5p	SLC12A7	2	-0.66
hsa-let-7c-5p	SLC20A1	2	-0.66
hsa-let-7c-5p	SLC5A6	2	-0.66
hsa-let-7c-5p	SMARCAD1	2	-0.66
hsa-let-7c-5p	SOCS7	2	-0.66
hsa-let-7c-5p	SOD2	2	-0.66
hsa-let-7c-5p	STAT2	2	-0.66
hsa-let-7c-5p	STRN	2	-0.66
hsa-let-7c-5p	SURF4	2	-0.66
hsa-let-7c-5p	SYNJ2BP	2	-0.66
hsa-let-7c-5p	THEM6	2	-0.66
hsa-let-7c-5p	TMED5	2	-0.66
hsa-let-7c-5p	TNFSF9	2	-0.66
hsa-let-7c-5p	TOMM40L	2	-0.66
hsa-let-7c-5p	TSC22D2	2	-0.66
hsa-let-7c-5p	ZBTB8OS	2	-0.66
hsa-let-7c-5p	ZCCHC3	2	-0.66
hsa-let-7c-5p	ZNF200	2	-0.66
hsa-let-7c-5p	ZNF460	2	-0.66
hsa-let-7c-5p	ZNF774	2	-0.66
hsa-let-7f-5p	ACOT9	2	-0.66
hsa-let-7f-5p	ADIPOR2	2	-0.66
hsa-let-7f-5p	AK4	2	-0.66
hsa-let-7f-5p	AKAP8	2	-0.66
hsa-let-7f-5p	ANKRD46	2	-0.66
hsa-let-7f-5p	AP1S1	2	-0.66
hsa-let-7f-5p	ATXN7L3B	2	-0.66
hsa-let-7f-5p	BEND4	2	-0.66
hsa-let-7f-5p	C19orf47	2	-0.66
hsa-let-7f-5p	C19orf53	2	-0.66
hsa-let-7f-5p	C1RL	2	-0.66
hsa-let-7f-5p	CD59	2	-0.66
hsa-let-7f-5p	CDKN1A	2	-0.66
hsa-let-7f-5p	CRY2	2	-0.66
hsa-let-7f-5p	DIABLO	2	-0.66
hsa-let-7f-5p	DNAJC28	2	-0.66
hsa-let-7f-5p	DNAL1	2	-0.66
hsa-let-7f-5p	EMILIN2	2	-0.66
hsa-let-7f-5p	ESPL1	2	-0.66
hsa-let-7f-5p	FAM43A	2	-0.66
hsa-let-7f-5p	FAM83G	2	-0.66
hsa-let-7f-5p	FBXW2	2	-0.66
hsa-let-7f-5p	FUT10	2	-0.66
hsa-let-7f-5p	FZD9	2	-0.66
hsa-let-7f-5p	GABPB1	2	-0.66
hsa-let-7f-5p	GNG5	2	-0.66
hsa-let-7f-5p	H2BC12	2	-0.66
hsa-let-7f-5p	H2BC5	2	-0.66
hsa-let-7f-5p	HERPUD1	2	-0.66
hsa-let-7f-5p	HMGA1	2	-0.66
hsa-let-7f-5p	IGF2BP1	2	-0.66
hsa-let-7f-5p	IGF2BP3	2	-0.66
hsa-let-7f-5p	IKZF3	2	-0.66
hsa-let-7f-5p	ITGA3	2	-0.66
hsa-let-7f-5p	KIAA1143	2	-0.66
hsa-let-7f-5p	KLK6	2	-0.66
hsa-let-7f-5p	KMT2D	2	-0.66
hsa-let-7f-5p	KREMEN1	2	-0.66
hsa-let-7f-5p	MAP2K7	2	-0.66
hsa-let-7f-5p	MDM4	2	-0.66
hsa-let-7f-5p	MEF2D	2	-0.66
hsa-let-7f-5p	MLLT10	2	-0.66
hsa-let-7f-5p	MYC	2	-0.66
hsa-let-7f-5p	NCKIPSD	2	-0.66
hsa-let-7f-5p	NCOA3	2	-0.66
hsa-let-7f-5p	NKAPD1	2	-0.66
hsa-let-7f-5p	NOA1	2	-0.66
hsa-let-7f-5p	NOM1	2	-0.66
hsa-let-7f-5p	OPA3	2	-0.66
hsa-let-7f-5p	OPRL1	2	-0.66
hsa-let-7f-5p	PDGFB	2	-0.66
hsa-let-7f-5p	PLAGL2	2	-0.66
hsa-let-7f-5p	PLCG2	2	-0.66
hsa-let-7f-5p	PLEKHO1	2	-0.66
hsa-let-7f-5p	PMPCA	2	-0.66
hsa-let-7f-5p	POTEG	2	-0.66
hsa-let-7f-5p	POTEM	2	-0.66
hsa-let-7f-5p	PPP1R15B	2	-0.66
hsa-let-7f-5p	PRDM1	2	-0.66
hsa-let-7f-5p	PRSS22	2	-0.66
hsa-let-7f-5p	RABL2A	2	-0.66
hsa-let-7f-5p	RABL2B	2	-0.66
hsa-let-7f-5p	RBM12B	2	-0.66
hsa-let-7f-5p	SLC11A2	2	-0.66
hsa-let-7f-5p	SLC12A7	2	-0.66
hsa-let-7f-5p	SLC20A1	2	-0.66
hsa-let-7f-5p	SLC5A6	2	-0.66
hsa-let-7f-5p	SMARCAD1	2	-0.66
hsa-let-7f-5p	SOCS7	2	-0.66
hsa-let-7f-5p	SOD2	2	-0.66
hsa-let-7f-5p	STRN	2	-0.66
hsa-let-7f-5p	SURF4	2	-0.66
hsa-let-7f-5p	SYNJ2BP	2	-0.66
hsa-let-7f-5p	THEM6	2	-0.66
hsa-let-7f-5p	TMED5	2	-0.66
hsa-let-7f-5p	TNFSF9	2	-0.66
hsa-let-7f-5p	TOMM40L	2	-0.66
hsa-let-7f-5p	TSC22D2	2	-0.66
hsa-let-7f-5p	ZBTB8OS	2	-0.66
hsa-let-7f-5p	ZCCHC3	2	-0.66
hsa-let-7f-5p	ZNF200	2	-0.66
hsa-let-7f-5p	ZNF280B	2	-0.66
hsa-let-7f-5p	ZNF460	2	-0.66
hsa-let-7f-5p	ZNF774	2	-0.66
hsa-miR-1233-5p	ADGRL1	2	0.76
hsa-miR-1233-5p	CDC5L	2	0.76
hsa-miR-1233-5p	CRLF3	2	0.76
hsa-miR-1233-5p	CTDNEP1	2	0.76
hsa-miR-1233-5p	DNAJC8	2	0.76
hsa-miR-1233-5p	FBXL18	2	0.76
hsa-miR-1233-5p	FURIN	2	0.76
hsa-miR-1233-5p	MIGA2	2	0.76
hsa-miR-1233-5p	NACC1	2	0.76
hsa-miR-1233-5p	NLRP9	2	0.76
hsa-miR-1233-5p	PFKFB3	2	0.76
hsa-miR-1233-5p	PGAM4	2	0.76
hsa-miR-1233-5p	PLAGL2	2	0.76
hsa-miR-1233-5p	PSMD11	2	0.76
hsa-miR-1233-5p	RNASEH2B	2	0.76
hsa-miR-1233-5p	SREK1IP1	2	0.76
hsa-miR-1233-5p	TMEM167A	2	0.76
hsa-miR-1233-5p	TNFRSF10B	2	0.76
hsa-miR-1233-5p	TNFRSF10D	2	0.76
hsa-miR-1233-5p	UBLCP1	2	0.76
hsa-miR-1233-5p	VGLL4	2	0.76
hsa-miR-1233-5p	VMA21	2	0.76
hsa-miR-1233-5p	ZBED9	2	0.76
hsa-miR-1233-5p	ZNF251	2	0.76
hsa-miR-1246	BRI3BP	2	1.27
hsa-miR-1246	HTR7	2	1.27
hsa-miR-1246	PTPRD	2	1.27
hsa-miR-1246	RRP8	2	1.27
hsa-miR-1246	ZNF502	2	1.27
hsa-miR-1246	ZNF85	2	1.27
hsa-miR-125b-2-3p	ANK1	2	-0.69
hsa-miR-125b-2-3p	CAVIN4	2	-0.69
hsa-miR-125b-2-3p	LHFPL2	2	-0.69
hsa-miR-125b-2-3p	MOAP1	2	-0.69
hsa-miR-125b-2-3p	PTMA	2	-0.69
hsa-miR-125b-2-3p	SLC49A4	2	-0.69
hsa-miR-125b-2-3p	TNRC6C	2	-0.69
hsa-miR-125b-2-3p	VAV3	2	-0.69
hsa-miR-125b-2-3p	WEE1	2	-0.69
hsa-miR-125b-2-3p	ZNF529	2	-0.69
hsa-miR-125b-2-3p	ZNF780A	2	-0.69
hsa-miR-1268b	BARX1	2	0.61
hsa-miR-1268b	HRAS	2	0.61
hsa-miR-1268b	SCAMP3	2	0.61
hsa-miR-1268b	SCARF1	2	0.61
hsa-miR-1268b	SGPL1	2	0.61
hsa-miR-1268b	WDR81	2	0.61
hsa-miR-1268b	WWP2	2	0.61
hsa-miR-195-3p	AGO2	2	-0.76
hsa-miR-195-3p	AMOTL1	2	-0.76
hsa-miR-195-3p	ATP6V1C1	2	-0.76
hsa-miR-195-3p	B2M	2	-0.76
hsa-miR-195-3p	CCDC14	2	-0.76
hsa-miR-195-3p	CCN2	2	-0.76
hsa-miR-195-3p	ERGIC2	2	-0.76
hsa-miR-195-3p	NFATC2IP	2	-0.76
hsa-miR-195-3p	PPIF	2	-0.76
hsa-miR-195-3p	PTAR1	2	-0.76
hsa-miR-195-3p	RPS4X	2	-0.76
hsa-miR-195-3p	SH3BP5	2	-0.76
hsa-miR-195-3p	ZFX	2	-0.76
hsa-miR-195-3p	ZNF431	2	-0.76
hsa-miR-200a-5p	C11orf74	2	-0.61
hsa-miR-200a-5p	CYP4F11	2	-0.61
hsa-miR-200a-5p	FOXC1	2	-0.61
hsa-miR-200a-5p	PTEN	2	-0.61
hsa-miR-200a-5p	SLC5A8	2	-0.61
hsa-miR-200a-5p	SOD2	2	-0.61
hsa-miR-200a-5p	SOX17	2	-0.61
hsa-miR-200a-5p	ZNF117	2	-0.61
hsa-miR-200a-5p	ZNF138	2	-0.61
hsa-miR-200a-5p	ZNF431	2	-0.61
hsa-miR-200a-5p	ZNF99	2	-0.61
hsa-miR-202-5p	COPS8	2	0.8
hsa-miR-202-5p	NFATC3	2	0.8
hsa-miR-202-5p	PCGF2	2	0.8
hsa-miR-202-5p	SESN3	2	0.8
hsa-miR-202-5p	SLC29A1	2	0.8
hsa-miR-202-5p	TENT4B	2	0.8
hsa-miR-202-5p	ZCCHC2	2	0.8
hsa-miR-202-5p	ZNF107	2	0.8
hsa-miR-202-5p	ZNF622	2	0.8
hsa-miR-203a-3p	BCL7A	2	-0.74
hsa-miR-203a-3p	CDK6	2	-0.74
hsa-miR-203a-3p	CIAO1	2	-0.74
hsa-miR-203a-3p	CLPTM1L	2	-0.74
hsa-miR-203a-3p	CPEB4	2	-0.74
hsa-miR-203a-3p	DHX33	2	-0.74
hsa-miR-203a-3p	DLC1	2	-0.74
hsa-miR-203a-3p	DLX5	2	-0.74
hsa-miR-203a-3p	DNAAF2	2	-0.74
hsa-miR-203a-3p	DNAJB6	2	-0.74
hsa-miR-203a-3p	DYNLT1	2	-0.74
hsa-miR-203a-3p	EN2	2	-0.74
hsa-miR-203a-3p	ENAH	2	-0.74
hsa-miR-203a-3p	GABRB1	2	-0.74
hsa-miR-203a-3p	GLRX2	2	-0.74
hsa-miR-203a-3p	GPR156	2	-0.74
hsa-miR-203a-3p	GXYLT1	2	-0.74
hsa-miR-203a-3p	HNRNPDL	2	-0.74
hsa-miR-203a-3p	HNRNPR	2	-0.74
hsa-miR-203a-3p	LASP1	2	-0.74
hsa-miR-203a-3p	LCOR	2	-0.74
hsa-miR-203a-3p	LDHA	2	-0.74
hsa-miR-203a-3p	LIFR	2	-0.74
hsa-miR-203a-3p	LOH12CR2	2	-0.74
hsa-miR-203a-3p	MAFK	2	-0.74
hsa-miR-203a-3p	MTPN	2	-0.74
hsa-miR-203a-3p	NR2F2	2	-0.74
hsa-miR-203a-3p	NUFIP2	2	-0.74
hsa-miR-203a-3p	PARD6B	2	-0.74
hsa-miR-203a-3p	PIK3CA	2	-0.74
hsa-miR-203a-3p	PLD2	2	-0.74
hsa-miR-203a-3p	PRAMEF7	2	-0.74
hsa-miR-203a-3p	PRNP	2	-0.74
hsa-miR-203a-3p	PSAT1	2	-0.74
hsa-miR-203a-3p	RUNX2	2	-0.74
hsa-miR-203a-3p	SERTAD3	2	-0.74
hsa-miR-203a-3p	SNX4	2	-0.74
hsa-miR-203a-3p	STMP1	2	-0.74
hsa-miR-203a-3p	TCF4	2	-0.74
hsa-miR-203a-3p	TMEM97	2	-0.74
hsa-miR-203a-3p	TRMT5	2	-0.74
hsa-miR-203a-3p	TSC22D2	2	-0.74
hsa-miR-203a-3p	TSR1	2	-0.74
hsa-miR-203a-3p	UBXN2A	2	-0.74
hsa-miR-203a-3p	VGLL4	2	-0.74
hsa-miR-203a-3p	ZBED3	2	-0.74
hsa-miR-203a-3p	ZNF200	2	-0.74
hsa-miR-203a-3p	ZNF367	2	-0.74
hsa-miR-23a-3p	ACTN4	2	-1.1
hsa-miR-23a-3p	ADAM9	2	-1.1
hsa-miR-23a-3p	APAF1	2	-1.1
hsa-miR-23a-3p	BCAP29	2	-1.1
hsa-miR-23a-3p	BTLA	2	-1.1
hsa-miR-23a-3p	C21orf33	2	-1.1
hsa-miR-23a-3p	C2orf69	2	-1.1
hsa-miR-23a-3p	CXCL8	2	-1.1
hsa-miR-23a-3p	DOCK4	2	-1.1
hsa-miR-23a-3p	DSTN	2	-1.1
hsa-miR-23a-3p	EN2	2	-1.1
hsa-miR-23a-3p	FOXO3	2	-1.1
hsa-miR-23a-3p	GJA1	2	-1.1
hsa-miR-23a-3p	HNF1B	2	-1.1
hsa-miR-23a-3p	IRF1	2	-1.1
hsa-miR-23a-3p	MCFD2	2	-1.1
hsa-miR-23a-3p	NACC1	2	-1.1
hsa-miR-23a-3p	SMAD3	2	-1.1
hsa-miR-23a-3p	SOD2	2	-1.1
hsa-miR-23a-3p	STARD7	2	-1.1
hsa-miR-23a-3p	TNFAIP8	2	-1.1
hsa-miR-23a-3p	TOP1	2	-1.1
hsa-miR-23a-3p	UQCRFS1	2	-1.1
hsa-miR-23a-3p	ZNF138	2	-1.1
hsa-miR-23a-3p	ZNF268	2	-1.1
hsa-miR-23a-3p	ZNF275	2	-1.1
hsa-miR-23a-3p	ZNF701	2	-1.1
hsa-miR-23b-3p	ABCC1	2	-0.93
hsa-miR-23b-3p	ACTN4	2	-0.93
hsa-miR-23b-3p	ATG12	2	-0.93
hsa-miR-23b-3p	BTLA	2	-0.93
hsa-miR-23b-3p	CATSPERB	2	-0.93
hsa-miR-23b-3p	DOCK4	2	-0.93
hsa-miR-23b-3p	DSTN	2	-0.93
hsa-miR-23b-3p	ECH1	2	-0.93
hsa-miR-23b-3p	EN2	2	-0.93
hsa-miR-23b-3p	GJA1	2	-0.93
hsa-miR-23b-3p	HERC3	2	-0.93
hsa-miR-23b-3p	HNRNPL	2	-0.93
hsa-miR-23b-3p	MLLT6	2	-0.93
hsa-miR-23b-3p	NACC1	2	-0.93
hsa-miR-23b-3p	NOTCH1	2	-0.93
hsa-miR-23b-3p	PCMTD2	2	-0.93
hsa-miR-23b-3p	PRKACB	2	-0.93
hsa-miR-23b-3p	PTEN	2	-0.93
hsa-miR-23b-3p	PTK2B	2	-0.93
hsa-miR-23b-3p	SLC16A1	2	-0.93
hsa-miR-23b-3p	SOD2	2	-0.93
hsa-miR-23b-3p	SPTY2D1	2	-0.93
hsa-miR-23b-3p	STARD7	2	-0.93
hsa-miR-23b-3p	TNFAIP8	2	-0.93
hsa-miR-23b-3p	TUSC7	2	-0.93
hsa-miR-23b-3p	UQCRFS1	2	-0.93
hsa-miR-23b-3p	ZNF138	2	-0.93
hsa-miR-23b-3p	ZNF268	2	-0.93
hsa-miR-23b-3p	ZNF275	2	-0.93
hsa-miR-23b-3p	ZNF701	2	-0.93
hsa-miR-3160-3p	ADGRG1	2	-0.53
hsa-miR-3160-3p	ALG9	2	-0.53
hsa-miR-3160-3p	ATP8B2	2	-0.53
hsa-miR-3160-3p	CCNB1	2	-0.53
hsa-miR-3160-3p	CDKN1A	2	-0.53
hsa-miR-3160-3p	CECR2	2	-0.53
hsa-miR-3160-3p	CLSTN3	2	-0.53
hsa-miR-3160-3p	DUSP19	2	-0.53
hsa-miR-3160-3p	IMP4	2	-0.53
hsa-miR-3160-3p	LINC00346	2	-0.53
hsa-miR-3160-3p	MCTS1	2	-0.53
hsa-miR-3160-3p	MED16	2	-0.53
hsa-miR-3160-3p	MRPS14	2	-0.53
hsa-miR-3160-3p	NEDD4L	2	-0.53
hsa-miR-3160-3p	NOM1	2	-0.53
hsa-miR-3160-3p	PDCL3	2	-0.53
hsa-miR-3160-3p	PIGW	2	-0.53
hsa-miR-3160-3p	PLCXD1	2	-0.53
hsa-miR-3160-3p	PLEC	2	-0.53
hsa-miR-3160-3p	PRR27	2	-0.53
hsa-miR-3160-3p	SF3B3	2	-0.53
hsa-miR-3160-3p	SIGLEC14	2	-0.53
hsa-miR-3160-3p	ZBTB3	2	-0.53
hsa-miR-3160-3p	ZCCHC4	2	-0.53
hsa-miR-3160-3p	ZFP36L2	2	-0.53
hsa-miR-3160-5p	DCTN5	2	-0.5
hsa-miR-3160-5p	GK5	2	-0.5
hsa-miR-3160-5p	KLHL15	2	-0.5
hsa-miR-3160-5p	NACC2	2	-0.5
hsa-miR-3160-5p	PARVA	2	-0.5
hsa-miR-3160-5p	RGMB	2	-0.5
hsa-miR-3160-5p	SAR1A	2	-0.5
hsa-miR-3160-5p	SLC25A26	2	-0.5
hsa-miR-3160-5p	VPS53	2	-0.5
hsa-miR-3160-5p	ZFP1	2	-0.5
hsa-miR-3160-5p	ZNF100	2	-0.5
hsa-miR-320a-3p	MCL1	2	-0.62
hsa-miR-320c	BCL7B	2	-0.52
hsa-miR-320c	CTRC	2	-0.52
hsa-miR-320c	DYRK1B	2	-0.52
hsa-miR-320c	FBXL13	2	-0.52
hsa-miR-320c	FBXO28	2	-0.52
hsa-miR-320c	KLHL15	2	-0.52
hsa-miR-320c	LDHA	2	-0.52
hsa-miR-320c	LSM14A	2	-0.52
hsa-miR-320c	MTRNR2L6	2	-0.52
hsa-miR-320c	NPM3	2	-0.52
hsa-miR-320c	RPS6KA1	2	-0.52
hsa-miR-320c	SLC38A2	2	-0.52
hsa-miR-320c	TASOR2	2	-0.52
hsa-miR-320c	YIPF6	2	-0.52
hsa-miR-320c	ZBTB33	2	-0.52
hsa-miR-320c	ZNF275	2	-0.52
hsa-miR-34b-3p	AP1S3	2	0.53
hsa-miR-34b-3p	CARD6	2	0.53
hsa-miR-34b-3p	CHORDC1	2	0.53
hsa-miR-34b-3p	DNAJC28	2	0.53
hsa-miR-34b-3p	DNAL1	2	0.53
hsa-miR-34b-3p	F2	2	0.53
hsa-miR-34b-3p	GPR75	2	0.53
hsa-miR-34b-3p	LDHA	2	0.53
hsa-miR-34b-3p	MET	2	0.53
hsa-miR-34b-3p	MPHOSPH8	2	0.53
hsa-miR-34b-3p	MRNIP	2	0.53
hsa-miR-34b-3p	NOTCH1	2	0.53
hsa-miR-34b-3p	PLCE1	2	0.53
hsa-miR-34b-3p	RABAC1	2	0.53
hsa-miR-34b-3p	SHMT1	2	0.53
hsa-miR-34b-3p	SINHCAF	2	0.53
hsa-miR-34b-3p	SLC35D2	2	0.53
hsa-miR-34b-3p	SRARP	2	0.53
hsa-miR-34b-3p	TBC1D19	2	0.53
hsa-miR-34b-3p	ZC3H8	2	0.53
hsa-miR-34b-3p	ZNF35	2	0.53
hsa-miR-34b-3p	ZNF43	2	0.53
hsa-miR-378c	ACACA	2	-0.59
hsa-miR-378c	ANO4	2	-0.59
hsa-miR-378c	RCC2	2	-0.59
hsa-miR-486-3p	ATXN7L3B	2	-1.02
hsa-miR-486-3p	BCL3	2	-1.02
hsa-miR-486-3p	BCL7A	2	-1.02
hsa-miR-486-3p	C20orf27	2	-1.02
hsa-miR-486-3p	CAPN15	2	-1.02
hsa-miR-486-3p	CASKIN1	2	-1.02
hsa-miR-486-3p	CASZ1	2	-1.02
hsa-miR-486-3p	CTDNEP1	2	-1.02
hsa-miR-486-3p	DNAJC6	2	-1.02
hsa-miR-486-3p	HNRNPUL1	2	-1.02
hsa-miR-486-3p	IFITM3	2	-1.02
hsa-miR-486-3p	KRT80	2	-1.02
hsa-miR-486-3p	MEN1	2	-1.02
hsa-miR-486-3p	MRNIP	2	-1.02
hsa-miR-486-3p	MTA1	2	-1.02
hsa-miR-486-3p	PGAM4	2	-1.02
hsa-miR-486-3p	RNF187	2	-1.02
hsa-miR-486-3p	SCARF2	2	-1.02
hsa-miR-486-3p	SLC29A1	2	-1.02
hsa-miR-486-3p	SRCIN1	2	-1.02
hsa-miR-486-3p	SYTL3	2	-1.02
hsa-miR-486-3p	TNRC6B	2	-1.02
hsa-miR-486-3p	TXLNA	2	-1.02
hsa-miR-486-3p	TXNDC16	2	-1.02
hsa-miR-486-3p	U2AF2	2	-1.02
hsa-miR-486-3p	UBL5	2	-1.02
hsa-miR-486-5p	CADM1	2	-0.86
hsa-miR-486-5p	IGF1R	2	-0.86
hsa-miR-486-5p	MARCHF4	2	-0.86
hsa-miR-486-5p	SEL1L3	2	-0.86
hsa-miR-486-5p	UTP4	2	-0.86
hsa-miR-486-5p	ZNF460	2	-0.86
hsa-miR-506-3p	ACTB	2	0.66
hsa-miR-506-3p	ADRB3	2	0.66
hsa-miR-506-3p	AMOTL1	2	0.66
hsa-miR-506-3p	ARHGEF26	2	0.66
hsa-miR-506-3p	COMMD5	2	0.66
hsa-miR-506-3p	DDX52	2	0.66
hsa-miR-506-3p	EFCAB14	2	0.66
hsa-miR-506-3p	FOXQ1	2	0.66
hsa-miR-506-3p	ICMT	2	0.66
hsa-miR-506-3p	IFNAR2	2	0.66
hsa-miR-506-3p	MYLIP	2	0.66
hsa-miR-506-3p	NFIX	2	0.66
hsa-miR-506-3p	PLIN3	2	0.66
hsa-miR-506-3p	PTBP1	2	0.66
hsa-miR-506-3p	SNAI2	2	0.66
hsa-miR-506-3p	SOX9	2	0.66
hsa-miR-506-3p	SPHK1	2	0.66
hsa-miR-506-3p	SRP9	2	0.66
hsa-miR-506-3p	TYRP1	2	0.66
hsa-miR-506-3p	VIM	2	0.66
hsa-miR-506-3p	YAP1	2	0.66
hsa-miR-506-3p	ZNF772	2	0.66
hsa-miR-506-3p	ZXDA	2	0.66
hsa-miR-509-3-5p	GPC4	2	0.68
hsa-miR-509-3-5p	HBP1	2	0.68
hsa-miR-509-3-5p	ID2	2	0.68
hsa-miR-509-3-5p	KIAA1143	2	0.68
hsa-miR-509-3-5p	RNF111	2	0.68
hsa-miR-509-3-5p	SEMA3E	2	0.68
hsa-miR-509-3-5p	SMOC2	2	0.68
hsa-miR-509-3-5p	SOCS7	2	0.68
hsa-miR-509-3-5p	TCF7L2	2	0.68
hsa-miR-509-3-5p	UBE2D4	2	0.68
hsa-miR-509-5p	GPC4	2	0.73
hsa-miR-509-5p	HBP1	2	0.73
hsa-miR-509-5p	ID2	2	0.73
hsa-miR-509-5p	KIAA1143	2	0.73
hsa-miR-509-5p	RNF111	2	0.73
hsa-miR-509-5p	SEMA3E	2	0.73
hsa-miR-509-5p	SMOC2	2	0.73
hsa-miR-509-5p	SOCS7	2	0.73
hsa-miR-509-5p	TCF7L2	2	0.73
hsa-miR-509-5p	UBE2D4	2	0.73
hsa-miR-509-5p	VPS28	2	0.73
hsa-miR-514a-3p	AGPAT5	2	1.19
hsa-miR-514a-3p	CEP55	2	1.19
hsa-miR-514a-3p	FEM1B	2	1.19
hsa-miR-514a-3p	IGBP1	2	1.19
hsa-miR-514a-3p	LRP6	2	1.19
hsa-miR-514a-3p	NR2E1	2	1.19
hsa-miR-514a-3p	PDPN	2	1.19
hsa-miR-514a-3p	SIGLEC9	2	1.19
hsa-miR-514a-3p	TMEM41B	2	1.19
hsa-miR-514a-3p	TP53RK	2	1.19
hsa-miR-514a-3p	ZFP82	2	1.19
hsa-miR-514a-3p	ZNF699	2	1.19
hsa-miR-6507-5p	AGPAT5	2	-0.89
hsa-miR-6507-5p	AGTPBP1	2	-0.89
hsa-miR-6507-5p	CAMSAP1	2	-0.89
hsa-miR-6507-5p	CDK5R1	2	-0.89
hsa-miR-6507-5p	CFAP65	2	-0.89
hsa-miR-6507-5p	CREBL2	2	-0.89
hsa-miR-6507-5p	DSEL	2	-0.89
hsa-miR-6507-5p	EIF4G2	2	-0.89
hsa-miR-6507-5p	FAM107B	2	-0.89
hsa-miR-6507-5p	FMC1-LUC7L2	2	-0.89
hsa-miR-6507-5p	IFNLR1	2	-0.89
hsa-miR-6507-5p	KIF11	2	-0.89
hsa-miR-6507-5p	LUC7L2	2	-0.89
hsa-miR-6507-5p	LZIC	2	-0.89
hsa-miR-6507-5p	MON1B	2	-0.89
hsa-miR-6507-5p	MZT1	2	-0.89
hsa-miR-6507-5p	NAA25	2	-0.89
hsa-miR-6507-5p	NLGN4X	2	-0.89
hsa-miR-6507-5p	NXPH2	2	-0.89
hsa-miR-6507-5p	PPP1R3B	2	-0.89
hsa-miR-6507-5p	RAB2A	2	-0.89
hsa-miR-6507-5p	RCAN3	2	-0.89
hsa-miR-6507-5p	RREB1	2	-0.89
hsa-miR-6507-5p	XRN1	2	-0.89
hsa-miR-651-5p	AKAP2	2	-0.49
hsa-miR-651-5p	ANKRD46	2	-0.49
hsa-miR-651-5p	ATAD3C	2	-0.49
hsa-miR-651-5p	CTBS	2	-0.49
hsa-miR-651-5p	DDX3X	2	-0.49
hsa-miR-651-5p	HM13	2	-0.49
hsa-miR-651-5p	IFNAR2	2	-0.49
hsa-miR-651-5p	MTRNR2L3	2	-0.49
hsa-miR-651-5p	PALM2AKAP2	2	-0.49
hsa-miR-651-5p	PPP1R3B	2	-0.49
hsa-miR-651-5p	PSMA2	2	-0.49
hsa-miR-651-5p	TNFRSF10B	2	-0.49
hsa-miR-664a-5p	ADAR	2	-0.56
hsa-miR-664a-5p	ALDH6A1	2	-0.56
hsa-miR-664a-5p	C15orf40	2	-0.56
hsa-miR-664a-5p	C21orf58	2	-0.56
hsa-miR-664a-5p	CAPN15	2	-0.56
hsa-miR-664a-5p	CHRNB1	2	-0.56
hsa-miR-664a-5p	EFNA1	2	-0.56
hsa-miR-664a-5p	GATA6	2	-0.56
hsa-miR-664a-5p	LYRM7	2	-0.56
hsa-miR-664a-5p	MRM3	2	-0.56
hsa-miR-664a-5p	MRPL17	2	-0.56
hsa-miR-664a-5p	NPR1	2	-0.56
hsa-miR-664a-5p	PHAX	2	-0.56
hsa-miR-664a-5p	PIWIL1	2	-0.56
hsa-miR-664a-5p	RRP7A	2	-0.56
hsa-miR-664a-5p	TRIM72	2	-0.56
hsa-miR-664a-5p	ZNF610	2	-0.56
hsa-let-7c-5p	ABHD17C	1	-0.66
hsa-let-7c-5p	ACER2	1	-0.66
hsa-let-7c-5p	ACTA1	1	-0.66
hsa-let-7c-5p	ACTB	1	-0.66
hsa-let-7c-5p	ACVR1B	1	-0.66
hsa-let-7c-5p	AHCYL2	1	-0.66
hsa-let-7c-5p	AHR	1	-0.66
hsa-let-7c-5p	AIDA	1	-0.66
hsa-let-7c-5p	AMD1	1	-0.66
hsa-let-7c-5p	ANKRD17	1	-0.66
hsa-let-7c-5p	AQP6	1	-0.66
hsa-let-7c-5p	AREL1	1	-0.66
hsa-let-7c-5p	ARIH1	1	-0.66
hsa-let-7c-5p	ARL6IP1	1	-0.66
hsa-let-7c-5p	ARL8B	1	-0.66
hsa-let-7c-5p	ARMC8	1	-0.66
hsa-let-7c-5p	ATG12	1	-0.66
hsa-let-7c-5p	ATP2A2	1	-0.66
hsa-let-7c-5p	ATXN2	1	-0.66
hsa-let-7c-5p	ATXN7L3	1	-0.66
hsa-let-7c-5p	BACH1	1	-0.66
hsa-let-7c-5p	BAZ1B	1	-0.66
hsa-let-7c-5p	BCCIP	1	-0.66
hsa-let-7c-5p	BCOR	1	-0.66
hsa-let-7c-5p	BHLHB9	1	-0.66
hsa-let-7c-5p	BPTF	1	-0.66
hsa-let-7c-5p	BRI3BP	1	-0.66
hsa-let-7c-5p	BSDC1	1	-0.66
hsa-let-7c-5p	C12orf4	1	-0.66
hsa-let-7c-5p	C1orf21	1	-0.66
hsa-let-7c-5p	C5orf24	1	-0.66
hsa-let-7c-5p	C9orf40	1	-0.66
hsa-let-7c-5p	CACHD1	1	-0.66
hsa-let-7c-5p	CACNG8	1	-0.66
hsa-let-7c-5p	CALU	1	-0.66
hsa-let-7c-5p	CASP3	1	-0.66
hsa-let-7c-5p	CASTOR2	1	-0.66
hsa-let-7c-5p	CBL	1	-0.66
hsa-let-7c-5p	CBX5	1	-0.66
hsa-let-7c-5p	CBX6	1	-0.66
hsa-let-7c-5p	CCNB2	1	-0.66
hsa-let-7c-5p	CCNC	1	-0.66
hsa-let-7c-5p	CCNF	1	-0.66
hsa-let-7c-5p	CCNG1	1	-0.66
hsa-let-7c-5p	CCNT2	1	-0.66
hsa-let-7c-5p	CDC25A	1	-0.66
hsa-let-7c-5p	CDC42BPA	1	-0.66
hsa-let-7c-5p	CDKAL1	1	-0.66
hsa-let-7c-5p	CDKN1A	1	-0.66
hsa-let-7c-5p	CDV3	1	-0.66
hsa-let-7c-5p	CEBPB	1	-0.66
hsa-let-7c-5p	CELF1	1	-0.66
hsa-let-7c-5p	CEP120	1	-0.66
hsa-let-7c-5p	CEP135	1	-0.66
hsa-let-7c-5p	CEP170B	1	-0.66
hsa-let-7c-5p	CHD1	1	-0.66
hsa-let-7c-5p	CHST6	1	-0.66
hsa-let-7c-5p	CHTOP	1	-0.66
hsa-let-7c-5p	CNNM2	1	-0.66
hsa-let-7c-5p	COL8A1	1	-0.66
hsa-let-7c-5p	COLEC12	1	-0.66
hsa-let-7c-5p	COPS3	1	-0.66
hsa-let-7c-5p	COPS6	1	-0.66
hsa-let-7c-5p	COPS8	1	-0.66
hsa-let-7c-5p	COX6B1	1	-0.66
hsa-let-7c-5p	CPA4	1	-0.66
hsa-let-7c-5p	CREM	1	-0.66
hsa-let-7c-5p	CRK	1	-0.66
hsa-let-7c-5p	CRX	1	-0.66
hsa-let-7c-5p	CSNK2A1	1	-0.66
hsa-let-7c-5p	CSTF2T	1	-0.66
hsa-let-7c-5p	CTPS1	1	-0.66
hsa-let-7c-5p	CXCL8	1	-0.66
hsa-let-7c-5p	DCAF7	1	-0.66
hsa-let-7c-5p	DCTN5	1	-0.66
hsa-let-7c-5p	DDX18	1	-0.66
hsa-let-7c-5p	DELE1	1	-0.66
hsa-let-7c-5p	DHX9	1	-0.66
hsa-let-7c-5p	DICER1	1	-0.66
hsa-let-7c-5p	DLX4	1	-0.66
hsa-let-7c-5p	DNA2	1	-0.66
hsa-let-7c-5p	DNAH9	1	-0.66
hsa-let-7c-5p	DNAJC16	1	-0.66
hsa-let-7c-5p	DNAJC6	1	-0.66
hsa-let-7c-5p	DNMT1	1	-0.66
hsa-let-7c-5p	DOT1L	1	-0.66
hsa-let-7c-5p	DTX3L	1	-0.66
hsa-let-7c-5p	DUSP1	1	-0.66
hsa-let-7c-5p	DUSP7	1	-0.66
hsa-let-7c-5p	DVL3	1	-0.66
hsa-let-7c-5p	DYRK3	1	-0.66
hsa-let-7c-5p	E2F5	1	-0.66
hsa-let-7c-5p	E2F6	1	-0.66
hsa-let-7c-5p	ECHDC1	1	-0.66
hsa-let-7c-5p	EDEM3	1	-0.66
hsa-let-7c-5p	EDN1	1	-0.66
hsa-let-7c-5p	EFHD2	1	-0.66
hsa-let-7c-5p	EIF3A	1	-0.66
hsa-let-7c-5p	EIF3C	1	-0.66
hsa-let-7c-5p	EIF3S1	1	-0.66
hsa-let-7c-5p	EIF4A3	1	-0.66
hsa-let-7c-5p	EN2	1	-0.66
hsa-let-7c-5p	EPHA4	1	-0.66
hsa-let-7c-5p	ERO1A	1	-0.66
hsa-let-7c-5p	ETNK2	1	-0.66
hsa-let-7c-5p	EWSR1	1	-0.66
hsa-let-7c-5p	EYA3	1	-0.66
hsa-let-7c-5p	EZH2	1	-0.66
hsa-let-7c-5p	FAM104A	1	-0.66
hsa-let-7c-5p	FAM222B	1	-0.66
hsa-let-7c-5p	FANCI	1	-0.66
hsa-let-7c-5p	FBXL20	1	-0.66
hsa-let-7c-5p	FKBP10	1	-0.66
hsa-let-7c-5p	FLNB	1	-0.66
hsa-let-7c-5p	FMNL3	1	-0.66
hsa-let-7c-5p	FMO4	1	-0.66
hsa-let-7c-5p	FNDC3A	1	-0.66
hsa-let-7c-5p	FNDC9	1	-0.66
hsa-let-7c-5p	FOXO3	1	-0.66
hsa-let-7c-5p	FPR1	1	-0.66
hsa-let-7c-5p	FXN	1	-0.66
hsa-let-7c-5p	FZD8	1	-0.66
hsa-let-7c-5p	GARS1	1	-0.66
hsa-let-7c-5p	GATM	1	-0.66
hsa-let-7c-5p	GGA3	1	-0.66
hsa-let-7c-5p	GLO1	1	-0.66
hsa-let-7c-5p	GOLGA4	1	-0.66
hsa-let-7c-5p	GORASP2	1	-0.66
hsa-let-7c-5p	GPAT4	1	-0.66
hsa-let-7c-5p	GPS1	1	-0.66
hsa-let-7c-5p	GSK3A	1	-0.66
hsa-let-7c-5p	GTF3C1	1	-0.66
hsa-let-7c-5p	HAND1	1	-0.66
hsa-let-7c-5p	HOXD1	1	-0.66
hsa-let-7c-5p	HSPA4	1	-0.66
hsa-let-7c-5p	HUWE1	1	-0.66
hsa-let-7c-5p	ICOSLG	1	-0.66
hsa-let-7c-5p	ID1	1	-0.66
hsa-let-7c-5p	IFNLR1	1	-0.66
hsa-let-7c-5p	IGF2BP1	1	-0.66
hsa-let-7c-5p	IL10	1	-0.66
hsa-let-7c-5p	IL6	1	-0.66
hsa-let-7c-5p	IL6R	1	-0.66
hsa-let-7c-5p	INTS14	1	-0.66
hsa-let-7c-5p	INTS7	1	-0.66
hsa-let-7c-5p	IP6K1	1	-0.66
hsa-let-7c-5p	IPO7	1	-0.66
hsa-let-7c-5p	IPO9	1	-0.66
hsa-let-7c-5p	IRF2BP2	1	-0.66
hsa-let-7c-5p	ITGA10	1	-0.66
hsa-let-7c-5p	ITGB3	1	-0.66
hsa-let-7c-5p	JARID2	1	-0.66
hsa-let-7c-5p	KCTD21	1	-0.66
hsa-let-7c-5p	KIAA0930	1	-0.66
hsa-let-7c-5p	KIAA1328	1	-0.66
hsa-let-7c-5p	KIF1B	1	-0.66
hsa-let-7c-5p	KIF27	1	-0.66
hsa-let-7c-5p	KLHDC8B	1	-0.66
hsa-let-7c-5p	KRTAP19-1	1	-0.66
hsa-let-7c-5p	LAMTOR1	1	-0.66
hsa-let-7c-5p	LECT2	1	-0.66
hsa-let-7c-5p	LEFTY1	1	-0.66
hsa-let-7c-5p	LIMD2	1	-0.66
hsa-let-7c-5p	LRRC20	1	-0.66
hsa-let-7c-5p	LTA4H	1	-0.66
hsa-let-7c-5p	LYN	1	-0.66
hsa-let-7c-5p	MAF1	1	-0.66
hsa-let-7c-5p	MAGEA12	1	-0.66
hsa-let-7c-5p	MAGEA3	1	-0.66
hsa-let-7c-5p	MAGEA6	1	-0.66
hsa-let-7c-5p	MAPK6	1	-0.66
hsa-let-7c-5p	MARCKSL1	1	-0.66
hsa-let-7c-5p	MARS2	1	-0.66
hsa-let-7c-5p	MBTPS1	1	-0.66
hsa-let-7c-5p	MED28	1	-0.66
hsa-let-7c-5p	MEF2C	1	-0.66
hsa-let-7c-5p	MEF2D	1	-0.66
hsa-let-7c-5p	MEIS3P1	1	-0.66
hsa-let-7c-5p	METAP2	1	-0.66
hsa-let-7c-5p	METTL25	1	-0.66
hsa-let-7c-5p	MFSD8	1	-0.66
hsa-let-7c-5p	MIDN	1	-0.66
hsa-let-7c-5p	MKRN1	1	-0.66
hsa-let-7c-5p	MPL	1	-0.66
hsa-let-7c-5p	MRPL12	1	-0.66
hsa-let-7c-5p	MSI2	1	-0.66
hsa-let-7c-5p	MT-ATP6	1	-0.66
hsa-let-7c-5p	MT-CO1	1	-0.66
hsa-let-7c-5p	MT-CO2	1	-0.66
hsa-let-7c-5p	MT-CO3	1	-0.66
hsa-let-7c-5p	MT-ND1	1	-0.66
hsa-let-7c-5p	MT-ND2	1	-0.66
hsa-let-7c-5p	MT-ND4	1	-0.66
hsa-let-7c-5p	MT-ND4L	1	-0.66
hsa-let-7c-5p	MT-ND5	1	-0.66
hsa-let-7c-5p	MTOR	1	-0.66
hsa-let-7c-5p	MTX3	1	-0.66
hsa-let-7c-5p	MXD1	1	-0.66
hsa-let-7c-5p	MYCL	1	-0.66
hsa-let-7c-5p	MYO9A	1	-0.66
hsa-let-7c-5p	NAA20	1	-0.66
hsa-let-7c-5p	NAA30	1	-0.66
hsa-let-7c-5p	NAP1L1	1	-0.66
hsa-let-7c-5p	NAT8L	1	-0.66
hsa-let-7c-5p	NDUFA4P1	1	-0.66
hsa-let-7c-5p	NHLRC2	1	-0.66
hsa-let-7c-5p	NME4	1	-0.66
hsa-let-7c-5p	NOTCH2	1	-0.66
hsa-let-7c-5p	NPTX1	1	-0.66
hsa-let-7c-5p	NR6A1	1	-0.66
hsa-let-7c-5p	NRAS	1	-0.66
hsa-let-7c-5p	NSD1	1	-0.66
hsa-let-7c-5p	NUCB2	1	-0.66
hsa-let-7c-5p	NUDT21	1	-0.66
hsa-let-7c-5p	NUMB	1	-0.66
hsa-let-7c-5p	NUP58	1	-0.66
hsa-let-7c-5p	OLFM4	1	-0.66
hsa-let-7c-5p	ONECUT2	1	-0.66
hsa-let-7c-5p	PAFAH2	1	-0.66
hsa-let-7c-5p	PAK4	1	-0.66
hsa-let-7c-5p	PARP16	1	-0.66
hsa-let-7c-5p	PBX3	1	-0.66
hsa-let-7c-5p	PCF11	1	-0.66
hsa-let-7c-5p	PDGFB	1	-0.66
hsa-let-7c-5p	PDLIM5	1	-0.66
hsa-let-7c-5p	PDP2	1	-0.66
hsa-let-7c-5p	PDZD8	1	-0.66
hsa-let-7c-5p	PEG10	1	-0.66
hsa-let-7c-5p	PEX11B	1	-0.66
hsa-let-7c-5p	PEX6	1	-0.66
hsa-let-7c-5p	PGM2L1	1	-0.66
hsa-let-7c-5p	PGRMC1	1	-0.66
hsa-let-7c-5p	PHACTR4	1	-0.66
hsa-let-7c-5p	PLD3	1	-0.66
hsa-let-7c-5p	PLEKHA3	1	-0.66
hsa-let-7c-5p	PLXND1	1	-0.66
hsa-let-7c-5p	PM20D2	1	-0.66
hsa-let-7c-5p	PMAIP1	1	-0.66
hsa-let-7c-5p	POLL	1	-0.66
hsa-let-7c-5p	POLR3D	1	-0.66
hsa-let-7c-5p	PPAN-P2RY11	1	-0.66
hsa-let-7c-5p	PPP2R2A	1	-0.66
hsa-let-7c-5p	PPP2R5E	1	-0.66
hsa-let-7c-5p	PRAF2	1	-0.66
hsa-let-7c-5p	PRIM2	1	-0.66
hsa-let-7c-5p	PRORP	1	-0.66
hsa-let-7c-5p	PRR5-ARHGAP8	1	-0.66
hsa-let-7c-5p	PSMB2	1	-0.66
hsa-let-7c-5p	PSMG2	1	-0.66
hsa-let-7c-5p	PTGES2	1	-0.66
hsa-let-7c-5p	PTK2	1	-0.66
hsa-let-7c-5p	PTP4A2	1	-0.66
hsa-let-7c-5p	QDPR	1	-0.66
hsa-let-7c-5p	QKI	1	-0.66
hsa-let-7c-5p	R3HDM2	1	-0.66
hsa-let-7c-5p	RAB10	1	-0.66
hsa-let-7c-5p	RAB11FIP4	1	-0.66
hsa-let-7c-5p	RAB34	1	-0.66
hsa-let-7c-5p	RAB40C	1	-0.66
hsa-let-7c-5p	RAB5B	1	-0.66
hsa-let-7c-5p	RAD18	1	-0.66
hsa-let-7c-5p	RALGAPA2	1	-0.66
hsa-let-7c-5p	RAMAC	1	-0.66
hsa-let-7c-5p	RAPGEFL1	1	-0.66
hsa-let-7c-5p	RARB	1	-0.66
hsa-let-7c-5p	RFC2	1	-0.66
hsa-let-7c-5p	RFWD3	1	-0.66
hsa-let-7c-5p	RFX6	1	-0.66
hsa-let-7c-5p	RHBDF2	1	-0.66
hsa-let-7c-5p	RHOB	1	-0.66
hsa-let-7c-5p	RHOV	1	-0.66
hsa-let-7c-5p	RICTOR	1	-0.66
hsa-let-7c-5p	RNF144B	1	-0.66
hsa-let-7c-5p	RNF7	1	-0.66
hsa-let-7c-5p	RNFT1	1	-0.66
hsa-let-7c-5p	RPL18A	1	-0.66
hsa-let-7c-5p	RPL3	1	-0.66
hsa-let-7c-5p	RPS13	1	-0.66
hsa-let-7c-5p	RPS24	1	-0.66
hsa-let-7c-5p	RPS4Y1	1	-0.66
hsa-let-7c-5p	RRAD	1	-0.66
hsa-let-7c-5p	RRM1	1	-0.66
hsa-let-7c-5p	RRM2	1	-0.66
hsa-let-7c-5p	RTCD1	1	-0.66
hsa-let-7c-5p	RWDD1	1	-0.66
hsa-let-7c-5p	RYR2	1	-0.66
hsa-let-7c-5p	SAFB	1	-0.66
hsa-let-7c-5p	SAR1A	1	-0.66
hsa-let-7c-5p	SBDS	1	-0.66
hsa-let-7c-5p	SDR42E1	1	-0.66
hsa-let-7c-5p	SETDB1	1	-0.66
hsa-let-7c-5p	SF3B4	1	-0.66
hsa-let-7c-5p	SH3D19	1	-0.66
hsa-let-7c-5p	SIRT1	1	-0.66
hsa-let-7c-5p	SLC10A3	1	-0.66
hsa-let-7c-5p	SLC12A2	1	-0.66
hsa-let-7c-5p	SLC16A9	1	-0.66
hsa-let-7c-5p	SLC19A3	1	-0.66
hsa-let-7c-5p	SLC25A1	1	-0.66
hsa-let-7c-5p	SLC35A4	1	-0.66
hsa-let-7c-5p	SLC38A7	1	-0.66
hsa-let-7c-5p	SLK	1	-0.66
hsa-let-7c-5p	SMAD6	1	-0.66
hsa-let-7c-5p	SMARCC1	1	-0.66
hsa-let-7c-5p	SMARCD1	1	-0.66
hsa-let-7c-5p	SNUPN	1	-0.66
hsa-let-7c-5p	SNW1	1	-0.66
hsa-let-7c-5p	SNX17	1	-0.66
hsa-let-7c-5p	SOCS1	1	-0.66
hsa-let-7c-5p	SPDEF	1	-0.66
hsa-let-7c-5p	SRCAP	1	-0.66
hsa-let-7c-5p	SREBF1	1	-0.66
hsa-let-7c-5p	STAT3	1	-0.66
hsa-let-7c-5p	STK4	1	-0.66
hsa-let-7c-5p	STX3	1	-0.66
hsa-let-7c-5p	SUMO1	1	-0.66
hsa-let-7c-5p	SUOX	1	-0.66
hsa-let-7c-5p	SUPT16H	1	-0.66
hsa-let-7c-5p	SYT1	1	-0.66
hsa-let-7c-5p	TAF5	1	-0.66
hsa-let-7c-5p	TAF5L	1	-0.66
hsa-let-7c-5p	TAZ	1	-0.66
hsa-let-7c-5p	TBC1D19	1	-0.66
hsa-let-7c-5p	TGFBR3	1	-0.66
hsa-let-7c-5p	TGOLN2	1	-0.66
hsa-let-7c-5p	THBS1	1	-0.66
hsa-let-7c-5p	THYN1	1	-0.66
hsa-let-7c-5p	TIAF1	1	-0.66
hsa-let-7c-5p	TLNRD1	1	-0.66
hsa-let-7c-5p	TMED4	1	-0.66
hsa-let-7c-5p	TMEM165	1	-0.66
hsa-let-7c-5p	TMEM184B	1	-0.66
hsa-let-7c-5p	TMTC3	1	-0.66
hsa-let-7c-5p	TNFRSF10B	1	-0.66
hsa-let-7c-5p	TRAPPC10	1	-0.66
hsa-let-7c-5p	TRIB2	1	-0.66
hsa-let-7c-5p	TRMO	1	-0.66
hsa-let-7c-5p	TRRAP	1	-0.66
hsa-let-7c-5p	TTF1	1	-0.66
hsa-let-7c-5p	TUBB2A	1	-0.66
hsa-let-7c-5p	TUBB4A	1	-0.66
hsa-let-7c-5p	TUT1	1	-0.66
hsa-let-7c-5p	TXLNA	1	-0.66
hsa-let-7c-5p	TXLNG	1	-0.66
hsa-let-7c-5p	UBA52	1	-0.66
hsa-let-7c-5p	UBXN2B	1	-0.66
hsa-let-7c-5p	USF2	1	-0.66
hsa-let-7c-5p	USP38	1	-0.66
hsa-let-7c-5p	USP47	1	-0.66
hsa-let-7c-5p	VCL	1	-0.66
hsa-let-7c-5p	WBP11	1	-0.66
hsa-let-7c-5p	WDR3	1	-0.66
hsa-let-7c-5p	WDR61	1	-0.66
hsa-let-7c-5p	XBP1	1	-0.66
hsa-let-7c-5p	YAE1	1	-0.66
hsa-let-7c-5p	YWHAZ	1	-0.66
hsa-let-7c-5p	ZBTB37	1	-0.66
hsa-let-7c-5p	ZC3HAV1L	1	-0.66
hsa-let-7c-5p	ZNF264	1	-0.66
hsa-let-7c-5p	ZNF28	1	-0.66
hsa-let-7c-5p	ZNF417	1	-0.66
hsa-let-7c-5p	ZNF443	1	-0.66
hsa-let-7c-5p	ZNF526	1	-0.66
hsa-let-7c-5p	ZNF556	1	-0.66
hsa-let-7c-5p	ZNF578	1	-0.66
hsa-let-7c-5p	ZNF581	1	-0.66
hsa-let-7c-5p	ZNF584	1	-0.66
hsa-let-7c-5p	ZNF587	1	-0.66
hsa-let-7c-5p	ZNF609	1	-0.66
hsa-let-7c-5p	ZNF614	1	-0.66
hsa-let-7c-5p	ZNF644	1	-0.66
hsa-let-7c-5p	ZNF738	1	-0.66
hsa-let-7c-5p	ZNF799	1	-0.66
hsa-let-7c-5p	ZNF8	1	-0.66
hsa-let-7f-5p	ABHD17C	1	-0.66
hsa-let-7f-5p	ACER2	1	-0.66
hsa-let-7f-5p	ACTA1	1	-0.66
hsa-let-7f-5p	ACTR10	1	-0.66
hsa-let-7f-5p	AGO1	1	-0.66
hsa-let-7f-5p	AHCYL2	1	-0.66
hsa-let-7f-5p	AHR	1	-0.66
hsa-let-7f-5p	ALDH7A1	1	-0.66
hsa-let-7f-5p	AMD1	1	-0.66
hsa-let-7f-5p	ANP32C	1	-0.66
hsa-let-7f-5p	AQP6	1	-0.66
hsa-let-7f-5p	AREL1	1	-0.66
hsa-let-7f-5p	ARID3A	1	-0.66
hsa-let-7f-5p	ARIH1	1	-0.66
hsa-let-7f-5p	ARL6IP1	1	-0.66
hsa-let-7f-5p	ARL8B	1	-0.66
hsa-let-7f-5p	ARMC8	1	-0.66
hsa-let-7f-5p	ASCC3	1	-0.66
hsa-let-7f-5p	ASS1	1	-0.66
hsa-let-7f-5p	ASTE1	1	-0.66
hsa-let-7f-5p	ATG12	1	-0.66
hsa-let-7f-5p	ATL1	1	-0.66
hsa-let-7f-5p	ATP2A2	1	-0.66
hsa-let-7f-5p	ATP5F1B	1	-0.66
hsa-let-7f-5p	ATR	1	-0.66
hsa-let-7f-5p	ATXN2	1	-0.66
hsa-let-7f-5p	ATXN2L	1	-0.66
hsa-let-7f-5p	ATXN7L3	1	-0.66
hsa-let-7f-5p	B4GAT1	1	-0.66
hsa-let-7f-5p	BACH1	1	-0.66
hsa-let-7f-5p	BAZ1B	1	-0.66
hsa-let-7f-5p	BCOR	1	-0.66
hsa-let-7f-5p	BRI3BP	1	-0.66
hsa-let-7f-5p	C12orf4	1	-0.66
hsa-let-7f-5p	C1orf21	1	-0.66
hsa-let-7f-5p	CALM1	1	-0.66
hsa-let-7f-5p	CALU	1	-0.66
hsa-let-7f-5p	CAPRIN2	1	-0.66
hsa-let-7f-5p	CASTOR2	1	-0.66
hsa-let-7f-5p	CBX5	1	-0.66
hsa-let-7f-5p	CCL7	1	-0.66
hsa-let-7f-5p	CCNB2	1	-0.66
hsa-let-7f-5p	CCNG1	1	-0.66
hsa-let-7f-5p	CCNT2	1	-0.66
hsa-let-7f-5p	CDKAL1	1	-0.66
hsa-let-7f-5p	CDV3	1	-0.66
hsa-let-7f-5p	CELF1	1	-0.66
hsa-let-7f-5p	CEP120	1	-0.66
hsa-let-7f-5p	CEP135	1	-0.66
hsa-let-7f-5p	CEP170B	1	-0.66
hsa-let-7f-5p	CHTOP	1	-0.66
hsa-let-7f-5p	CNEP1R1	1	-0.66
hsa-let-7f-5p	CNOT8	1	-0.66
hsa-let-7f-5p	COL8A1	1	-0.66
hsa-let-7f-5p	COLEC12	1	-0.66
hsa-let-7f-5p	COPS6	1	-0.66
hsa-let-7f-5p	COPS8	1	-0.66
hsa-let-7f-5p	COX6B1	1	-0.66
hsa-let-7f-5p	CPA4	1	-0.66
hsa-let-7f-5p	CRX	1	-0.66
hsa-let-7f-5p	CTPS1	1	-0.66
hsa-let-7f-5p	CXCL8	1	-0.66
hsa-let-7f-5p	CYP19A1	1	-0.66
hsa-let-7f-5p	DNA2	1	-0.66
hsa-let-7f-5p	DNAH9	1	-0.66
hsa-let-7f-5p	DTX3L	1	-0.66
hsa-let-7f-5p	DUSP1	1	-0.66
hsa-let-7f-5p	DVL3	1	-0.66
hsa-let-7f-5p	DYNC1LI2	1	-0.66
hsa-let-7f-5p	DYRK2	1	-0.66
hsa-let-7f-5p	DYRK3	1	-0.66
hsa-let-7f-5p	E2F6	1	-0.66
hsa-let-7f-5p	ECHDC1	1	-0.66
hsa-let-7f-5p	EDA	1	-0.66
hsa-let-7f-5p	EDEM3	1	-0.66
hsa-let-7f-5p	EDN1	1	-0.66
hsa-let-7f-5p	EEF1A2	1	-0.66
hsa-let-7f-5p	EFHD2	1	-0.66
hsa-let-7f-5p	EIF3C	1	-0.66
hsa-let-7f-5p	EIF4A3	1	-0.66
hsa-let-7f-5p	ELF4	1	-0.66
hsa-let-7f-5p	ELOA	1	-0.66
hsa-let-7f-5p	EPHA4	1	-0.66
hsa-let-7f-5p	ERO1A	1	-0.66
hsa-let-7f-5p	ESM1	1	-0.66
hsa-let-7f-5p	FAM104A	1	-0.66
hsa-let-7f-5p	FAM222B	1	-0.66
hsa-let-7f-5p	FARP1	1	-0.66
hsa-let-7f-5p	FBXL20	1	-0.66
hsa-let-7f-5p	FDPS	1	-0.66
hsa-let-7f-5p	FMNL3	1	-0.66
hsa-let-7f-5p	FMO4	1	-0.66
hsa-let-7f-5p	FNDC3A	1	-0.66
hsa-let-7f-5p	FNDC9	1	-0.66
hsa-let-7f-5p	FPR1	1	-0.66
hsa-let-7f-5p	FXN	1	-0.66
hsa-let-7f-5p	FZD4	1	-0.66
hsa-let-7f-5p	GALC	1	-0.66
hsa-let-7f-5p	GATM	1	-0.66
hsa-let-7f-5p	GBF1	1	-0.66
hsa-let-7f-5p	GGA3	1	-0.66
hsa-let-7f-5p	GLO1	1	-0.66
hsa-let-7f-5p	GLUL	1	-0.66
hsa-let-7f-5p	GOLGA4	1	-0.66
hsa-let-7f-5p	GPAT4	1	-0.66
hsa-let-7f-5p	GPS1	1	-0.66
hsa-let-7f-5p	GTF2E1	1	-0.66
hsa-let-7f-5p	HAND1	1	-0.66
hsa-let-7f-5p	HDAC2	1	-0.66
hsa-let-7f-5p	HNRNPA2B1	1	-0.66
hsa-let-7f-5p	HNRNPUL1	1	-0.66
hsa-let-7f-5p	ICOSLG	1	-0.66
hsa-let-7f-5p	IFNLR1	1	-0.66
hsa-let-7f-5p	IL13	1	-0.66
hsa-let-7f-5p	IL6	1	-0.66
hsa-let-7f-5p	IL6R	1	-0.66
hsa-let-7f-5p	INTS7	1	-0.66
hsa-let-7f-5p	IPO9	1	-0.66
hsa-let-7f-5p	KCTD21	1	-0.66
hsa-let-7f-5p	KIAA0930	1	-0.66
hsa-let-7f-5p	KIAA1328	1	-0.66
hsa-let-7f-5p	KIF1A	1	-0.66
hsa-let-7f-5p	KIF27	1	-0.66
hsa-let-7f-5p	KLHDC8B	1	-0.66
hsa-let-7f-5p	LARP1	1	-0.66
hsa-let-7f-5p	LEFTY1	1	-0.66
hsa-let-7f-5p	LIMD2	1	-0.66
hsa-let-7f-5p	LRRC20	1	-0.66
hsa-let-7f-5p	LYN	1	-0.66
hsa-let-7f-5p	MAGEA12	1	-0.66
hsa-let-7f-5p	MAGEA3	1	-0.66
hsa-let-7f-5p	MAGEA6	1	-0.66
hsa-let-7f-5p	MAPK6	1	-0.66
hsa-let-7f-5p	MARCKSL1	1	-0.66
hsa-let-7f-5p	MARS2	1	-0.66
hsa-let-7f-5p	MEIS3P1	1	-0.66
hsa-let-7f-5p	MFSD8	1	-0.66
hsa-let-7f-5p	MIDN	1	-0.66
hsa-let-7f-5p	MPL	1	-0.66
hsa-let-7f-5p	MRPL12	1	-0.66
hsa-let-7f-5p	MSI2	1	-0.66
hsa-let-7f-5p	MSL3	1	-0.66
hsa-let-7f-5p	MT-ND4	1	-0.66
hsa-let-7f-5p	MT-ND5	1	-0.66
hsa-let-7f-5p	MTSS2	1	-0.66
hsa-let-7f-5p	MTX3	1	-0.66
hsa-let-7f-5p	MXD1	1	-0.66
hsa-let-7f-5p	MYH9	1	-0.66
hsa-let-7f-5p	NAA20	1	-0.66
hsa-let-7f-5p	NAA30	1	-0.66
hsa-let-7f-5p	NAP1L1	1	-0.66
hsa-let-7f-5p	NARS1	1	-0.66
hsa-let-7f-5p	NAT8L	1	-0.66
hsa-let-7f-5p	NDUFA4P1	1	-0.66
hsa-let-7f-5p	NHLRC2	1	-0.66
hsa-let-7f-5p	NKX2-1	1	-0.66
hsa-let-7f-5p	NR6A1	1	-0.66
hsa-let-7f-5p	NSD1	1	-0.66
hsa-let-7f-5p	NTS	1	-0.66
hsa-let-7f-5p	NUCB2	1	-0.66
hsa-let-7f-5p	NUDT4	1	-0.66
hsa-let-7f-5p	ONECUT2	1	-0.66
hsa-let-7f-5p	PAFAH2	1	-0.66
hsa-let-7f-5p	PARP16	1	-0.66
hsa-let-7f-5p	PDLIM5	1	-0.66
hsa-let-7f-5p	PDP2	1	-0.66
hsa-let-7f-5p	PDZD8	1	-0.66
hsa-let-7f-5p	PEG10	1	-0.66
hsa-let-7f-5p	PEX11B	1	-0.66
hsa-let-7f-5p	PGM2L1	1	-0.66
hsa-let-7f-5p	PGRMC1	1	-0.66
hsa-let-7f-5p	PHACTR4	1	-0.66
hsa-let-7f-5p	PLD3	1	-0.66
hsa-let-7f-5p	PLEKHA3	1	-0.66
hsa-let-7f-5p	PLXND1	1	-0.66
hsa-let-7f-5p	PM20D2	1	-0.66
hsa-let-7f-5p	PMAIP1	1	-0.66
hsa-let-7f-5p	POLL	1	-0.66
hsa-let-7f-5p	POLR3D	1	-0.66
hsa-let-7f-5p	POSTN	1	-0.66
hsa-let-7f-5p	PPP2R2A	1	-0.66
hsa-let-7f-5p	PRIM2	1	-0.66
hsa-let-7f-5p	PRORP	1	-0.66
hsa-let-7f-5p	PRR5-ARHGAP8	1	-0.66
hsa-let-7f-5p	QDPR	1	-0.66
hsa-let-7f-5p	RAB11FIP4	1	-0.66
hsa-let-7f-5p	RAB40C	1	-0.66
hsa-let-7f-5p	RABEP1	1	-0.66
hsa-let-7f-5p	RAD18	1	-0.66
hsa-let-7f-5p	RFC2	1	-0.66
hsa-let-7f-5p	RHBDF2	1	-0.66
hsa-let-7f-5p	RNF144B	1	-0.66
hsa-let-7f-5p	RNFT1	1	-0.66
hsa-let-7f-5p	ROR2	1	-0.66
hsa-let-7f-5p	RRAD	1	-0.66
hsa-let-7f-5p	RRM1	1	-0.66
hsa-let-7f-5p	RRM2	1	-0.66
hsa-let-7f-5p	RWDD1	1	-0.66
hsa-let-7f-5p	SAR1A	1	-0.66
hsa-let-7f-5p	SART3	1	-0.66
hsa-let-7f-5p	SDR42E1	1	-0.66
hsa-let-7f-5p	SF3A1	1	-0.66
hsa-let-7f-5p	SLC16A9	1	-0.66
hsa-let-7f-5p	SLC19A3	1	-0.66
hsa-let-7f-5p	SLC25A12	1	-0.66
hsa-let-7f-5p	SLC33A1	1	-0.66
hsa-let-7f-5p	SLC38A7	1	-0.66
hsa-let-7f-5p	SLC5A5	1	-0.66
hsa-let-7f-5p	SMARCC1	1	-0.66
hsa-let-7f-5p	SNRPC	1	-0.66
hsa-let-7f-5p	SNX17	1	-0.66
hsa-let-7f-5p	SOCS1	1	-0.66
hsa-let-7f-5p	SOCS3	1	-0.66
hsa-let-7f-5p	SP1	1	-0.66
hsa-let-7f-5p	SPTBN5	1	-0.66
hsa-let-7f-5p	STAT2	1	-0.66
hsa-let-7f-5p	STK4	1	-0.66
hsa-let-7f-5p	STX3	1	-0.66
hsa-let-7f-5p	SUMO1	1	-0.66
hsa-let-7f-5p	SUOX	1	-0.66
hsa-let-7f-5p	SYT1	1	-0.66
hsa-let-7f-5p	TAB2	1	-0.66
hsa-let-7f-5p	TBC1D19	1	-0.66
hsa-let-7f-5p	TFF1	1	-0.66
hsa-let-7f-5p	TG	1	-0.66
hsa-let-7f-5p	TGFBR1	1	-0.66
hsa-let-7f-5p	TGFBR3	1	-0.66
hsa-let-7f-5p	TGOLN2	1	-0.66
hsa-let-7f-5p	THBS1	1	-0.66
hsa-let-7f-5p	THOC5	1	-0.66
hsa-let-7f-5p	THYN1	1	-0.66
hsa-let-7f-5p	TIAF1	1	-0.66
hsa-let-7f-5p	TMED4	1	-0.66
hsa-let-7f-5p	TMTC3	1	-0.66
hsa-let-7f-5p	TRAPPC10	1	-0.66
hsa-let-7f-5p	TRIM71	1	-0.66
hsa-let-7f-5p	TRMO	1	-0.66
hsa-let-7f-5p	TSPAN3	1	-0.66
hsa-let-7f-5p	TUBB2A	1	-0.66
hsa-let-7f-5p	TUBB4A	1	-0.66
hsa-let-7f-5p	TXLNA	1	-0.66
hsa-let-7f-5p	TXLNG	1	-0.66
hsa-let-7f-5p	UBAP2	1	-0.66
hsa-let-7f-5p	UBAP2L	1	-0.66
hsa-let-7f-5p	UBXN2B	1	-0.66
hsa-let-7f-5p	USP2	1	-0.66
hsa-let-7f-5p	USP38	1	-0.66
hsa-let-7f-5p	USP45	1	-0.66
hsa-let-7f-5p	USP47	1	-0.66
hsa-let-7f-5p	VCL	1	-0.66
hsa-let-7f-5p	VIM	1	-0.66
hsa-let-7f-5p	YAE1	1	-0.66
hsa-let-7f-5p	YARS2	1	-0.66
hsa-let-7f-5p	YWHAQ	1	-0.66
hsa-let-7f-5p	YWHAZ	1	-0.66
hsa-let-7f-5p	ZBTB37	1	-0.66
hsa-let-7f-5p	ZC3H18	1	-0.66
hsa-let-7f-5p	ZC3HAV1L	1	-0.66
hsa-let-7f-5p	ZNF264	1	-0.66
hsa-let-7f-5p	ZNF28	1	-0.66
hsa-let-7f-5p	ZNF417	1	-0.66
hsa-let-7f-5p	ZNF443	1	-0.66
hsa-let-7f-5p	ZNF556	1	-0.66
hsa-let-7f-5p	ZNF578	1	-0.66
hsa-let-7f-5p	ZNF584	1	-0.66
hsa-let-7f-5p	ZNF587	1	-0.66
hsa-let-7f-5p	ZNF609	1	-0.66
hsa-let-7f-5p	ZNF644	1	-0.66
hsa-let-7f-5p	ZNF738	1	-0.66
hsa-let-7f-5p	ZNF799	1	-0.66
hsa-let-7f-5p	ZNF8	1	-0.66
hsa-miR-1233-5p	ABI2	1	0.76
hsa-miR-1233-5p	ABL1	1	0.76
hsa-miR-1233-5p	ACADSB	1	0.76
hsa-miR-1233-5p	ADRM1	1	0.76
hsa-miR-1233-5p	AGAP1	1	0.76
hsa-miR-1233-5p	AHDC1	1	0.76
hsa-miR-1233-5p	AHR	1	0.76
hsa-miR-1233-5p	ALDOA	1	0.76
hsa-miR-1233-5p	AMFR	1	0.76
hsa-miR-1233-5p	ANKRD52	1	0.76
hsa-miR-1233-5p	ANTXR2	1	0.76
hsa-miR-1233-5p	ARHGAP18	1	0.76
hsa-miR-1233-5p	ARPC3	1	0.76
hsa-miR-1233-5p	ASB6	1	0.76
hsa-miR-1233-5p	ATP1B4	1	0.76
hsa-miR-1233-5p	ATP5F1A	1	0.76
hsa-miR-1233-5p	BCL2L1	1	0.76
hsa-miR-1233-5p	BCL2L11	1	0.76
hsa-miR-1233-5p	BICD2	1	0.76
hsa-miR-1233-5p	C16orf58	1	0.76
hsa-miR-1233-5p	CAMTA2	1	0.76
hsa-miR-1233-5p	CBX6	1	0.76
hsa-miR-1233-5p	CCDC149	1	0.76
hsa-miR-1233-5p	CDH6	1	0.76
hsa-miR-1233-5p	CDKN1A	1	0.76
hsa-miR-1233-5p	CEP120	1	0.76
hsa-miR-1233-5p	CES3	1	0.76
hsa-miR-1233-5p	CIAPIN1	1	0.76
hsa-miR-1233-5p	COL5A1	1	0.76
hsa-miR-1233-5p	COLGALT1	1	0.76
hsa-miR-1233-5p	CRISPLD2	1	0.76
hsa-miR-1233-5p	CRTAP	1	0.76
hsa-miR-1233-5p	CRY2	1	0.76
hsa-miR-1233-5p	CSK	1	0.76
hsa-miR-1233-5p	DBNDD1	1	0.76
hsa-miR-1233-5p	DCAF8	1	0.76
hsa-miR-1233-5p	DENR	1	0.76
hsa-miR-1233-5p	DIAPH1	1	0.76
hsa-miR-1233-5p	DNAH10OS	1	0.76
hsa-miR-1233-5p	DNAJC24	1	0.76
hsa-miR-1233-5p	DUSP4	1	0.76
hsa-miR-1233-5p	E2F3	1	0.76
hsa-miR-1233-5p	EFNA3	1	0.76
hsa-miR-1233-5p	EFTUD2	1	0.76
hsa-miR-1233-5p	EGFLAM	1	0.76
hsa-miR-1233-5p	EIF4A3	1	0.76
hsa-miR-1233-5p	EPHB2	1	0.76
hsa-miR-1233-5p	EPM2AIP1	1	0.76
hsa-miR-1233-5p	EXT1	1	0.76
hsa-miR-1233-5p	FAM131B	1	0.76
hsa-miR-1233-5p	GCFC2	1	0.76
hsa-miR-1233-5p	GEMIN4	1	0.76
hsa-miR-1233-5p	GIGYF1	1	0.76
hsa-miR-1233-5p	GPC4	1	0.76
hsa-miR-1233-5p	GPRC5A	1	0.76
hsa-miR-1233-5p	GPRC5B	1	0.76
hsa-miR-1233-5p	GPRC5C	1	0.76
hsa-miR-1233-5p	GRK2	1	0.76
hsa-miR-1233-5p	HDGF	1	0.76
hsa-miR-1233-5p	HNRNPU	1	0.76
hsa-miR-1233-5p	HOXB6	1	0.76
hsa-miR-1233-5p	HOXC4	1	0.76
hsa-miR-1233-5p	HSP90AB1	1	0.76
hsa-miR-1233-5p	IGSF8	1	0.76
hsa-miR-1233-5p	ING1	1	0.76
hsa-miR-1233-5p	IP6K1	1	0.76
hsa-miR-1233-5p	KCNK3	1	0.76
hsa-miR-1233-5p	KLC2	1	0.76
hsa-miR-1233-5p	KLF7	1	0.76
hsa-miR-1233-5p	KLHDC10	1	0.76
hsa-miR-1233-5p	KLHDC8A	1	0.76
hsa-miR-1233-5p	KLK10	1	0.76
hsa-miR-1233-5p	KMT2D	1	0.76
hsa-miR-1233-5p	LAD1	1	0.76
hsa-miR-1233-5p	LIMD1	1	0.76
hsa-miR-1233-5p	LIMK1	1	0.76
hsa-miR-1233-5p	LNX2	1	0.76
hsa-miR-1233-5p	LONRF2	1	0.76
hsa-miR-1233-5p	LRRC20	1	0.76
hsa-miR-1233-5p	LSG1	1	0.76
hsa-miR-1233-5p	MAPKAPK2	1	0.76
hsa-miR-1233-5p	MCFD2	1	0.76
hsa-miR-1233-5p	METTL14	1	0.76
hsa-miR-1233-5p	MLLT1	1	0.76
hsa-miR-1233-5p	MRAS	1	0.76
hsa-miR-1233-5p	MRPS27	1	0.76
hsa-miR-1233-5p	MYH9	1	0.76
hsa-miR-1233-5p	NEGR1	1	0.76
hsa-miR-1233-5p	NPLOC4	1	0.76
hsa-miR-1233-5p	NRGN	1	0.76
hsa-miR-1233-5p	NUDT3	1	0.76
hsa-miR-1233-5p	PARP2	1	0.76
hsa-miR-1233-5p	PDE7B	1	0.76
hsa-miR-1233-5p	PDGFRA	1	0.76
hsa-miR-1233-5p	PGAM1	1	0.76
hsa-miR-1233-5p	PGM2L1	1	0.76
hsa-miR-1233-5p	PHC2	1	0.76
hsa-miR-1233-5p	PHF12	1	0.76
hsa-miR-1233-5p	PISD	1	0.76
hsa-miR-1233-5p	PITPNA	1	0.76
hsa-miR-1233-5p	PKHD1	1	0.76
hsa-miR-1233-5p	PLD3	1	0.76
hsa-miR-1233-5p	PLK1	1	0.76
hsa-miR-1233-5p	PLXNA1	1	0.76
hsa-miR-1233-5p	PLXND1	1	0.76
hsa-miR-1233-5p	PMP22	1	0.76
hsa-miR-1233-5p	PNPLA6	1	0.76
hsa-miR-1233-5p	POLDIP2	1	0.76
hsa-miR-1233-5p	POLR2E	1	0.76
hsa-miR-1233-5p	PPARA	1	0.76
hsa-miR-1233-5p	PRICKLE1	1	0.76
hsa-miR-1233-5p	PRR12	1	0.76
hsa-miR-1233-5p	PRR5-ARHGAP8	1	0.76
hsa-miR-1233-5p	RAB10	1	0.76
hsa-miR-1233-5p	RAB1B	1	0.76
hsa-miR-1233-5p	RAB2B	1	0.76
hsa-miR-1233-5p	RAB32	1	0.76
hsa-miR-1233-5p	RABGEF1	1	0.76
hsa-miR-1233-5p	RARA	1	0.76
hsa-miR-1233-5p	REPIN1	1	0.76
hsa-miR-1233-5p	RFT1	1	0.76
hsa-miR-1233-5p	RHOA	1	0.76
hsa-miR-1233-5p	RPL12	1	0.76
hsa-miR-1233-5p	RPRM	1	0.76
hsa-miR-1233-5p	SART3	1	0.76
hsa-miR-1233-5p	SEC61A1	1	0.76
hsa-miR-1233-5p	SELENON	1	0.76
hsa-miR-1233-5p	SETD1B	1	0.76
hsa-miR-1233-5p	SIT1	1	0.76
hsa-miR-1233-5p	SLC11A1	1	0.76
hsa-miR-1233-5p	SLC27A1	1	0.76
hsa-miR-1233-5p	SPRY4	1	0.76
hsa-miR-1233-5p	SPSB1	1	0.76
hsa-miR-1233-5p	SRD5A1	1	0.76
hsa-miR-1233-5p	SRD5A3	1	0.76
hsa-miR-1233-5p	STK4	1	0.76
hsa-miR-1233-5p	SUSD6	1	0.76
hsa-miR-1233-5p	TAFA3	1	0.76
hsa-miR-1233-5p	TFAP4	1	0.76
hsa-miR-1233-5p	TGFBR3L	1	0.76
hsa-miR-1233-5p	TMEM50A	1	0.76
hsa-miR-1233-5p	TMTC1	1	0.76
hsa-miR-1233-5p	TOMM20	1	0.76
hsa-miR-1233-5p	TP53	1	0.76
hsa-miR-1233-5p	TRAPPC10	1	0.76
hsa-miR-1233-5p	TRIM28	1	0.76
hsa-miR-1233-5p	TRIM65	1	0.76
hsa-miR-1233-5p	UBTF	1	0.76
hsa-miR-1233-5p	UST	1	0.76
hsa-miR-1233-5p	VPS39	1	0.76
hsa-miR-1233-5p	WNK2	1	0.76
hsa-miR-1233-5p	YPEL2	1	0.76
hsa-miR-1233-5p	YWHAZ	1	0.76
hsa-miR-1233-5p	ZER1	1	0.76
hsa-miR-1233-5p	ZMIZ1	1	0.76
hsa-miR-1246	AKR7A2	1	1.27
hsa-miR-1246	ANXA4	1	1.27
hsa-miR-1246	ARHGAP15	1	1.27
hsa-miR-1246	AXIN2	1	1.27
hsa-miR-1246	CALM2	1	1.27
hsa-miR-1246	CEP162	1	1.27
hsa-miR-1246	CHD7	1	1.27
hsa-miR-1246	CRADD	1	1.27
hsa-miR-1246	CREBRF	1	1.27
hsa-miR-1246	DYRK1A	1	1.27
hsa-miR-1246	GDE1	1	1.27
hsa-miR-1246	GPATCH11	1	1.27
hsa-miR-1246	GSK3B	1	1.27
hsa-miR-1246	KIAA0895	1	1.27
hsa-miR-1246	LMNB2	1	1.27
hsa-miR-1246	MED4	1	1.27
hsa-miR-1246	MPP2	1	1.27
hsa-miR-1246	MSH3	1	1.27
hsa-miR-1246	NFIB	1	1.27
hsa-miR-1246	PIM1	1	1.27
hsa-miR-1246	PLAGL2	1	1.27
hsa-miR-1246	PRKAR1A	1	1.27
hsa-miR-1246	PYGO1	1	1.27
hsa-miR-1246	RORA	1	1.27
hsa-miR-1246	SHOX2	1	1.27
hsa-miR-1246	SKIL	1	1.27
hsa-miR-1246	TMBIM4	1	1.27
hsa-miR-1246	USP48	1	1.27
hsa-miR-1246	ZNF480	1	1.27
hsa-miR-1246	ZNF763	1	1.27
hsa-miR-125b-2-3p	ABHD15	1	-0.69
hsa-miR-125b-2-3p	ACSBG1	1	-0.69
hsa-miR-125b-2-3p	AGTRAP	1	-0.69
hsa-miR-125b-2-3p	ARL5C	1	-0.69
hsa-miR-125b-2-3p	ARPP19	1	-0.69
hsa-miR-125b-2-3p	ASH2L	1	-0.69
hsa-miR-125b-2-3p	ATP5F1A	1	-0.69
hsa-miR-125b-2-3p	C16orf58	1	-0.69
hsa-miR-125b-2-3p	C9orf78	1	-0.69
hsa-miR-125b-2-3p	CCDC152	1	-0.69
hsa-miR-125b-2-3p	CD101	1	-0.69
hsa-miR-125b-2-3p	CGAS	1	-0.69
hsa-miR-125b-2-3p	CSMD2	1	-0.69
hsa-miR-125b-2-3p	CSRNP3	1	-0.69
hsa-miR-125b-2-3p	CSTB	1	-0.69
hsa-miR-125b-2-3p	DAZAP1	1	-0.69
hsa-miR-125b-2-3p	DGKH	1	-0.69
hsa-miR-125b-2-3p	DIP2A	1	-0.69
hsa-miR-125b-2-3p	DLGAP3	1	-0.69
hsa-miR-125b-2-3p	DR1	1	-0.69
hsa-miR-125b-2-3p	ELOA	1	-0.69
hsa-miR-125b-2-3p	ERRFI1	1	-0.69
hsa-miR-125b-2-3p	FBXO45	1	-0.69
hsa-miR-125b-2-3p	FOXR2	1	-0.69
hsa-miR-125b-2-3p	GALNT7	1	-0.69
hsa-miR-125b-2-3p	GIGYF2	1	-0.69
hsa-miR-125b-2-3p	GINS3	1	-0.69
hsa-miR-125b-2-3p	GREB1	1	-0.69
hsa-miR-125b-2-3p	GTDC1	1	-0.69
hsa-miR-125b-2-3p	IGF1R	1	-0.69
hsa-miR-125b-2-3p	IQCE	1	-0.69
hsa-miR-125b-2-3p	JKAMP	1	-0.69
hsa-miR-125b-2-3p	JPT2	1	-0.69
hsa-miR-125b-2-3p	LRATD2	1	-0.69
hsa-miR-125b-2-3p	LRRC1	1	-0.69
hsa-miR-125b-2-3p	LRTOMT	1	-0.69
hsa-miR-125b-2-3p	LSG1	1	-0.69
hsa-miR-125b-2-3p	MAP3K9	1	-0.69
hsa-miR-125b-2-3p	MRPL12	1	-0.69
hsa-miR-125b-2-3p	MSANTD4	1	-0.69
hsa-miR-125b-2-3p	MTA2	1	-0.69
hsa-miR-125b-2-3p	MTFMT	1	-0.69
hsa-miR-125b-2-3p	NANOG	1	-0.69
hsa-miR-125b-2-3p	NDUFS7	1	-0.69
hsa-miR-125b-2-3p	NOP53	1	-0.69
hsa-miR-125b-2-3p	NOS1AP	1	-0.69
hsa-miR-125b-2-3p	NSD1	1	-0.69
hsa-miR-125b-2-3p	OTUD3	1	-0.69
hsa-miR-125b-2-3p	OTUD7B	1	-0.69
hsa-miR-125b-2-3p	PARP2	1	-0.69
hsa-miR-125b-2-3p	PJVK	1	-0.69
hsa-miR-125b-2-3p	POGLUT3	1	-0.69
hsa-miR-125b-2-3p	POGZ	1	-0.69
hsa-miR-125b-2-3p	POP1	1	-0.69
hsa-miR-125b-2-3p	PPFIBP1	1	-0.69
hsa-miR-125b-2-3p	PPP1R12C	1	-0.69
hsa-miR-125b-2-3p	PTAFR	1	-0.69
hsa-miR-125b-2-3p	RASSF9	1	-0.69
hsa-miR-125b-2-3p	RBM43	1	-0.69
hsa-miR-125b-2-3p	SAP30	1	-0.69
hsa-miR-125b-2-3p	SAR1A	1	-0.69
hsa-miR-125b-2-3p	SBF1	1	-0.69
hsa-miR-125b-2-3p	SESN1	1	-0.69
hsa-miR-125b-2-3p	SIGLEC14	1	-0.69
hsa-miR-125b-2-3p	SOBP	1	-0.69
hsa-miR-125b-2-3p	SSR3	1	-0.69
hsa-miR-125b-2-3p	STK4	1	-0.69
hsa-miR-125b-2-3p	STX12	1	-0.69
hsa-miR-125b-2-3p	STX3	1	-0.69
hsa-miR-125b-2-3p	SUGT1	1	-0.69
hsa-miR-125b-2-3p	SYT2	1	-0.69
hsa-miR-125b-2-3p	SYTL4	1	-0.69
hsa-miR-125b-2-3p	THAP1	1	-0.69
hsa-miR-125b-2-3p	TM9SF4	1	-0.69
hsa-miR-125b-2-3p	TMEM81	1	-0.69
hsa-miR-125b-2-3p	TMTC1	1	-0.69
hsa-miR-125b-2-3p	TOGARAM2	1	-0.69
hsa-miR-125b-2-3p	TRAM1	1	-0.69
hsa-miR-125b-2-3p	TRAPPC2L	1	-0.69
hsa-miR-125b-2-3p	TTC21B	1	-0.69
hsa-miR-125b-2-3p	TXNDC16	1	-0.69
hsa-miR-125b-2-3p	USP22	1	-0.69
hsa-miR-125b-2-3p	USP46	1	-0.69
hsa-miR-125b-2-3p	YES1	1	-0.69
hsa-miR-125b-2-3p	ZBTB37	1	-0.69
hsa-miR-125b-2-3p	ZNF264	1	-0.69
hsa-miR-125b-2-3p	ZNF324B	1	-0.69
hsa-miR-125b-2-3p	ZNF555	1	-0.69
hsa-miR-125b-2-3p	ZNF652	1	-0.69
hsa-miR-125b-2-3p	ZNF713	1	-0.69
hsa-miR-125b-2-3p	ZNF878	1	-0.69
hsa-miR-1268b	BLOC1S3	1	0.61
hsa-miR-1268b	CACNA1H	1	0.61
hsa-miR-1268b	CDC25B	1	0.61
hsa-miR-1268b	CERS1	1	0.61
hsa-miR-1268b	DHCR7	1	0.61
hsa-miR-1268b	DNAJC10	1	0.61
hsa-miR-1268b	EIF5A2	1	0.61
hsa-miR-1268b	EPB41	1	0.61
hsa-miR-1268b	ERO1A	1	0.61
hsa-miR-1268b	EVI5L	1	0.61
hsa-miR-1268b	FAM234A	1	0.61
hsa-miR-1268b	FRMPD4	1	0.61
hsa-miR-1268b	GMPS	1	0.61
hsa-miR-1268b	MAFK	1	0.61
hsa-miR-1268b	MAPK1	1	0.61
hsa-miR-1268b	MSANTD4	1	0.61
hsa-miR-1268b	NDST3	1	0.61
hsa-miR-1268b	NKRF	1	0.61
hsa-miR-1268b	NOM1	1	0.61
hsa-miR-1268b	OR7D2	1	0.61
hsa-miR-1268b	PDE6B	1	0.61
hsa-miR-1268b	PRKCA	1	0.61
hsa-miR-1268b	PTPRF	1	0.61
hsa-miR-1268b	RAET1E	1	0.61
hsa-miR-1268b	RAP1A	1	0.61
hsa-miR-1268b	RESF1	1	0.61
hsa-miR-1268b	RETSAT	1	0.61
hsa-miR-1268b	RPL37A	1	0.61
hsa-miR-1268b	SELPLG	1	0.61
hsa-miR-1268b	SLC25A33	1	0.61
hsa-miR-1268b	TBL3	1	0.61
hsa-miR-1268b	TLN1	1	0.61
hsa-miR-1268b	TMEM175	1	0.61
hsa-miR-1268b	TOMM40	1	0.61
hsa-miR-1268b	TRIM29	1	0.61
hsa-miR-1268b	TRIM72	1	0.61
hsa-miR-1268b	ZNF154	1	0.61
hsa-miR-1268b	ZNF641	1	0.61
hsa-miR-195-3p	ABCG2	1	-0.76
hsa-miR-195-3p	ACBD5	1	-0.76
hsa-miR-195-3p	AGMAT	1	-0.76
hsa-miR-195-3p	ALDH1A2	1	-0.76
hsa-miR-195-3p	AP3B1	1	-0.76
hsa-miR-195-3p	AR	1	-0.76
hsa-miR-195-3p	BID	1	-0.76
hsa-miR-195-3p	BMI1	1	-0.76
hsa-miR-195-3p	CADM2	1	-0.76
hsa-miR-195-3p	CBS	1	-0.76
hsa-miR-195-3p	CCNT1	1	-0.76
hsa-miR-195-3p	CCT4	1	-0.76
hsa-miR-195-3p	CD302	1	-0.76
hsa-miR-195-3p	CDC25A	1	-0.76
hsa-miR-195-3p	CDK2AP1	1	-0.76
hsa-miR-195-3p	CDK6	1	-0.76
hsa-miR-195-3p	CLCN3	1	-0.76
hsa-miR-195-3p	CLTC	1	-0.76
hsa-miR-195-3p	CMTM6	1	-0.76
hsa-miR-195-3p	COMMD3-BMI1	1	-0.76
hsa-miR-195-3p	CUL2	1	-0.76
hsa-miR-195-3p	DENND1B	1	-0.76
hsa-miR-195-3p	DROSHA	1	-0.76
hsa-miR-195-3p	DSC3	1	-0.76
hsa-miR-195-3p	DYRK2	1	-0.76
hsa-miR-195-3p	EI24	1	-0.76
hsa-miR-195-3p	ERBIN	1	-0.76
hsa-miR-195-3p	FGF2	1	-0.76
hsa-miR-195-3p	FRK	1	-0.76
hsa-miR-195-3p	HOXA10	1	-0.76
hsa-miR-195-3p	HOXA9	1	-0.76
hsa-miR-195-3p	IGFBP5	1	-0.76
hsa-miR-195-3p	IPO7	1	-0.76
hsa-miR-195-3p	LPP	1	-0.76
hsa-miR-195-3p	LRIG2	1	-0.76
hsa-miR-195-3p	LY75	1	-0.76
hsa-miR-195-3p	LY75-CD302	1	-0.76
hsa-miR-195-3p	MFN2	1	-0.76
hsa-miR-195-3p	MLX	1	-0.76
hsa-miR-195-3p	MRPS30	1	-0.76
hsa-miR-195-3p	MTHFD2L	1	-0.76
hsa-miR-195-3p	MYC	1	-0.76
hsa-miR-195-3p	NACC1	1	-0.76
hsa-miR-195-3p	NRIP1	1	-0.76
hsa-miR-195-3p	OBI1	1	-0.76
hsa-miR-195-3p	PABPC4L	1	-0.76
hsa-miR-195-3p	PAIP2	1	-0.76
hsa-miR-195-3p	PREPL	1	-0.76
hsa-miR-195-3p	PTPN14	1	-0.76
hsa-miR-195-3p	RAB1A	1	-0.76
hsa-miR-195-3p	RAB6A	1	-0.76
hsa-miR-195-3p	RHNO1	1	-0.76
hsa-miR-195-3p	RNF44	1	-0.76
hsa-miR-195-3p	RPS6KA5	1	-0.76
hsa-miR-195-3p	SH3GLB1	1	-0.76
hsa-miR-195-3p	SUB1	1	-0.76
hsa-miR-195-3p	SULT1B1	1	-0.76
hsa-miR-195-3p	TBC1D15	1	-0.76
hsa-miR-195-3p	TM9SF3	1	-0.76
hsa-miR-195-3p	TMEM117	1	-0.76
hsa-miR-195-3p	TMEM68	1	-0.76
hsa-miR-195-3p	TNPO1	1	-0.76
hsa-miR-195-3p	TUBB2A	1	-0.76
hsa-miR-195-3p	UBE2E3	1	-0.76
hsa-miR-195-3p	UBE2I	1	-0.76
hsa-miR-195-3p	USP46	1	-0.76
hsa-miR-195-3p	VSNL1	1	-0.76
hsa-miR-195-3p	WASF2	1	-0.76
hsa-miR-195-3p	YWHAG	1	-0.76
hsa-miR-195-3p	ZNF585A	1	-0.76
hsa-miR-200a-5p	ALDOA	1	-0.61
hsa-miR-200a-5p	APOL6	1	-0.61
hsa-miR-200a-5p	ATAD5	1	-0.61
hsa-miR-200a-5p	BICRA	1	-0.61
hsa-miR-200a-5p	C12orf74	1	-0.61
hsa-miR-200a-5p	CDCA4	1	-0.61
hsa-miR-200a-5p	CEBPG	1	-0.61
hsa-miR-200a-5p	CKS2	1	-0.61
hsa-miR-200a-5p	COBLL1	1	-0.61
hsa-miR-200a-5p	CPS1	1	-0.61
hsa-miR-200a-5p	CS	1	-0.61
hsa-miR-200a-5p	CTNNB1	1	-0.61
hsa-miR-200a-5p	FCHO2	1	-0.61
hsa-miR-200a-5p	GRHL1	1	-0.61
hsa-miR-200a-5p	GRPEL2	1	-0.61
hsa-miR-200a-5p	HHIP	1	-0.61
hsa-miR-200a-5p	IGF2BP1	1	-0.61
hsa-miR-200a-5p	IL12RB2	1	-0.61
hsa-miR-200a-5p	KLF10	1	-0.61
hsa-miR-200a-5p	MDM4	1	-0.61
hsa-miR-200a-5p	METTL7A	1	-0.61
hsa-miR-200a-5p	OLA1	1	-0.61
hsa-miR-200a-5p	OTX1	1	-0.61
hsa-miR-200a-5p	PLAG1	1	-0.61
hsa-miR-200a-5p	PLEKHG7	1	-0.61
hsa-miR-200a-5p	PMEPA1	1	-0.61
hsa-miR-200a-5p	PPA1	1	-0.61
hsa-miR-200a-5p	SKIL	1	-0.61
hsa-miR-200a-5p	SRXN1	1	-0.61
hsa-miR-200a-5p	STAR	1	-0.61
hsa-miR-200a-5p	SUB1	1	-0.61
hsa-miR-200a-5p	THAP5	1	-0.61
hsa-miR-200a-5p	UHMK1	1	-0.61
hsa-miR-200a-5p	WNT16	1	-0.61
hsa-miR-200a-5p	WWTR1	1	-0.61
hsa-miR-200a-5p	XBP1P1	1	-0.61
hsa-miR-200a-5p	YAE1	1	-0.61
hsa-miR-200a-5p	ZMAT4	1	-0.61
hsa-miR-200a-5p	ZNF254	1	-0.61
hsa-miR-200a-5p	ZNF639	1	-0.61
[truncated: 2,071 more rows]

## Sheet: E_Interacting_miRNAs
	N° Targeting miRNAs
Target	Total	Upregulated	Downregulated
ARL6IP1	6	0	6
ATXN7L3B	6	0	6
NSD1	6	0	6
SOD2	6	0	6
TUBB2A	6	0	6
MDM4	6	1	5
STK4	6	1	5
ZNF578	6	1	5
IGF1R	5	0	5
CDKN1A	8	4	4
NOM1	6	2	4
KLHL15	5	1	4
LDHA	5	1	4
MYC	5	1	4
NACC1	5	1	4
SAR1A	5	1	4
CELF1	4	0	4
COX6B1	4	0	4
CXCL8	4	0	4
DAZAP2	4	0	4
EN2	4	0	4
FAM222B	4	0	4
GRPEL2	4	0	4
HMGA1	4	0	4
HNRNPUL1	4	0	4
MIDN	4	0	4
NAA30	4	0	4
PTEN	4	0	4
TSC22D2	4	0	4
YAE1	4	0	4
YOD1	4	0	4
ZNF267	4	0	4
ZNF268	4	0	4
IL6R	6	3	3
PLAGL2	6	3	3
HMGA2	5	2	3
MTX3	5	2	3
NUFIP2	5	2	3
RAB5B	5	2	3
RMND5A	5	2	3
THBS1	5	2	3
ZNF460	5	2	3
AMOTL1	4	1	3
ATP5F1A	4	1	3
ATXN7L3	4	1	3
DNAL1	4	1	3
ERO1A	4	1	3
FPR1	4	1	3
KMT2D	4	1	3
MCFD2	4	1	3
MYH9	4	1	3
SMARCC1	4	1	3
WEE1	4	1	3
ZFAND4	4	1	3
ACTN4	3	0	3
ADAM28	3	0	3
ADH5	3	0	3
AGO1	3	0	3
ANKRD46	3	0	3
ARID3B	3	0	3
ARL8B	3	0	3
ATG12	3	0	3
BACH1	3	0	3
BSDC1	3	0	3
C5orf51	3	0	3
CCNB2	3	0	3
CCNG1	3	0	3
CD302	3	0	3
CEP135	3	0	3
CEP57L1	3	0	3
CYP20A1	3	0	3
DCTN5	3	0	3
DYRK2	3	0	3
DYRK3	3	0	3
EIF3C	3	0	3
EIF4G2	3	0	3
ERBIN	3	0	3
FMO4	3	0	3
FNDC3A	3	0	3
FNIP1	3	0	3
FOXR2	3	0	3
GGA3	3	0	3
GJA1	3	0	3
GPAT4	3	0	3
GTF3C4	3	0	3
H2BC12	3	0	3
HASPIN	3	0	3
HMGB2	3	0	3
ICOSLG	3	0	3
IFNLR1	3	0	3
IGF2BP1	3	0	3
IGF2BP3	3	0	3
IGFBP5	3	0	3
IKZF3	3	0	3
IL6	3	0	3
INTS7	3	0	3
IPO7	3	0	3
KLF10	3	0	3
LASP1	3	0	3
LEFTY1	3	0	3
MAK16	3	0	3
MPL	3	0	3
MRPL12	3	0	3
MSI2	3	0	3
NLGN4X	3	0	3
NR6A1	3	0	3
PDZD8	3	0	3
PGRMC1	3	0	3
PIK3R1	3	0	3
PLAG1	3	0	3
PM20D2	3	0	3
POLL	3	0	3
POLR3D	3	0	3
POM121C	3	0	3
PPP1CB	3	0	3
PRIM2	3	0	3
PTPN14	3	0	3
RBM12B	3	0	3
RNF44	3	0	3
RPL18A	3	0	3
RRM2	3	0	3
SOCS6	3	0	3
STX3	3	0	3
SUMO1	3	0	3
SWAP70	3	0	3
TNFAIP3	3	0	3
TNPO1	3	0	3
TRIM71	3	0	3
TUBB4A	3	0	3
TXLNA	3	0	3
TXLNG	3	0	3
VAV3	3	0	3
ZBTB37	3	0	3
ZC3HAV1L	3	0	3
ZIC5	3	0	3
ZNF117	3	0	3
ZNF138	3	0	3
ZNF200	3	0	3
ZNF264	3	0	3
ZNF275	3	0	3
ZNF426	3	0	3
ZNF431	3	0	3
ZNF587	3	0	3
ZNF609	3	0	3
ZNF704	3	0	3
CDK6	4	2	2
CRK	4	2	2
KIAA1143	4	2	2
NHLRC2	4	2	2
NOA1	4	2	2
PNRC2	4	2	2
RNF111	4	2	2
RNF38	4	2	2
RNF41	4	2	2
SNAI1	4	2	2
SOCS7	4	2	2
THEM6	4	2	2
UQCRFS1	4	2	2
YWHAZ	4	2	2
AHR	3	1	2
ALDOA	3	1	2
BCL2L1	3	1	2
BRI3BP	3	1	2
C16orf58	3	1	2
C1orf210	3	1	2
CACNG8	3	1	2
CASTOR2	3	1	2
CBX5	3	1	2
CCND1	3	1	2
CENPM	3	1	2
CEP120	3	1	2
COIL	3	1	2
COPS8	3	1	2
CRY2	3	1	2
DNAJC28	3	1	2
DYNC1LI2	3	1	2
E2F6	3	1	2
EIF4A3	3	1	2
FMC1-LUC7L2	3	1	2
FXN	3	1	2
GABPB1	3	1	2
GDE1	3	1	2
GRK2	3	1	2
GXYLT1	3	1	2
GXYLT2	3	1	2
IP6K1	3	1	2
LMNB1	3	1	2
LRRC20	3	1	2
LUC7L2	3	1	2
MAFK	3	1	2
MAGEA12	3	1	2
MBD2	3	1	2
MCM9	3	1	2
MED28	3	1	2
NANOG	3	1	2
PARP16	3	1	2
PGM2L1	3	1	2
PLD3	3	1	2
PLXND1	3	1	2
PRR14L	3	1	2
PRR5-ARHGAP8	3	1	2
QSER1	3	1	2
RICTOR	3	1	2
RNMT	3	1	2
RWDD1	3	1	2
SDR42E1	3	1	2
SIGLEC14	3	1	2
SMC1A	3	1	2
SMCR8	3	1	2
SYNM	3	1	2
TBC1D19	3	1	2
TGFBR1	3	1	2
TMED5	3	1	2
TNFRSF10B	3	1	2
TNRC6B	3	1	2
TRAPPC10	3	1	2
TRIM72	3	1	2
TXNIP	3	1	2
UBXN2B	3	1	2
XIAP	3	1	2
YY1	3	1	2
ZCCHC2	3	1	2
ZNF257	3	1	2
ZNF417	3	1	2
ZNF584	3	1	2
ZNF652	3	1	2
ABHD15	2	0	2
ABHD17C	2	0	2
ABT1	2	0	2
ACER2	2	0	2
ACOT9	2	0	2
ACSBG1	2	0	2
ACSS3	2	0	2
ACTA1	2	0	2
ACVR2B	2	0	2
ADAM17	2	0	2
ADD3	2	0	2
ADIPOR2	2	0	2
AGTRAP	2	0	2
AHCYL2	2	0	2
AK4	2	0	2
AKAP8	2	0	2
AMD1	2	0	2
ANKRD17	2	0	2
AP1S1	2	0	2
AQP6	2	0	2
AR	2	0	2
AREL1	2	0	2
ARID3A	2	0	2
ARIH1	2	0	2
ARMC8	2	0	2
ARPP19	2	0	2
ATG9A	2	0	2
ATP1A1	2	0	2
ATP2A2	2	0	2
ATP6V1F	2	0	2
ATP6V1G1	2	0	2
ATXN2	2	0	2
BAZ1B	2	0	2
BAZ2A	2	0	2
BCL7A	2	0	2
BCL7B	2	0	2
BCOR	2	0	2
BEND4	2	0	2
BMI1	2	0	2
BRWD1	2	0	2
BTG2	2	0	2
BTLA	2	0	2
BZW1	2	0	2
C12orf4	2	0	2
C19orf47	2	0	2
C19orf53	2	0	2
C1RL	2	0	2
C1orf21	2	0	2
C2orf69	2	0	2
C8orf58	2	0	2
C9orf78	2	0	2
CADM2	2	0	2
CALR	2	0	2
CALU	2	0	2
CAPN15	2	0	2
CCDC14	2	0	2
CCNT2	2	0	2
CD59	2	0	2
CDC25A	2	0	2
CDC42EP4	2	0	2
CDH1	2	0	2
CDKAL1	2	0	2
CDV3	2	0	2
CEBPB	2	0	2
CEP170B	2	0	2
CHTOP	2	0	2
CHUK	2	0	2
CIT	2	0	2
CLDN12	2	0	2
CNN2	2	0	2
CNOT6	2	0	2
COL8A1	2	0	2
COLEC12	2	0	2
COPS6	2	0	2
CPA4	2	0	2
CRIPT	2	0	2
CRLS1	2	0	2
CRX	2	0	2
CSDE1	2	0	2
CSRNP3	2	0	2
CTPS1	2	0	2
DCP2	2	0	2
DHX33	2	0	2
DIABLO	2	0	2
DISC1	2	0	2
DNA2	2	0	2
DNAH9	2	0	2
DNAJC21	2	0	2
DNAJC6	2	0	2
DNTTIP2	2	0	2
DOCK4	2	0	2
DR1	2	0	2
DSC3	2	0	2
DSTN	2	0	2
DTX3L	2	0	2
DUSP1	2	0	2
DVL3	2	0	2
DYNC2LI1	2	0	2
DYNLL2	2	0	2
E2F1	2	0	2
ECHDC1	2	0	2
EDEM3	2	0	2
EDN1	2	0	2
EFHD2	2	0	2
ELOA	2	0	2
EMILIN2	2	0	2
EPHA4	2	0	2
ESPL1	2	0	2
ETNK1	2	0	2
EWSR1	2	0	2
EZH2	2	0	2
FAM104A	2	0	2
FAM43A	2	0	2
FAM83G	2	0	2
FAM91A1	2	0	2
FBN2	2	0	2
FBXL20	2	0	2
FBXW2	2	0	2
FEM1A	2	0	2
FGF2	2	0	2
FIGN	2	0	2
FLNA	2	0	2
FMNL3	2	0	2
FNDC9	2	0	2
FOXK1	2	0	2
FOXO3	2	0	2
FRK	2	0	2
FSD1L	2	0	2
FUT10	2	0	2
FUT4	2	0	2
FYCO1	2	0	2
FZD9	2	0	2
G3BP2	2	0	2
G6PC	2	0	2
GATA6	2	0	2
GATM	2	0	2
GLO1	2	0	2
GNAI3	2	0	2
GNG5	2	0	2
GOLGA4	2	0	2
GPS1	2	0	2
H2BC5	2	0	2
HAND1	2	0	2
HAPLN1	2	0	2
HERPUD1	2	0	2
HHIP	2	0	2
HIVEP3	2	0	2
HMGCS1	2	0	2
HNRNPA1	2	0	2
HOMEZ	2	0	2
HS2ST1	2	0	2
IER5	2	0	2
IGDCC4	2	0	2
IMP4	2	0	2
IMPDH2	2	0	2
IPO9	2	0	2
ITGA3	2	0	2
ITGB3	2	0	2
JMJD1C	2	0	2
KCTD21	2	0	2
KIAA0408	2	0	2
KIAA0930	2	0	2
KIAA1210	2	0	2
KIAA1328	2	0	2
KIF27	2	0	2
KLHDC8B	2	0	2
KPNA5	2	0	2
KREMEN1	2	0	2
LGSN	2	0	2
LIMD2	2	0	2
LMAN2	2	0	2
LPP	2	0	2
LRIG3	2	0	2
LRTOMT	2	0	2
LUZP1	2	0	2
LYN	2	0	2
MACROD2	2	0	2
MAGEA3	2	0	2
MAGEA6	2	0	2
MAP1B	2	0	2
MAP2K7	2	0	2
MAP4	2	0	2
MAPK6	2	0	2
MARCKSL1	2	0	2
MARS2	2	0	2
MBD4	2	0	2
MC2R	2	0	2
MCF2L2	2	0	2
MCL1	2	0	2
MEF2C	2	0	2
MEF2D	2	0	2
MEIS3P1	2	0	2
MFSD8	2	0	2
MGAT5	2	0	2
MICB	2	0	2
MIEF1	2	0	2
MLLT10	2	0	2
MMGT1	2	0	2
MPP6	2	0	2
MT-CO1	2	0	2
MT-CO3	2	0	2
MT-ND1	2	0	2
MT-ND4	2	0	2
MT-ND5	2	0	2
MTAP	2	0	2
MTMR12	2	0	2
MTRNR2L6	2	0	2
MTUS1	2	0	2
MXD1	2	0	2
NAA20	2	0	2
NACC2	2	0	2
NAP1L1	2	0	2
NARS1	2	0	2
NAT8L	2	0	2
NCKIPSD	2	0	2
NCOA3	2	0	2
NCOA4	2	0	2
NDUFA4P1	2	0	2
NDUFV3	2	0	2
NHLRC3	2	0	2
NKAPD1	2	0	2
NKX2-1	2	0	2
NOL11	2	0	2
NOS1AP	2	0	2
NOTCH2	2	0	2
NQO2	2	0	2
NRAS	2	0	2
NRIP1	2	0	2
NUCB2	2	0	2
NUP155	2	0	2
OLFM4	2	0	2
ONECUT2	2	0	2
OPA3	2	0	2
OPRL1	2	0	2
OSBP	2	0	2
OTUD3	2	0	2
OTUD7B	2	0	2
OTULINL	2	0	2
P2RY11	2	0	2
PAFAH2	2	0	2
PARD6B	2	0	2
PBX2	2	0	2
PCGF3	2	0	2
PDCD6IP	2	0	2
PDE12	2	0	2
PDGFB	2	0	2
PDIA6	2	0	2
PDLIM5	2	0	2
PDP2	2	0	2
PEG10	2	0	2
PEX11B	2	0	2
PEX26	2	0	2
PHACTR4	2	0	2
PIGM	2	0	2
PLA2G4D	2	0	2
PLCG2	2	0	2
PLEKHA3	2	0	2
PLEKHO1	2	0	2
PMAIP1	2	0	2
PMPCA	2	0	2
PNN	2	0	2
POFUT2	2	0	2
POLR2D	2	0	2
POTEG	2	0	2
POTEM	2	0	2
PPARGC1B	2	0	2
PPIC	2	0	2
PPP1R15B	2	0	2
PPP1R3B	2	0	2
PPP2R2A	2	0	2
PPP2R5E	2	0	2
PRDM1	2	0	2
PRKACB	2	0	2
PRORP	2	0	2
PRSS22	2	0	2
PSAP	2	0	2
PTGFRN	2	0	2
PTPDC1	2	0	2
QDPR	2	0	2
RAB11FIP4	2	0	2
RAB19	2	0	2
RAB40C	2	0	2
RABL2A	2	0	2
RABL2B	2	0	2
RAD18	2	0	2
RAD51	2	0	2
RAF1	2	0	2
RBFOX2	2	0	2
RDX	2	0	2
REG3A	2	0	2
RFC2	2	0	2
RFWD3	2	0	2
RGL2	2	0	2
RGS5	2	0	2
RHBDF2	2	0	2
RHD	2	0	2
RHOB	2	0	2
RNF144B	2	0	2
RNFT1	2	0	2
RPL7L1	2	0	2
RPP14	2	0	2
RPRD2	2	0	2
RPS4X	2	0	2
RPSAP58	2	0	2
RRAD	2	0	2
RREB1	2	0	2
RRM1	2	0	2
RUNX2	2	0	2
S100A7A	2	0	2
SALL3	2	0	2
SBF1	2	0	2
SDHD	2	0	2
SEC24A	2	0	2
SEMA4C	2	0	2
SEMA6D	2	0	2
SERINC3	2	0	2
SESN2	2	0	2
SH3GLB1	2	0	2
SIRT1	2	0	2
SLC10A7	2	0	2
SLC11A2	2	0	2
SLC12A7	2	0	2
SLC16A9	2	0	2
SLC19A3	2	0	2
SLC20A1	2	0	2
SLC25A12	2	0	2
SLC33A1	2	0	2
SLC35G3	2	0	2
SLC38A7	2	0	2
SLC5A6	2	0	2
SLC6A15	2	0	2
SMAD2	2	0	2
SMARCAD1	2	0	2
SNRPC	2	0	2
SNTG1	2	0	2
SNX10	2	0	2
SNX17	2	0	2
SNX4	2	0	2
SOCS1	2	0	2
SOCS3	2	0	2
SPATA2	2	0	2
SPRED1	2	0	2
SPTY2D1	2	0	2
SRC	2	0	2
SRCAP	2	0	2
SSR1	2	0	2
SSRP1	2	0	2
STAMBPL1	2	0	2
STARD7	2	0	2
STAT2	2	0	2
STAT3	2	0	2
STMP1	2	0	2
STRN	2	0	2
STS	2	0	2
SUB1	2	0	2
SUOX	2	0	2
SURF4	2	0	2
SYK	2	0	2
SYNJ2BP	2	0	2
SYT1	2	0	2
SZRD1	2	0	2
TAB2	2	0	2
TBL2	2	0	2
TCF25	2	0	2
TGFBR3	2	0	2
TGIF1	2	0	2
TGOLN2	2	0	2
THUMPD3	2	0	2
THYN1	2	0	2
TIAF1	2	0	2
TLR6	2	0	2
TMED4	2	0	2
TMED7	2	0	2
TMEM170A	2	0	2
TMEM64	2	0	2
TMTC3	2	0	2
TNFAIP8	2	0	2
TNFSF9	2	0	2
TNRC6A	2	0	2
TNRC6C	2	0	2
TOMM40L	2	0	2
TOPBP1	2	0	2
TOR1AIP1	2	0	2
TPM3	2	0	2
TRIM59	2	0	2
TRMO	2	0	2
TRRAP	2	0	2
TSNAX	2	0	2
TSR1	2	0	2
TUBB	2	0	2
TXNDC16	2	0	2
UBE2D3	2	0	2
UBXN2A	2	0	2
UHMK1	2	0	2
ULK1	2	0	2
USP38	2	0	2
USP46	2	0	2
USP47	2	0	2
USP5	2	0	2
VCAM1	2	0	2
VCL	2	0	2
WASL	2	0	2
WDR77	2	0	2
WNT16	2	0	2
XBP1	2	0	2
ZBTB10	2	0	2
ZBTB5	2	0	2
ZBTB8OS	2	0	2
ZCCHC3	2	0	2
ZDHHC20	2	0	2
ZEB1	2	0	2
ZFX	2	0	2
ZIK1	2	0	2
ZMYM2	2	0	2
ZNF148	2	0	2
ZNF208	2	0	2
ZNF253	2	0	2
ZNF273	2	0	2
ZNF28	2	0	2
ZNF281	2	0	2
ZNF319	2	0	2
ZNF324B	2	0	2
ZNF443	2	0	2
ZNF451	2	0	2
ZNF485	2	0	2
ZNF550	2	0	2
ZNF556	2	0	2
ZNF566	2	0	2
ZNF611	2	0	2
ZNF616	2	0	2
ZNF644	2	0	2
ZNF669	2	0	2
ZNF682	2	0	2
ZNF701	2	0	2
ZNF738	2	0	2
ZNF774	2	0	2
ZNF799	2	0	2
ZNF8	2	0	2
ZNF878	2	0	2
ABL1	4	3	1
IBA57	4	3	1
LRRC58	4	3	1
PHF12	4	3	1
VGLL4	4	3	1
BTG1	3	2	1
CDK4	3	2	1
CREBRF	3	2	1
ESYT2	3	2	1
FGFR1OP	3	2	1
G3BP1	3	2	1
GHITM	3	2	1
GLUL	3	2	1
HAUS3	3	2	1
HBP1	3	2	1
HEPHL1	3	2	1
HIF1A	3	2	1
HSD17B12	3	2	1
IFNAR2	3	2	1
LCOR	3	2	1
LINC00598	3	2	1
NCS1	3	2	1
NUMB	3	2	1
OSTM1	3	2	1
PARP2	3	2	1
SART3	3	2	1
SCO1	3	2	1
SLC4A2	3	2	1
TCF7L2	3	2	1
TMPPE	3	2	1
TP53INP1	3	2	1
VPS8	3	2	1
ACTB	2	1	1
AGAP1	2	1	1
AGPAT5	2	1	1
AHDC1	2	1	1
ALG14	2	1	1
ANP32E	2	1	1
AP1S3	2	1	1
APOBEC3F	2	1	1
APOL6	2	1	1
ARHGAP18	2	1	1
ARSK	2	1	1
ASB6	2	1	1
ATAD5	2	1	1
BCL2L11	2	1	1
BICD2	2	1	1
C12orf74	2	1	1
CBX6	2	1	1
CEP55	2	1	1
CEP97	2	1	1
CERS4	2	1	1
CIAPIN1	2	1	1
CKS2	2	1	1
CNN3	2	1	1
CREB1	2	1	1
CRISPLD2	2	1	1
CTDNEP1	2	1	1
CYCS	2	1	1
DARS2	2	1	1
DDX3X	2	1	1
DIAPH1	2	1	1
DNAJC10	2	1	1
E2F3	2	1	1
EFCAB14	2	1	1
ETS1	2	1	1
EXT1	2	1	1
FBXL18	2	1	1
FBXO28	2	1	1
FOXM1	2	1	1
GALNT7	2	1	1
GMPS	2	1	1
GPRC5C	2	1	1
GSK3B	2	1	1
GTF2E1	2	1	1
IRGQ	2	1	1
KHSRP	2	1	1
KIF1C	2	1	1
KLHL28	2	1	1
KLK10	2	1	1
LMNB2	2	1	1
LPCAT3	2	1	1
LRRC1	2	1	1
LSG1	2	1	1
MAP2K1	2	1	1
MED4	2	1	1
MET	2	1	1
MKNK2	2	1	1
MRNIP	2	1	1
MSANTD4	2	1	1
MTHFD1	2	1	1
NFIC	2	1	1
NLRP9	2	1	1
NOTCH1	2	1	1
NT5DC3	2	1	1
NUS1	2	1	1
PANK2	2	1	1
PGAM1	2	1	1
PGAM4	2	1	1
PHF5A	2	1	1
PI4K2B	2	1	1
PIM1	2	1	1
PIM3	2	1	1
PLCXD1	2	1	1
PLEKHG7	2	1	1
PODXL	2	1	1
PRKCA	2	1	1
PTPRF	2	1	1
PURB	2	1	1
RAB10	2	1	1
RAP1A	2	1	1
RBM28	2	1	1
RBM4B	2	1	1
REPIN1	2	1	1
RESF1	2	1	1
RHOA	2	1	1
RNF125	2	1	1
ROCK1	2	1	1
RPL19	2	1	1
SEC63	2	1	1
SERTAD3	2	1	1
SHMT1	2	1	1
SIX1	2	1	1
SKIL	2	1	1
SLC16A1	2	1	1
SLC29A1	2	1	1
SLC5A5	2	1	1
SMAD9	2	1	1
SMIM14	2	1	1
SMU1	2	1	1
SNAI2	2	1	1
SPRTN	2	1	1
SRSF7	2	1	1
SUSD1	2	1	1
TMTC1	2	1	1
TRPS1	2	1	1
USP22	2	1	1
UST	2	1	1
VEGFA	2	1	1
VIM	2	1	1
WDR73	2	1	1
WHAMM	2	1	1
WNK2	2	1	1
WWP2	2	1	1
YWHAG	2	1	1
ZBTB3	2	1	1
ZCCHC4	2	1	1
ZFP36L1	2	1	1
ZNF468	2	1	1
ZWINT	2	1	1
AAR2	1	0	1
AARS2	1	0	1
ABCA2	1	0	1
ABCC1	1	0	1
ABCC4	1	0	1
ABCD1	1	0	1
ABCE1	1	0	1
ABCF1	1	0	1
ABCF2	1	0	1
ABCG2	1	0	1
ABHD12	1	0	1
ABHD13	1	0	1
ABL2	1	0	1
ACACA	1	0	1
ACAT1	1	0	1
ACBD5	1	0	1
ACER3	1	0	1
ACPP	1	0	1
ACSL4	1	0	1
ACTBL2	1	0	1
ACTG1	1	0	1
ACTR10	1	0	1
ACTR6	1	0	1
ACVR1B	1	0	1
ADAM9	1	0	1
ADAR	1	0	1
ADD1	1	0	1
ADGRG1	1	0	1
ADIRF	1	0	1
AEN	1	0	1
AGMAT	1	0	1
AGO2	1	0	1
AGO4	1	0	1
AGTPBP1	1	0	1
AIDA	1	0	1
AIMP1	1	0	1
AKAP11	1	0	1
AKAP2	1	0	1
AKT1	1	0	1
AKT2	1	0	1
ALDH1A2	1	0	1
ALDH6A1	1	0	1
ALDH7A1	1	0	1
ALG10B	1	0	1
ALG9	1	0	1
ALOX15	1	0	1
ALOX5AP	1	0	1
ALPI	1	0	1
AMH	1	0	1
AMOTL2	1	0	1
ANK1	1	0	1
ANKRD13B	1	0	1
ANKRD18A	1	0	1
ANO4	1	0	1
ANP32A	1	0	1
ANP32C	1	0	1
AP1G1	1	0	1
AP3B1	1	0	1
AP4B1	1	0	1
APAF1	1	0	1
ARF1	1	0	1
ARF6	1	0	1
ARFIP1	1	0	1
ARGFX	1	0	1
ARHGAP5	1	0	1
ARHGEF28	1	0	1
ARHGEF39	1	0	1
ARHGEF4	1	0	1
ARID1A	1	0	1
ARID2	1	0	1
ARID5B	1	0	1
ARL10	1	0	1
ARL3	1	0	1
ARL4C	1	0	1
ARL5C	1	0	1
ASAP1	1	0	1
ASCC3	1	0	1
ASH2L	1	0	1
ASNS	1	0	1
ASPA	1	0	1
ASS1	1	0	1
ASTE1	1	0	1
ATAD3C	1	0	1
ATAT1	1	0	1
ATF7IP	1	0	1
ATG7	1	0	1
ATL1	1	0	1
ATM	1	0	1
ATP1A2	1	0	1
ATP5F1B	1	0	1
ATP6AP1	1	0	1
ATP6V0E1	1	0	1
ATP6V1C1	1	0	1
ATP6V1E1	1	0	1
ATP8B2	1	0	1
ATR	1	0	1
ATXN10	1	0	1
ATXN2L	1	0	1
AXIN1	1	0	1
B2M	1	0	1
B4GALNT4	1	0	1
B4GAT1	1	0	1
BACE2	1	0	1
BAG2	1	0	1
BANF1	1	0	1
BASP1	1	0	1
BBS12	1	0	1
BCAP29	1	0	1
BCAS4	1	0	1
BCCIP	1	0	1
BCL11A	1	0	1
BCL11B	1	0	1
BCL2L2	1	0	1
BCL3	1	0	1
BCS1L	1	0	1
BHLHB9	1	0	1
BICRA	1	0	1
BID	1	0	1
BIRC5	1	0	1
BLOC1S2	1	0	1
BMPR1A	1	0	1
BMT2	1	0	1
BOLA3	1	0	1
BPTF	1	0	1
BRD2	1	0	1
BRSK2	1	0	1
BRWD3	1	0	1
BTF3L4	1	0	1
BTN3A2	1	0	1
C11orf68	1	0	1
C11orf74	1	0	1
C15orf40	1	0	1
C15orf48	1	0	1
C16orf72	1	0	1
C1orf229	1	0	1
C20orf27	1	0	1
C21orf33	1	0	1
C21orf58	1	0	1
C2CD2	1	0	1
C5orf24	1	0	1
C6orf134	1	0	1
C6orf223	1	0	1
C8orf33	1	0	1
C9orf40	1	0	1
CA2	1	0	1
CAB39	1	0	1
CACHD1	1	0	1
CACNA2D2	1	0	1
CAD	1	0	1
CADM1	1	0	1
CALM1	1	0	1
CALM3	1	0	1
CAMK2A	1	0	1
CAMKV	1	0	1
CAMSAP1	1	0	1
CAND1	1	0	1
CAP1	1	0	1
CAPRIN2	1	0	1
CAPS2	1	0	1
CARD8	1	0	1
CASK	1	0	1
CASKIN1	1	0	1
CASP10	1	0	1
CASP3	1	0	1
CASZ1	1	0	1
CATSPERB	1	0	1
CAV1	1	0	1
CAVIN4	1	0	1
CBL	1	0	1
CBLL1	1	0	1
CBS	1	0	1
CC2D1B	1	0	1
CCDC106	1	0	1
CCDC152	1	0	1
CCDC36	1	0	1
CCDC88C	1	0	1
CCDC9B	1	0	1
CCL7	1	0	1
CCL8	1	0	1
CCN2	1	0	1
CCNB1	1	0	1
CCNC	1	0	1
CCNF	1	0	1
CCNT1	1	0	1
CCPG1	1	0	1
CCR5	1	0	1
CCSAP	1	0	1
CCSER2	1	0	1
CCT4	1	0	1
CCT5	1	0	1
CCT7	1	0	1
CD101	1	0	1
CD276	1	0	1
CD3D	1	0	1
CD3EAP	1	0	1
CD40	1	0	1
CDC20	1	0	1
CDC34	1	0	1
CDC42BPA	1	0	1
CDC42SE2	1	0	1
CDC73	1	0	1
CDCA4	1	0	1
CDCA8	1	0	1
CDH7	1	0	1
CDHR1	1	0	1
CDK1	1	0	1
CDK2	1	0	1
CDK2AP1	1	0	1
CDK5R1	1	0	1
CDKL2	1	0	1
CEBPG	1	0	1
CECR2	1	0	1
CELF2	1	0	1
CELF4	1	0	1
CEMIP2	1	0	1
CENPJ	1	0	1
CENPN	1	0	1
CENPO	1	0	1
CEP104	1	0	1
CEPT1	1	0	1
CERKL	1	0	1
CFAP298	1	0	1
CFAP65	1	0	1
CFL1	1	0	1
CGAS	1	0	1
CHD1	1	0	1
CHD3	1	0	1
CHEK1	1	0	1
CHIC1	1	0	1
CHRNB1	1	0	1
CHST6	1	0	1
CIAO1	1	0	1
CIAO2A	1	0	1
CKS1B	1	0	1
CLCN3	1	0	1
CLDN10	1	0	1
CLEC12B	1	0	1
CLIP1	1	0	1
CLOCK	1	0	1
CLPTM1L	1	0	1
CLSTN3	1	0	1
CLTA	1	0	1
CLTC	1	0	1
CLUAP1	1	0	1
CMSS1	1	0	1
CMTM4	1	0	1
CMTM6	1	0	1
CNBP	1	0	1
CNEP1R1	1	0	1
CNNM2	1	0	1
CNNM3	1	0	1
CNNM4	1	0	1
CNOT1	1	0	1
CNOT3	1	0	1
CNOT8	1	0	1
CNOT9	1	0	1
COBLL1	1	0	1
COL18A1	1	0	1
COL9A2	1	0	1
COLCA1	1	0	1
COMMD3-BMI1	1	0	1
COPA	1	0	1
COPS3	1	0	1
COPZ1	1	0	1
COX20	1	0	1
CPEB3	1	0	1
CPEB4	1	0	1
CPS1	1	0	1
CPSF7	1	0	1
CRABP2	1	0	1
CRAMP1	1	0	1
CRCP	1	0	1
CREBL2	1	0	1
CREM	1	0	1
CRKL	1	0	1
CS	1	0	1
CSMD2	1	0	1
CSNK1A1	1	0	1
CSNK2A1	1	0	1
CST9	1	0	1
CSTB	1	0	1
CSTF2T	1	0	1
CTBS	1	0	1
CTNNB1	1	0	1
CTNNBL1	1	0	1
CTRC	1	0	1
CTSA	1	0	1
CTSS	1	0	1
CUL2	1	0	1
CUL3	1	0	1
CUL4A	1	0	1
CXCL12	1	0	1
CXXC4	1	0	1
CYB561D1	1	0	1
CYP19A1	1	0	1
CYP4F11	1	0	1
CYP7B1	1	0	1
CYTH2	1	0	1
DARS1	1	0	1
DAZAP1	1	0	1
DCAF17	1	0	1
DCAF7	1	0	1
DCBLD2	1	0	1
DCTN4	1	0	1
DCTPP1	1	0	1
DDX17	1	0	1
DDX18	1	0	1
DDX27	1	0	1
DDX39B	1	0	1
DDX3Y	1	0	1
DDX47	1	0	1
DDX5	1	0	1
DELE1	1	0	1
DENND1B	1	0	1
DENND5B	1	0	1
DGAT2	1	0	1
DGCR2	1	0	1
DGKH	1	0	1
DHX57	1	0	1
DHX9	1	0	1
DICER1	1	0	1
DIP2A	1	0	1
DIPK2B	1	0	1
DLC1	1	0	1
DLGAP3	1	0	1
DLGAP4	1	0	1
DLX4	1	0	1
DLX5	1	0	1
DMTN	1	0	1
DNAAF2	1	0	1
DNAJB6	1	0	1
DNAJC16	1	0	1
DNAJC5	1	0	1
DNMBP	1	0	1
DNMT1	1	0	1
DNPEP	1	0	1
DOCK3	1	0	1
DONSON	1	0	1
DOT1L	1	0	1
DPY19L3	1	0	1
DROSHA	1	0	1
DSEL	1	0	1
DTWD2	1	0	1
DUSP19	1	0	1
DUSP5	1	0	1
DUSP7	1	0	1
DYNLT1	1	0	1
DYRK1B	1	0	1
E2F4	1	0	1
E2F5	1	0	1
ECH1	1	0	1
ECM1	1	0	1
EDA	1	0	1
EDC3	1	0	1
EDNRA	1	0	1
EED	1	0	1
EEF1A1	1	0	1
EEF1A2	1	0	1
EFNA1	1	0	1
EGLN1	1	0	1
EGLN3	1	0	1
EI24	1	0	1
EIF1	1	0	1
EIF2A	1	0	1
EIF2B5	1	0	1
EIF2S3	1	0	1
EIF3A	1	0	1
EIF3S1	1	0	1
EIF4A1	1	0	1
EIF5AL1	1	0	1
ELF4	1	0	1
ELFN2	1	0	1
ELOVL5	1	0	1
EMC1	1	0	1
EMP1	1	0	1
EMX2	1	0	1
ENAH	1	0	1
ENG	1	0	1
ENPP1	1	0	1
ENTPD5	1	0	1
EP300	1	0	1
EPGN	1	0	1
EPHA2	1	0	1
ERBB2	1	0	1
ERBB3	1	0	1
ERGIC2	1	0	1
ERI1	1	0	1
ERRFI1	1	0	1
ESM1	1	0	1
ETNK2	1	0	1
EXOC2	1	0	1
EXOC5	1	0	1
EYA3	1	0	1
EYA4	1	0	1
FADS6	1	0	1
FAM107B	1	0	1
FAM117B	1	0	1
FAM162A	1	0	1
FAM167B	1	0	1
FAM168B	1	0	1
FAM217B	1	0	1
FAM71F2	1	0	1
FAM83A	1	0	1
FANCG	1	0	1
FANCI	1	0	1
FARP1	1	0	1
FAS	1	0	1
FASN	1	0	1
FASTKD1	1	0	1
FASTKD5	1	0	1
FAT3	1	0	1
FAU	1	0	1
FBN1	1	0	1
FBXL13	1	0	1
FBXL16	1	0	1
FBXL2	1	0	1
FBXL3	1	0	1
FBXL5	1	0	1
FBXO45	1	0	1
FBXW7	1	0	1
FCHO2	1	0	1
FDPS	1	0	1
FER	1	0	1
FGD4	1	0	1
FGFR1	1	0	1
FIGNL1	1	0	1
FKBP10	1	0	1
FKBP4	1	0	1
FLNB	1	0	1
FLYWCH2	1	0	1
FMC1	1	0	1
FMNL2	1	0	1
FNBP1L	1	0	1
FOXA1	1	0	1
FOXC1	1	0	1
FOXK2	1	0	1
FOXN2	1	0	1
FOXN3	1	0	1
FOXO1	1	0	1
FOXP1	1	0	1
FPR2	1	0	1
FRS2	1	0	1
FXR2	1	0	1
FZD2	1	0	1
FZD4	1	0	1
FZD5	1	0	1
FZD7	1	0	1
FZD8	1	0	1
GAB2	1	0	1
GABRB1	1	0	1
GALC	1	0	1
GANAB	1	0	1
GAPDH	1	0	1
GARS1	1	0	1
GAS1	1	0	1
GATAD2B	1	0	1
GBF1	1	0	1
GDAP1	1	0	1
GET3	1	0	1
GFER	1	0	1
GFM1	1	0	1
GGCX	1	0	1
GIGYF2	1	0	1
GINS3	1	0	1
GINS4	1	0	1
GK5	1	0	1
GLG1	1	0	1
GLIS3	1	0	1
GLRX2	1	0	1
GLS	1	0	1
GMFB	1	0	1
GNA12	1	0	1
GNAI1	1	0	1
GNAS	1	0	1
GNB2	1	0	1
GNPTAB	1	0	1
GNS	1	0	1
GORASP2	1	0	1
GPCPD1	1	0	1
GPR107	1	0	1
GPR156	1	0	1
GPR157	1	0	1
GREB1	1	0	1
GREM1	1	0	1
GRHL1	1	0	1
GRIN2B	1	0	1
GRTP1	1	0	1
GSK3A	1	0	1
GSR	1	0	1
GSTO2	1	0	1
GTDC1	1	0	1
GTF2A1	1	0	1
GTF2F1	1	0	1
GTF2I	1	0	1
GTF3C1	1	0	1
GTF3C6	1	0	1
GTPBP2	1	0	1
H2AC12	1	0	1
H2AC18	1	0	1
H3-3B	1	0	1
H3C2	1	0	1
H4C15	1	0	1
HAT1	1	0	1
HAUS5	1	0	1
HCFC1	1	0	1
HCN2	1	0	1
HDAC2	1	0	1
HECTD1	1	0	1
HECTD3	1	0	1
HECW2	1	0	1
HELZ	1	0	1
HERC3	1	0	1
HES1	1	0	1
HES5	1	0	1
HEXIM1	1	0	1
HHAT	1	0	1
HIF1AN	1	0	1
HILPDA	1	0	1
HIP1R	1	0	1
HIPK3	1	0	1
HIVEP1	1	0	1
HK1	1	0	1
HM13	1	0	1
HMGCR	1	0	1
HMGN2	1	0	1
HNF1B	1	0	1
HNRNPA0	1	0	1
HNRNPA1L2	1	0	1
HNRNPA2B1	1	0	1
HNRNPDL	1	0	1
HNRNPK	1	0	1
HNRNPL	1	0	1
HNRNPR	1	0	1
HOOK1	1	0	1
HOXA1	1	0	1
HOXA10	1	0	1
HOXA9	1	0	1
HOXB4	1	0	1
HOXD1	1	0	1
HOXD3	1	0	1
HP1BP3	1	0	1
HPGD	1	0	1
HPRT1	1	0	1
HRG	1	0	1
HS6ST1	1	0	1
HS6ST3	1	0	1
HSF1	1	0	1
HSP90AA1	1	0	1
HSPA12B	1	0	1
HSPA1B	1	0	1
HSPA4	1	0	1
HSPA4L	1	0	1
HTR2A	1	0	1
HUWE1	1	0	1
HYPK	1	0	1
ID1	1	0	1
ID4	1	0	1
IFIT1	1	0	1
IFITM3	1	0	1
IGDCC3	1	0	1
IGF2	1	0	1
IGSF3	1	0	1
IL10	1	0	1
IL10RA	1	0	1
IL12RB2	1	0	1
IL13	1	0	1
IL17REL	1	0	1
IL24	1	0	1
IL31RA	1	0	1
IL7	1	0	1
ILF2	1	0	1
ILVBL	1	0	1
INPP4A	1	0	1
INTS11	1	0	1
INTS14	1	0	1
IPMK	1	0	1
IPP	1	0	1
IQCE	1	0	1
IQSEC2	1	0	1
IRF1	1	0	1
IRF2BP2	1	0	1
IRF4	1	0	1
ITFG1	1	0	1
ITGA10	1	0	1
ITGB8	1	0	1
ITPKC	1	0	1
ITPR3	1	0	1
ITPRIPL2	1	0	1
ITSN2	1	0	1
JAK1	1	0	1
JARID2	1	0	1
JKAMP	1	0	1
JMJD4	1	0	1
JMY	1	0	1
JPT2	1	0	1
JUN	1	0	1
KANSL1	1	0	1
KCNJ2	1	0	1
KCNJ6	1	0	1
KCNQ5	1	0	1
KDM1A	1	0	1
KDM3B	1	0	1
KDM6B	1	0	1
KDM8	1	0	1
KHDRBS1	1	0	1
KIAA1191	1	0	1
KIAA1456	1	0	1
KIF11	1	0	1
KIF13A	1	0	1
KIF18B	1	0	1
KIF1A	1	0	1
KIF1B	1	0	1
KIF20A	1	0	1
KIF22	1	0	1
KIF2A	1	0	1
KIF5B	1	0	1
KIFBP	1	0	1
KLF12	1	0	1
KLF2	1	0	1
KLF3	1	0	1
KLHL2	1	0	1
KLHL26	1	0	1
KLHL36	1	0	1
KLHL38	1	0	1
KLK6	1	0	1
KLRD1	1	0	1
KNL1	1	0	1
KRT8	1	0	1
KRT80	1	0	1
KRTAP19-1	1	0	1
LAIR1	1	0	1
LAMP1	1	0	1
LAMTOR1	1	0	1
LARP1	1	0	1
LBR	1	0	1
LCE1A	1	0	1
LCLAT1	1	0	1
LDHB	1	0	1
LDHD	1	0	1
LECT2	1	0	1
LEMD2	1	0	1
LETMD1	1	0	1
LHFPL2	1	0	1
LHPP	1	0	1
LIFR	1	0	1
LIMS1	1	0	1
LIN28B	1	0	1
LINC00346	1	0	1
LOH12CR2	1	0	1
LPAR1	1	0	1
LPAR2	1	0	1
LPGAT1	1	0	1
LRATD2	1	0	1
LRIG2	1	0	1
LRP5	1	0	1
LRRC41	1	0	1
LRRD1	1	0	1
LSM14A	1	0	1
LTA4H	1	0	1
LTBP2	1	0	1
LUC7L	1	0	1
LY6E	1	0	1
LY75	1	0	1
LY75-CD302	1	0	1
LYRM4	1	0	1
LYRM7	1	0	1
LZIC	1	0	1
MAF	1	0	1
MAF1	1	0	1
MAGEB4	1	0	1
MAP1LC3B	1	0	1
MAP3K13	1	0	1
MAP3K9	1	0	1
MAP4K3	1	0	1
MAPK1IP1L	1	0	1
MAPK8	1	0	1
MAPK9	1	0	1
MARCHF3	1	0	1
MARCHF4	1	0	1
MARCKS	1	0	1
MAST3	1	0	1
MAT2A	1	0	1
MAX	1	0	1
MBD6	1	0	1
MBNL1	1	0	1
MBTPS1	1	0	1
MCTP1	1	0	1
MCTS1	1	0	1
MCU	1	0	1
MDK	1	0	1
MECP2	1	0	1
MED13L	1	0	1
MED16	1	0	1
MEN1	1	0	1
METAP2	1	0	1
METTL25	1	0	1
METTL27	1	0	1
METTL7A	1	0	1
METTL8	1	0	1
MFAP5	1	0	1
MFGE8	1	0	1
MFN2	1	0	1
MIER3	1	0	1
MINK1	1	0	1
MKRN1	1	0	1
MLLT6	1	0	1
MLX	1	0	1
MMP1	1	0	1
MMP10	1	0	1
MNT	1	0	1
MOAP1	1	0	1
MOB1A	1	0	1
MOCS3	1	0	1
MON1B	1	0	1
MORN4	1	0	1
MPI	1	0	1
MPLKIP	1	0	1
MPRIP	1	0	1
MPV17	1	0	1
MRM3	1	0	1
MRO	1	0	1
MRPL17	1	0	1
MRPL34	1	0	1
MRPL4	1	0	1
MRPS14	1	0	1
MRPS18B	1	0	1
MRPS30	1	0	1
MRPS34	1	0	1
MSH6	1	0	1
MSL3	1	0	1
MSMO1	1	0	1
MT-ATP6	1	0	1
MT-CO2	1	0	1
MT-ND2	1	0	1
MT-ND4L	1	0	1
MT2A	1	0	1
MTA1	1	0	1
MTA2	1	0	1
MTFMT	1	0	1
MTFR1	1	0	1
MTFR1L	1	0	1
MTHFD2L	1	0	1
MTHFSD	1	0	1
MTOR	1	0	1
MTPAP	1	0	1
MTPN	1	0	1
MTRNR2L10	1	0	1
MTRNR2L3	1	0	1
MTRNR2L7	1	0	1
MTRNR2L8	1	0	1
MTSS2	1	0	1
MXRA7	1	0	1
MYADM	1	0	1
MYCL	1	0	1
MYD88	1	0	1
MYH1	1	0	1
MYH10	1	0	1
MYH2	1	0	1
MYH4	1	0	1
MYLK4	1	0	1
MYO9A	1	0	1
MYRF	1	0	1
MZT1	1	0	1
NAA10	1	0	1
NAA25	1	0	1
NARF	1	0	1
NAV1	1	0	1
NBPF14	1	0	1
NCALD	1	0	1
NCAM2	1	0	1
NCL	1	0	1
NDNF	1	0	1
NDRG3	1	0	1
NDST1	1	0	1
NDUFS7	1	0	1
NEDD4L	1	0	1
NEIL2	1	0	1
NEK3	1	0	1
NEK6	1	0	1
NEK7	1	0	1
NELL2	1	0	1
NETO2	1	0	1
NFAT5	1	0	1
NFATC2IP	1	0	1
NFYA	1	0	1
NID1	1	0	1
NINJ1	1	0	1
NLK	1	0	1
NLRC5	1	0	1
NME1-NME2	1	0	1
NME2	1	0	1
NME4	1	0	1
NMT1	1	0	1
NOD2	1	0	1
NONO	1	0	1
NOP53	1	0	1
NPCA1	1	0	1
NPFFR1	1	0	1
NPM1	1	0	1
NPM3	1	0	1
NPPC	1	0	1
NPR1	1	0	1
NPTX1	1	0	1
NPTXR	1	0	1
NR2C2	1	0	1
NR2F2	1	0	1
NRIP2	1	0	1
NRM	1	0	1
NRP2	1	0	1
NSD3	1	0	1
NTN1	1	0	1
NTS	1	0	1
NUDCD1	1	0	1
NUDT21	1	0	1
NUDT4	1	0	1
NUP153	1	0	1
NUP205	1	0	1
NUP50	1	0	1
NUP58	1	0	1
NXPH2	1	0	1
OBI1	1	0	1
OGT	1	0	1
OIT3	1	0	1
OLA1	1	0	1
OLFML2A	1	0	1
OLR1	1	0	1
ORAI2	1	0	1
ORMDL2	1	0	1
OTUD4	1	0	1
OTX1	1	0	1
P2RX3	1	0	1
P4HB	1	0	1
PABPC4L	1	0	1
PACS2	1	0	1
PAFAH1B3	1	0	1
PAGR1	1	0	1
PAIP2	1	0	1
PAK2	1	0	1
PAK4	1	0	1
PALM2AKAP2	1	0	1
PAPLN	1	0	1
PARK7	1	0	1
PARVA	1	0	1
PAX2	1	0	1
PAX6	1	0	1
PBX2P1	1	0	1
PBX3	1	0	1
PCCA	1	0	1
PCDHA2	1	0	1
PCF11	1	0	1
PCGF6	1	0	1
PCMTD1	1	0	1
PCMTD2	1	0	1
PCNX2	1	0	1
PDCD10	1	0	1
PDCL3	1	0	1
PDE1B	1	0	1
PDE4C	1	0	1
PDE7A	1	0	1
PDK3	1	0	1
PEA15	1	0	1
PEAR1	1	0	1
PELP1	1	0	1
PEX11A	1	0	1
PEX6	1	0	1
PFN1	1	0	1
PHAX	1	0	1
PHF10	1	0	1
PI4KB	1	0	1
PIAS2	1	0	1
PIGW	1	0	1
PIK3CA	1	0	1
PIN1	1	0	1
PIP5K1A	1	0	1
PIWIL1	1	0	1
PJVK	1	0	1
PKD1	1	0	1
PKM	1	0	1
PKNOX1	1	0	1
PLAAT3	1	0	1
PLAU	1	0	1
PLD2	1	0	1
PLEC	1	0	1
PLEKHA1	1	0	1
PLEKHA2	1	0	1
PLEKHG2	1	0	1
PLOD1	1	0	1
PLS3	1	0	1
PLXNA4	1	0	1
PMEPA1	1	0	1
PNO1	1	0	1
PNPLA3	1	0	1
POGLUT3	1	0	1
POGZ	1	0	1
POLI	1	0	1
POLQ	1	0	1
POLR1B	1	0	1
POLR2F	1	0	1
POLR3K	1	0	1
POP1	1	0	1
POSTN	1	0	1
POU3F1	1	0	1
POU4F2	1	0	1
PPA1	1	0	1
PPAN-P2RY11	1	0	1
PPARGC1A	1	0	1
PPFIBP1	1	0	1
PPIF	1	0	1
PPIG	1	0	1
PPIL2	1	0	1
PPIL4	1	0	1
PPIP5K2	1	0	1
PPM1A	1	0	1
PPM1D	1	0	1
PPP1R12B	1	0	1
PPP1R12C	1	0	1
PPP1R14A	1	0	1
PRAF2	1	0	1
PRAG1	1	0	1
PRAMEF7	1	0	1
PRAMEF8	1	0	1
PRAP1	1	0	1
PRC1	1	0	1
PRDX1	1	0	1
PRDX3	1	0	1
PREPL	1	0	1
PRICKLE2	1	0	1
PRKAA1	1	0	1
PRKCD	1	0	1
PRKD2	1	0	1
PRNP	1	0	1
PROSER3	1	0	1
PRPF6	1	0	1
PRPF8	1	0	1
PRR27	1	0	1
PRRC2A	1	0	1
PSAT1	1	0	1
PSMA2	1	0	1
PSMB2	1	0	1
PSMC3	1	0	1
PSMD14	1	0	1
PSMG2	1	0	1
PTAFR	1	0	1
PTAR1	1	0	1
PTCD2	1	0	1
PTGES	1	0	1
PTGES2	1	0	1
PTK2	1	0	1
PTK2B	1	0	1
PTK7	1	0	1
PTMA	1	0	1
PTMS	1	0	1
PTP4A2	1	0	1
PTPN11	1	0	1
PURG	1	0	1
PVR	1	0	1
QKI	1	0	1
R3HDM2	1	0	1
RAB15	1	0	1
RAB1A	1	0	1
RAB22A	1	0	1
RAB2A	1	0	1
RAB34	1	0	1
RAB5IF	1	0	1
RAB6A	1	0	1
RABEP1	1	0	1
RACGAP1	1	0	1
RACK1	1	0	1
RAD50	1	0	1
RAD51L3-RFFL	1	0	1
RALGAPA2	1	0	1
RALY	1	0	1
RAMAC	1	0	1
RAN	1	0	1
RANBP1	1	0	1
RANBP6	1	0	1
RAP1B	1	0	1
RAP2B	1	0	1
RAPGEF1	1	0	1
RAPGEFL1	1	0	1
RAPH1	1	0	1
RARB	1	0	1
RARG	1	0	1
RASA2	1	0	1
RASAL2	1	0	1
RASSF9	1	0	1
RB1	1	0	1
RBBP6	1	0	1
RBM22	1	0	1
RBM43	1	0	1
RBPJ	1	0	1
RBPMS2	1	0	1
RBSN	1	0	1
RCAN3	1	0	1
RCC2	1	0	1
RCOR3	1	0	1
RDH11	1	0	1
RELA	1	0	1
RELCH	1	0	1
REST	1	0	1
RETREG3	1	0	1
REXO1	1	0	1
RFESD	1	0	1
RFFL	1	0	1
RFX6	1	0	1
RGMB	1	0	1
RGS17	1	0	1
RHBDD1	1	0	1
RHNO1	1	0	1
RHOV	1	0	1
RIF1	1	0	1
RLIM	1	0	1
RNF13	1	0	1
RNF141	1	0	1
RNF187	1	0	1
RNF2	1	0	1
RNF217	1	0	1
RNF24	1	0	1
RNF7	1	0	1
RNPS1	1	0	1
ROCK2	1	0	1
ROR2	1	0	1
RPL10	1	0	1
RPL22	1	0	1
RPL3	1	0	1
RPL9	1	0	1
RPLP0	1	0	1
RPN2	1	0	1
RPS13	1	0	1
RPS19	1	0	1
RPS24	1	0	1
RPS27A	1	0	1
RPS4Y1	1	0	1
RPS5	1	0	1
RPS6KA1	1	0	1
RPS6KA5	1	0	1
RPS7	1	0	1
RRAGD	1	0	1
RRAS2	1	0	1
RRP7A	1	0	1
RSBN1	1	0	1
RSL1D1	1	0	1
RSPO1	1	0	1
RSRC1	1	0	1
RTCD1	1	0	1
RUNX1	1	0	1
RUNX3	1	0	1
RXRA	1	0	1
RYR2	1	0	1
SAE1	1	0	1
SAFB	1	0	1
SAP30	1	0	1
SAPCD2	1	0	1
SARS1	1	0	1
SATB2	1	0	1
SBDS	1	0	1
SBK1	1	0	1
SC5D	1	0	1
SCAMP2	1	0	1
SCARF2	1	0	1
SCD	1	0	1
SCD5	1	0	1
SCRN1	1	0	1
SEC14L1	1	0	1
SEC23IP	1	0	1
SEC31A	1	0	1
SEL1L3	1	0	1
SEMA3D	1	0	1
SEMA4G	1	0	1
SEMA7A	1	0	1
SEPTIN2	1	0	1
SERBP1	1	0	1
SERF2	1	0	1
SERINC1	1	0	1
SERPINC1	1	0	1
SERPINE1	1	0	1
SERPINH1	1	0	1
SESN1	1	0	1
SETD3	1	0	1
SETD5	1	0	1
SETDB1	1	0	1
SF3A1	1	0	1
SF3A3	1	0	1
SF3B3	1	0	1
SF3B4	1	0	1
SFN	1	0	1
SGK1	1	0	1
SGPP2	1	0	1
SH2B1	1	0	1
SH3BGRL3	1	0	1
SH3BP4	1	0	1
SH3BP5	1	0	1
SH3D19	1	0	1
SH3PXD2A	1	0	1
SHLD1	1	0	1
SHOC2	1	0	1
SIAH3	1	0	1
SIK1	1	0	1
SIRT3	1	0	1
SIX4	1	0	1
SKA2	1	0	1
SKA3	1	0	1
SKI	1	0	1
SLAIN2	1	0	1
SLC10A3	1	0	1
SLC10A6	1	0	1
SLC12A2	1	0	1
SLC12A5	1	0	1
SLC18A2	1	0	1
SLC23A1	1	0	1
SLC25A1	1	0	1
SLC25A22	1	0	1
SLC25A26	1	0	1
SLC25A32	1	0	1
SLC25A34	1	0	1
SLC27A4	1	0	1
SLC30A7	1	0	1
SLC35A4	1	0	1
SLC35F6	1	0	1
SLC36A1	1	0	1
SLC38A1	1	0	1
SLC38A2	1	0	1
SLC39A9	1	0	1
SLC44A1	1	0	1
SLC45A4	1	0	1
SLC49A4	1	0	1
SLC5A8	1	0	1
SLC66A1	1	0	1
SLC6A6	1	0	1
SLC7A2	1	0	1
SLC9A6	1	0	1
SLK	1	0	1
SLU7	1	0	1
SMAD3	1	0	1
SMAD4	1	0	1
SMAD5	1	0	1
SMAD6	1	0	1
SMARCA5	1	0	1
SMARCD1	1	0	1
SMARCE1	1	0	1
SMCHD1	1	0	1
SMIM13	1	0	1
SMIM17	1	0	1
SMIM21	1	0	1
SMURF2	1	0	1
SNAPC3	1	0	1
SNRPA	1	0	1
SNU13	1	0	1
SNUPN	1	0	1
SNW1	1	0	1
SNX5	1	0	1
SOBP	1	0	1
SON	1	0	1
SORCS2	1	0	1
SOS1	1	0	1
SOX17	1	0	1
SP1	1	0	1
SP4	1	0	1
SPA17	1	0	1
SPATA13	1	0	1
SPATA18	1	0	1
SPCS1	1	0	1
SPDEF	1	0	1
SPN	1	0	1
SPRY2	1	0	1
SPTBN5	1	0	1
SRCIN1	1	0	1
SREBF1	1	0	1
SREBF2	1	0	1
SRF	1	0	1
SRGAP1	1	0	1
SRRM4	1	0	1
SRXN1	1	0	1
SSBP2	1	0	1
SSR3	1	0	1
ST13	1	0	1
ST7L	1	0	1
STAR	1	0	1
STAT1	1	0	1
STAT5B	1	0	1
STC2	1	0	1
STIL	1	0	1
STIP1	1	0	1
[truncated: 805 more rows]

## Sheet: F_Enrichments
Gene set	DE miRNA class	loss	gene.tested	coef	std.err	t.value	p.value	adj.p.val	Target_Gene	Library
GOBP_POSITIVE_REGULATION_OF_STEROID_HORMONE_BIOSYNTHETIC_PROCESS	Downregulated	0.00219159	1	1.11358	0.062404	17.8447	1.12314e-66	8.71894e-63	IGF1R	c5.go.bp.v2022.1
GOBP_CELLULAR_RESPONSE_TO_UV_B	Upregulated	0.00460922	1	-1.83074	0.123249	-14.854	1.98976e-44	3.0893e-41	CDKN1A	c5.go.bp.v2022.1
GOBP_PLATELET_DERIVED_GROWTH_FACTOR_RECEPTOR_BETA_SIGNALING_PATHWAY	Upregulated	0.0135564	2	-1.08235	0.210186	-5.14948	3.26513e-07	9.58198e-05	ABL1, PDGFA	c5.go.bp.v2022.1
GOBP_CELLULAR_RESPONSE_TO_UV_B	Downregulated	0.00274076	1	0.935273	0.097042	9.63782	1.45031e-21	5.62936e-18	CDKN1A	c5.go.bp.v2022.1
GOBP_OXYGEN_TRANSPORT	Downregulated	0.00278682	1	0.921154	0.101479	9.07731	2.38515e-19	6.17196e-16	MYC	c5.go.bp.v2022.1
GOBP_HAIR_FOLLICLE_MATURATION	Upregulated	0.00598638	1	-1.44648	0.161602	-8.95083	2.2783e-18	2.94774e-15	NOM1	c5.go.bp.v2022.1
GOBP_COPPER_ION_TRANSPORT	Upregulated	0.00605523	1	-1.43016	0.164636	-8.68684	1.9658e-17	2.18007e-14	HEPHL1	c5.go.bp.v2022.1
GOBP_PREPULSE_INHIBITION	Downregulated	0.00283292	1	0.906986	0.106241	8.5371	2.50748e-17	2.7808e-14	PTEN	c5.go.bp.v2022.1
GOBP_INOSITOL_PHOSPHATE_CATABOLIC_PROCESS	Downregulated	0.00283292	1	0.906986	0.106241	8.5371	2.50748e-17	2.7808e-14	PTEN	c5.go.bp.v2022.1
GOBP_REGULATION_OF_RIBOSOME_BIOGENESIS	Downregulated	0.00283292	1	0.906986	0.106241	8.5371	2.50748e-17	2.7808e-14	PTEN	c5.go.bp.v2022.1
GOBP_NEGATIVE_REGULATION_OF_RIBOSOME_BIOGENESIS	Downregulated	0.00283292	1	0.906986	0.106241	8.5371	2.50748e-17	2.7808e-14	PTEN	c5.go.bp.v2022.1
GOBP_CELLULAR_COPPER_ION_HOMEOSTASIS	Upregulated	0.00619096	1	-1.39841	0.170987	-8.17845	1.07551e-15	1.04365e-12	SCO1	c5.go.bp.v2022.1
GOBP_REGULATION_OF_HEXOKINASE_ACTIVITY	Downregulated	0.00288273	1	0.891598	0.111778	7.9765	2.38501e-15	2.0572e-12	MIDN	c5.go.bp.v2022.1
GOBP_NEGATIVE_REGULATION_OF_HEXOKINASE_ACTIVITY	Downregulated	0.00288273	1	0.891598	0.111778	7.9765	2.38501e-15	2.0572e-12	MIDN	c5.go.bp.v2022.1
GOBP_MYOBLAST_PROLIFERATION	Upregulated	0.0135564	2	-1.08235	0.210186	-5.14948	3.26513e-07	9.58198e-05	ABL1, SIX1	c5.go.bp.v2022.1
[truncated: 138 more rows]
