# Supplementary material for: Small noncoding RNAs and sperm nuclear basic proteins reflect the environmental impact on germ cells
Source: Mol Med. 2024 Jan 20;30:12. doi: 10.1186/s10020-023-00776-6 (PMC10799426; doi:10.1186/s10020-023-00776-6)
Supplement: Supplementary file 4 — Additional file 4: Table S3. Results from the Spearman correlation analysis between DE miRNA levels and analyzed parameters. https://doi.org/https://doi.org/10.6084/m9.figshare.24187566. [file 10020_2023_776_MOESM4_ESM.xlsx]

## Sheet: Correlation_results
Table S3. Results from the Spearman correlation analysis between DE miRNA levels and analyzed parameters.
Variables		Filtering criteria		Coefficient			p-value			adjusted p-value
Covariate	miRNA	Coherent	Tests with p < 0.05	All	VSL	LF	All	VSL	LF	All	VSL	LF
Histone (%)	miR-3160-3p	Yes	3	-0.51451	-0.550586	-0.520088	0.00362702	0.0413196	0.0389117	0.326069	0.838287	0.478571
PRM (%)	miR-3160-3p	Yes	3	0.51451	0.550586	0.520088	0.00362702	0.0413196	0.0389117	0.326069	0.838287	0.478571
Sperm concentration	let-7f-5p	Yes	3	-0.650402	-0.59186	-0.759942	9.98928e-05	0.0257663	0.000635151	0.0242939	0.838287	0.119699
Sperm concentration	miR-23a-3p	Yes	3	-0.81239	-0.750275	-0.820325	4.9964e-08	0.00199427	9.93543e-05	3.03781e-05	0.590303	0.0540487
Sperm concentration	miR-23b-3p	Yes	3	-0.721258	-0.550055	-0.796761	6.89557e-06	0.0415562	0.000220162	0.00279501	0.838287	0.0798456
Sperm concentration	miR-3135a-3p	Yes	3	0.81796	0.869087	0.758469	3.39909e-08	5.44905e-05	0.000660108	3.03781e-05	0.0645167	0.119699
Sperm concentration	miR-760-5p	Yes	3	-0.463236	-0.556656	-0.511046	0.00993762	0.0386836	0.0430652	0.416695	0.838287	0.478571
BMI	miR-664a-5p	Yes	2	0.391498	0.749314	0.128755	0.0324002	0.00319406	0.62237	0.656644	0.756354	0.872309
Ca	miR-23a-3p	Yes	2	-0.443077	-0.690909	-0.287912	0.0265385	0.018565	0.318193	0.638469	0.838287	0.742905
Ca	miR-6507-5p	Yes	2	-0.474615	-0.154545	-0.674725	0.0165193	0.650034	0.00811771	0.504765	0.965672	0.353089
Immotility (%)	miR-203a-3p	Yes	2	0.500445	0.371002	0.520954	0.00485591	0.191571	0.0385304	0.326069	0.913792	0.478571
Mo	miR-651-5p	Yes	2	0.50687	0.76277	0.246432	0.00971381	0.00632792	0.395709	0.416695	0.838287	0.788456
Oxidative DNA damage	miR-509-5p	Yes	2	0.484299	0.0686139	0.632823	0.00668933	0.815709	0.00851333	0.37073	0.979039	0.353089
Progressive motility (%)	let-7f-5p	Yes	2	-0.410523	-0.167812	-0.543193	0.0242363	0.566342	0.0296676	0.638469	0.943087	0.478571
Progressive motility (%)	miR-203a-3p	Yes	2	-0.47718	-0.308774	-0.510453	0.00766769	0.28276	0.0433489	0.384227	0.913792	0.478571
Progressive motility (%)	miR-378c	Yes	2	-0.47673	-0.559374	-0.299128	0.00773346	0.0375444	0.260391	0.384227	0.838287	0.700375
Rapid progressive motility (%)	let-7f-5p	Yes	2	-0.452866	-0.227673	-0.539313	0.0119712	0.433735	0.0310892	0.485231	0.936956	0.478571
Rapid progressive motility (%)	miR-203a-3p	Yes	2	-0.570335	-0.432579	-0.563417	0.000999563	0.122383	0.0230431	0.135052	0.852622	0.478571
Rapid progressive motility (%)	miR-23a-3p	Yes	2	-0.484161	-0.594226	-0.295266	0.00670728	0.0250326	0.266893	0.37073	0.838287	0.700375
Rapid progressive motility (%)	miR-378c	Yes	2	-0.442888	-0.683019	-0.165711	0.014246	0.00709478	0.539652	0.488588	0.838287	0.843351
Round cells / ml	miR-195-3p	Yes	2	-0.400668	-0.53541	-0.187178	0.0282243	0.0484845	0.487587	0.638469	0.838287	0.826315
Se	let-7c-5p	Yes	2	-0.419231	-0.0909091	-0.767033	0.0369746	0.790373	0.00136768	0.681973	0.978872	0.148804
Se	miR-506-3p	Yes	2	0.434615	0.163636	0.78022	0.0299282	0.630685	0.000994494	0.638469	0.964179	0.120223
Semen volume (ml)	miR-320c	Yes	2	0.442661	0.299682	0.609598	0.0143017	0.297905	0.0121747	0.488588	0.913792	0.378459
Sperm concentration	let-7c-5p	Yes	2	-0.428031	-0.220022	-0.652431	0.0182927	0.449752	0.00615558	0.542534	0.936956	0.352488
Sperm concentration	miR-125b-2-3p	Yes	2	-0.578878	-0.268427	-0.702504	0.000803985	0.353453	0.0024085	0.122206	0.913792	0.187175
Sperm concentration	miR-1268b	Yes	2	0.586453	0.49505	0.745214	0.000659479	0.0718877	0.000923148	0.114561	0.838287	0.120223
Sperm concentration	miR-135a-2-3p	Yes	2	-0.404189	-0.184819	-0.711341	0.0267423	0.527033	0.00200204	0.638469	0.94084	0.181518
Sperm concentration	miR-195-3p	Yes	2	-0.463236	-0.569857	-0.37408	0.00993762	0.0333807	0.153468	0.416695	0.838287	0.620648
Sperm concentration	miR-200a-5p	Yes	2	-0.590687	-0.385039	-0.693668	0.000589103	0.173995	0.00287934	0.114561	0.913792	0.208848
Sperm concentration	miR-203a-3p	Yes	2	-0.650402	-0.50165	-0.76436	9.98928e-05	0.0676006	0.000564892	0.0242939	0.838287	0.119699
Sperm concentration	miR-3160-3p	Yes	2	0.380794	0.684269	0.41679	0.0378926	0.00694971	0.108272	0.681973	0.838287	0.558272
Sperm concentration	miR-6507-5p	Yes	2	-0.506239	-0.189219	-0.633285	0.00431224	0.517064	0.00845065	0.326069	0.94084	0.353089
Total Motility (%)	miR-203a-3p	Yes	2	-0.498072	-0.371002	-0.519774	0.00509482	0.191571	0.0390507	0.326069	0.913792	0.478571
As	miR-125b-2-3p	No	2	-0.481261	0.109843	-0.604632	0.0148666	0.74783	0.021991	0.488588	0.978872	0.478571
As	miR-23b-3p	No	2	-0.487192	0.0346873	-0.641276	0.0135087	0.919354	0.0134479	0.488588	0.982926	0.406425
Ba	miR-23a-3p	No	2	-0.0742925	0.6742	-0.56576	0.724138	0.0228995	0.0349651	0.937755	0.838287	0.478571
BMI	miR-125b-2-3p	No	2	-0.0770087	0.567495	-0.534641	0.685865	0.043086	0.0270279	0.927659	0.838287	0.478571
BMI	miR-200a-5p	No	2	0.0683285	0.785127	-0.491723	0.719769	0.00147445	0.0449873	0.937755	0.581916	0.478571
Histone (%)	miR-320c	No	2	-0.1691	0.622162	-0.664226	0.371697	0.0175071	0.00501008	0.84903	0.838287	0.315028
Na	miR-514a-3p	No	2	-0.423846	0.0545455	-0.661538	0.034735	0.873447	0.00997518	0.670441	0.979039	0.369358
Ni	miR-135a-2-3p	No	2	0.189191	0.681818	-0.555196	0.365073	0.0208429	0.0393059	0.84903	0.838287	0.478571
Ni	miR-3160-3p	No	2	0.403092	-0.2	0.550701	0.0457208	0.555445	0.0412686	0.685317	0.94084	0.478571
Oxidative DNA damage	miR-3160-3p	No	2	-0.372215	-0.64448	0.19596	0.0428147	0.012845	0.46701	0.685317	0.838287	0.824822
PRM (%)	miR-320c	No	2	0.1691	-0.622162	0.664226	0.371697	0.0175071	0.00501008	0.84903	0.838287	0.315028
Ag	miR-506-3p	Yes	1	-0.360718	-0.616388	-0.174643	0.076487	0.0434245	0.550407	0.685317	0.838287	0.84451
Ag	miR-509-3-5p	Yes	1	-0.369702	-0.751693	-0.0942519	0.0689214	0.00763626	0.748595	0.685317	0.838287	0.929761
As	miR-23a-3p	Yes	1	-0.481261	-0.219686	-0.519892	0.0148666	0.516299	0.0567048	0.488588	0.94084	0.478571
Ba	miR-3160-3p	Yes	1	-0.248192	-0.660716	-0.0703377	0.231596	0.0268863	0.811154	0.793673	0.838287	0.952768
BMI	miR-1233-5p	Yes	1	0.243935	0.65565	0.0539546	0.193929	0.0149728	0.837053	0.765643	0.838287	0.965762
Ca	miR-12136-3p	Yes	1	-0.446154	-0.509091	-0.230769	0.0253854	0.109737	0.427336	0.638469	0.838287	0.802096
Ca	miR-1246	Yes	1	0.552308	0.445455	0.428571	0.00419964	0.169733	0.126274	0.326069	0.913792	0.567552
Ca	miR-3135a-3p	Yes	1	0.439231	0.372727	0.525275	0.0280387	0.258926	0.0537475	0.638469	0.913792	0.478571
Ca	miR-320a-3p	Yes	1	-0.440769	-0.336364	-0.463736	0.0274307	0.311824	0.0948763	0.638469	0.913792	0.558272
Ca	miR-320c	Yes	1	-0.436923	-0.6	-0.257143	0.0289711	0.0510033	0.374812	0.638469	0.838287	0.776753
Ca	miR-509-3-5p	Yes	1	0.484615	0.490909	0.424176	0.0140855	0.125204	0.130637	0.488588	0.852622	0.573119
Ca	miR-514a-3p	Yes	1	0.447692	0.427273	0.393407	0.0248243	0.189944	0.164032	0.638469	0.913792	0.620648
Co	miR-135a-2-3p	Yes	1	-0.174387	-0.0842339	-0.584109	0.404444	0.805501	0.0282822	0.84903	0.979039	0.478571
Co	miR-320a-3p	Yes	1	-0.283197	-0.0947631	-0.608574	0.170136	0.781668	0.0209147	0.734502	0.978872	0.478571
Cr	miR-320c	Yes	1	0.438654	0.3	0.501263	0.0282696	0.370083	0.067847	0.638469	0.913792	0.485642
Cu	miR-3135a-3p	Yes	1	0.198462	0.0272727	0.569231	0.341599	0.936558	0.0336194	0.844482	0.982926	0.478571
Cu	miR-4473-5p	Yes	1	0.474615	0.318182	0.151648	0.0165193	0.340298	0.604791	0.504765	0.913792	0.862401
Cu	miR-6507-5p	Yes	1	-0.334615	-0.4	-0.679121	0.10206	0.222868	0.00756226	0.693706	0.913792	0.353089
EMSA (mean)	miR-202-5p	Yes	1	0.503459	0.0111118	0.439112	0.00456624	0.969926	0.088817	0.326069	0.992245	0.5471
EMSA (mean)	miR-3135a-3p	Yes	1	-0.177456	-0.59337	-0.367539	0.348171	0.0252962	0.161366	0.847519	0.838287	0.620648
EMSA (mean)	miR-3160-3p	Yes	1	-0.507454	-0.377801	-0.154753	0.00420512	0.182921	0.567142	0.326069	0.913792	0.850923
EMSA (mean)	miR-4473-5p	Yes	1	-0.548822	-0.335576	-0.210851	0.00168644	0.240815	0.43312	0.205071	0.913792	0.802096
Fe	miR-12136-3p	Yes	1	0.431538	0.463636	0.314286	0.0312436	0.150901	0.273805	0.643936	0.907859	0.700375
Fe	miR-203a-3p	Yes	1	-0.154615	-0.0272727	-0.56044	0.460543	0.936558	0.0371045	0.875404	0.982926	0.478571
Fe	miR-320c	Yes	1	0.417692	0.281818	0.389011	0.0377461	0.401145	0.169217	0.681973	0.922244	0.620648
Histone (%)	miR-12136-3p	Yes	1	-0.285632	-0.0165176	-0.497798	0.125999	0.955307	0.0497397	0.707459	0.986419	0.478571
Histone (%)	miR-23a-3p	Yes	1	0.190964	0.547833	0.0668684	0.312088	0.0425576	0.805643	0.844482	0.838287	0.950693
Histone (%)	miR-23b-3p	Yes	1	0.29261	0.600139	0.234782	0.116611	0.0232681	0.381423	0.707459	0.838287	0.779754
Immotility (%)	let-7f-5p	Yes	1	0.375897	0.201146	0.470202	0.0406426	0.490478	0.0660723	0.685317	0.94084	0.485642
K	miR-135a-2-3p	Yes	1	-0.412772	-0.327273	-0.466447	0.0402998	0.325895	0.0927072	0.685317	0.913792	0.558272
Mg	miR-1246	Yes	1	0.397769	0.3	0.431243	0.048937	0.370083	0.12367	0.685317	0.913792	0.567552
Na	miR-202-5p	Yes	1	-0.413846	-0.263636	-0.459341	0.0397308	0.433441	0.0984684	0.685317	0.936956	0.558272
Ni	miR-203a-3p	Yes	1	-0.271817	-0.0727273	-0.636116	0.188707	0.831716	0.0144644	0.754828	0.979039	0.414138
Oxidative DNA damage	miR-23b-3p	Yes	1	0.102277	0.646931	0.0898897	0.590711	0.0123979	0.740597	0.899424	0.838287	0.929761
Oxidative DNA damage	miR-3135a-3p	Yes	1	-0.0644487	-0.563614	-0.0593272	0.735098	0.0358168	0.827234	0.946905	0.838287	0.961136
Oxidative DNA damage	miR-4473-5p	Yes	1	-0.508584	-0.392079	-0.224724	0.00410755	0.165587	0.402726	0.326069	0.913792	0.788456
Oxidative DNA damage	miR-760-5p	Yes	1	0.0112085	0.558713	0.0449448	0.953124	0.0378192	0.868725	0.987222	0.838287	0.97192
PRM (%)	miR-12136-3p	Yes	1	0.285632	0.0165176	0.497798	0.125999	0.955307	0.0497397	0.707459	0.986419	0.478571
PRM (%)	miR-23a-3p	Yes	1	-0.190964	-0.547833	-0.0668684	0.312088	0.0425576	0.805643	0.844482	0.838287	0.950693
PRM (%)	miR-23b-3p	Yes	1	-0.29261	-0.600139	-0.234782	0.116611	0.0232681	0.381423	0.707459	0.838287	0.779754
Progressive motility (%)	miR-320a-3p	Yes	1	-0.380348	-0.192425	-0.324428	0.0381367	0.509855	0.22022	0.681973	0.94084	0.669271
Rapid progressive motility (%)	miR-23b-3p	Yes	1	-0.469194	-0.457623	-0.379628	0.00890676	0.0998976	0.146977	0.416562	0.838287	0.610349
Rapid progressive motility (%)	miR-320a-3p	Yes	1	-0.396853	-0.380214	-0.219943	0.0299049	0.179914	0.41307	0.638469	0.913792	0.788456
Rapid progressive motility (%)	miR-6507-5p	Yes	1	-0.36964	-0.10473	-0.476042	0.0443871	0.721609	0.0623278	0.685317	0.978872	0.485642
Round cells / ml	miR-1268b	Yes	1	0.364811	0.123897	0.328667	0.0474614	0.673033	0.2139	0.685317	0.969429	0.666913
Round cells / ml	miR-6507-5p	Yes	1	-0.363252	-0.201332	-0.0383199	0.0484891	0.490068	0.887952	0.685317	0.94084	0.975472
Sb	miR-195-3p	Yes	1	0.437292	0.431488	0.378412	0.0288206	0.185135	0.182157	0.638469	0.913792	0.620648
Sb	miR-3160-3p	Yes	1	0.42435	0.350584	0.447214	0.0344973	0.290489	0.108864	0.670441	0.913792	0.558272
Sb	miR-651-5p	Yes	1	-0.492464	-0.579812	-0.447214	0.012389	0.0615263	0.108864	0.48597	0.838287	0.558272
Se	let-7f-5p	Yes	1	-0.295385	-0.0818182	-0.595604	0.151707	0.81099	0.0246126	0.734502	0.979039	0.478571
Se	miR-135a-2-3p	Yes	1	-0.299231	-0.145455	-0.701099	0.146198	0.669579	0.00521186	0.728591	0.967987	0.315028
Se	miR-4473-5p	Yes	1	0.465385	0.318182	0.336264	0.0190616	0.340298	0.239792	0.551878	0.913792	0.693867
Se	miR-509-3-5p	Yes	1	0.366923	0.3	0.591209	0.0711974	0.370083	0.0259708	0.685317	0.913792	0.478571
Se	miR-514a-3p	Yes	1	0.22	0.254545	0.595604	0.290649	0.450037	0.0246126	0.842734	0.936956	0.478571
Se	miR-6507-5p	Yes	1	-0.272308	-0.363636	-0.591209	0.187878	0.271638	0.0259708	0.754828	0.913792	0.478571
Semen volume (ml)	miR-195-3p	Yes	1	-0.255502	-0.0288583	-0.500372	0.172971	0.921988	0.0483862	0.741277	0.982926	0.478571
Semen volume (ml)	miR-3160-5p	Yes	1	0.384816	0.486151	0.366054	0.0357472	0.0779686	0.163195	0.679196	0.838287	0.620648
Slow progressive motility (%)	miR-378c	Yes	1	-0.475608	-0.497953	-0.365534	0.0078994	0.069979	0.16384	0.384227	0.838287	0.620648
Sperm concentration	miR-320a-3p	Yes	1	-0.423129	-0.292629	-0.462445	0.0198201	0.309969	0.0712962	0.560493	0.913792	0.499277
Sperm concentration	miR-506-3p	Yes	1	0.414662	0.158416	0.452136	0.0227054	0.588569	0.0786958	0.627496	0.943087	0.518916
Sr	miR-195-3p	Yes	1	0.410464	0.3	0.265934	0.0415437	0.370083	0.358113	0.685317	0.913792	0.766983
Total Motility (%)	let-7f-5p	Yes	1	-0.371581	-0.201146	-0.469137	0.0431974	0.490478	0.0667725	0.685317	0.94084	0.485642
Zn	miR-125b-2-3p	Yes	1	-0.400077	-0.463636	-0.228823	0.0475213	0.150901	0.431353	0.685317	0.907859	0.802096
Zn	miR-135a-2-3p	Yes	1	-0.431621	-0.390909	-0.462046	0.0312075	0.23454	0.0962463	0.643936	0.913792	0.558272
Zn	miR-320a-3p	Yes	1	-0.345451	-0.1	-0.563257	0.0907698	0.769875	0.03596	0.685317	0.978872	0.478571
Zn	miR-509-3-5p	Yes	1	0.390844	0.0181818	0.59626	0.0533827	0.957685	0.0244147	0.685317	0.986419	0.478571
Ag	miR-12136-3p	No	1	0.123983	0.611377	-0.241174	0.554881	0.0456532	0.406186	0.899424	0.838287	0.788456
As	miR-200a-5p	No	1	-0.332985	0.346873	-0.551956	0.103845	0.295977	0.0407136	0.693706	0.913792	0.478571
As	miR-202-5p	No	1	0.401192	-0.0346873	0.510731	0.0468491	0.919354	0.0620052	0.685317	0.982926	0.485642
As	miR-203a-3p	No	1	-0.38933	0.0578122	-0.533634	0.0543957	0.865925	0.0493786	0.685317	0.979039	0.478571
Ba	let-7f-5p	No	1	-0.124371	0.498908	-0.56576	0.553632	0.118238	0.0349651	0.899424	0.838287	0.478571
Ba	miR-135a-2-3p	No	1	-0.369261	0.013484	-0.639156	0.0692784	0.968613	0.0138588	0.685317	0.992245	0.407523
Ba	miR-203a-3p	No	1	-0.0456762	0.6742	-0.522946	0.828363	0.0228995	0.0550131	0.974052	0.838287	0.478571
Ba	miR-23b-3p	No	1	-0.0649372	0.660716	-0.529062	0.757786	0.0268863	0.0517348	0.954798	0.838287	0.478571
Ba	miR-3135a-3p	No	1	0.149135	-0.660716	0.529062	0.476777	0.0268863	0.0517348	0.882141	0.838287	0.478571
Ba	miR-320a-3p	No	1	-0.167846	0.350584	-0.56576	0.422565	0.290489	0.0349651	0.84903	0.913792	0.478571
Ba	miR-320c	No	1	-0.00385221	0.660716	-0.33334	0.98542	0.0268863	0.244161	0.99972	0.838287	0.697236
Ba	miR-378c	No	1	0.165095	0.60678	-0.180432	0.430319	0.0477661	0.537057	0.851194	0.838287	0.843351
Ba	miR-506-3p	No	1	-0.0286164	-0.660716	0.272176	0.891992	0.0268863	0.346508	0.974052	0.838287	0.758553
Ba	miR-509-3-5p	No	1	-0.169497	-0.660716	0.094803	0.41795	0.0268863	0.747168	0.84903	0.838287	0.929761
Ba	miR-6507-5p	No	1	-0.186007	0.256196	-0.553527	0.373346	0.447002	0.0400264	0.84903	0.936956	0.478571
Ba	miR-760-5p	No	1	-0.358255	0.026968	-0.675854	0.078667	0.937266	0.0079722	0.685317	0.982926	0.353089
BMI	let-7c-5p	No	1	0.253283	0.694218	-0.106683	0.176861	0.00847121	0.683621	0.742644	0.838287	0.903742
BMI	miR-203a-3p	No	1	0.0311596	0.482095	-0.492949	0.87016	0.0952482	0.044374	0.974052	0.838287	0.478571
BMI	miR-23b-3p	No	1	-0.077899	0.462812	-0.5187	0.68242	0.111259	0.0328953	0.927659	0.838287	0.478571
BMI	miR-3135a-3p	No	1	0.260183	-0.267219	0.571429	0.164962	0.377453	0.0165647	0.734502	0.913792	0.45056
BMI	miR-320a-3p	No	1	0.291787	0.798901	-0.137339	0.11769	0.00105379	0.599143	0.707459	0.581916	0.862401
BMI	miR-760-5p	No	1	0.137102	0.680443	-0.350705	0.470016	0.0104777	0.167537	0.880529	0.838287	0.620648
Ca	let-7c-5p	No	1	-0.122308	0.0909091	-0.591209	0.560281	0.790373	0.0259708	0.899424	0.978872	0.478571
Ca	miR-135a-2-3p	No	1	-0.250769	0.0272727	-0.569231	0.226628	0.936558	0.0336194	0.793061	0.982926	0.478571
Co	let-7c-5p	No	1	-0.159328	0.0315877	-0.56576	0.446814	0.926543	0.0349651	0.863619	0.982926	0.478571
Co	let-7f-5p	No	1	0.00437182	0.347465	-0.56576	0.983453	0.295098	0.0349651	0.99972	0.913792	0.478571
Co	miR-3160-5p	No	1	-0.145241	0.0210585	-0.651388	0.488488	0.950997	0.0116154	0.883313	0.986419	0.378459
Co	miR-320c	No	1	-0.196732	0.189526	-0.553527	0.345909	0.576743	0.0400264	0.846327	0.943087	0.478571
Cr	miR-200a-5p	No	1	-0.229544	0.3	-0.609449	0.269688	0.370083	0.0206812	0.82677	0.913792	0.478571
Cr	miR-3160-5p	No	1	0.199574	-0.5	0.602237	0.338844	0.117307	0.022665	0.844482	0.838287	0.478571
EMSA (mean)	miR-1233-5p	No	1	0.371835	0.202235	-0.112196	0.0430434	0.488083	0.679101	0.685317	0.94084	0.903049
Fe	let-7f-5p	No	1	-0.04	0.436364	-0.617582	0.849437	0.179665	0.0186047	0.974052	0.913792	0.470742
Fe	miR-1233-5p	No	1	0.124615	-0.109091	0.652747	0.552847	0.749509	0.0113846	0.899424	0.978872	0.378459
Fe	miR-125b-2-3p	No	1	-0.103846	0.372727	-0.652747	0.621315	0.258926	0.0113846	0.901338	0.913792	0.378459
Fe	miR-200a-5p	No	1	-0.132308	0.263636	-0.617582	0.528399	0.433441	0.0186047	0.896039	0.936956	0.470742
Fe	miR-23a-3p	No	1	-0.116923	0.418182	-0.648352	0.577801	0.20057	0.0121442	0.899424	0.913792	0.378459
Fe	miR-506-3p	No	1	0.29	-0.209091	0.758242	0.159666	0.537221	0.001673	0.734502	0.94084	0.165475
Fe	miR-514a-3p	No	1	0.0284615	-0.318182	0.608791	0.892573	0.340298	0.0208566	0.974052	0.913792	0.478571
Fe	miR-6507-5p	No	1	-0.131538	0.127273	-0.578022	0.530821	0.709215	0.030383	0.896915	0.978872	0.478571
Histone (%)	miR-3160-5p	No	1	-0.34448	0.0825879	-0.517116	0.0623024	0.778953	0.0402422	0.685317	0.978872	0.478571
Histone (%)	miR-320a-3p	No	1	-0.164913	0.377152	-0.499284	0.383826	0.183737	0.048955	0.84903	0.913792	0.478571
Histone (%)	miR-6507-5p	No	1	0.126767	0.561598	-0.00297193	0.504435	0.0366307	0.991285	0.883925	0.838287	0.994965
Immotility (%)	miR-202-5p	No	1	-0.27256	0.210085	-0.549315	0.145064	0.470979	0.0275261	0.725917	0.94084	0.478571
K	miR-4473-5p	No	1	0.118869	-0.0272727	0.668867	0.571442	0.936558	0.00890646	0.899424	0.982926	0.353089
Mg	miR-3160-5p	No	1	-0.119254	0.545455	-0.534654	0.570188	0.082651	0.0488637	0.899424	0.838287	0.478571
Mn	miR-23a-3p	No	1	-0.211742	0.127273	-0.614539	0.309587	0.709215	0.0193623	0.844482	0.978872	0.478571
Mn	miR-651-5p	No	1	-0.0773821	0.327273	-0.671808	0.713131	0.325895	0.00850346	0.936466	0.913792	0.353089
Na	miR-1268b	No	1	0.0138462	-0.472727	0.56044	0.947625	0.141999	0.0371045	0.984583	0.905801	0.478571
Ni	miR-125b-2-3p	No	1	-0.174519	0.509091	-0.865387	0.404083	0.109737	6.38736e-05	0.84903	0.838287	0.0540487
Ni	miR-1268b	No	1	0.018533	-0.372727	0.618134	0.929934	0.258926	0.0184699	0.977355	0.913792	0.470742
Ni	miR-200a-5p	No	1	-0.112742	0.472727	-0.744008	0.591567	0.141999	0.00227986	0.899424	0.905801	0.187175
Ni	miR-23a-3p	No	1	-0.284172	0.236364	-0.784468	0.168607	0.484091	0.000893432	0.734502	0.94084	0.120223
Ni	miR-23b-3p	No	1	-0.244789	0.109091	-0.627125	0.238265	0.749509	0.0163741	0.799202	0.978872	0.45056
Ni	miR-506-3p	No	1	0.223168	-0.0363636	0.546205	0.283582	0.915468	0.0433023	0.842734	0.982926	0.478571
Ni	miR-760-5p	No	1	0.108109	0.563636	-0.667584	0.606985	0.0709517	0.00908684	0.900114	0.838287	0.353089
Oxidative DNA damage	miR-1233-5p	No	1	0.375484	-0.00735148	0.190566	0.0408822	0.980101	0.479597	0.685317	0.992677	0.824822
Oxidative DNA damage	miR-1246	No	1	0.243317	-0.600371	0.39911	0.195096	0.0232007	0.125669	0.767758	0.838287	0.567552
Oxidative DNA damage	miR-1268b	No	1	0.0602455	-0.54401	-0.26068	0.751817	0.0443218	0.329492	0.952302	0.838287	0.748914
Oxidative DNA damage	miR-202-5p	No	1	0.488502	-0.178886	0.294838	0.00616311	0.540607	0.26762	0.37073	0.94084	0.700375
Oxidative DNA damage	miR-203a-3p	No	1	-0.0583774	0.590569	-0.0809007	0.759284	0.026173	0.765824	0.954798	0.838287	0.937252
Oxidative DNA damage	miR-23a-3p	No	1	0.0368945	0.563614	-0.0880919	0.846521	0.0358168	0.745623	0.974052	0.838287	0.929761
Oxidative DNA damage	miR-3160-5p	No	1	-0.389027	-0.458242	0.0539338	0.0336068	0.0993803	0.842749	0.669933	0.838287	0.965818
Oxidative DNA damage	miR-514a-3p	No	1	0.433861	-0.318564	0.413493	0.0166041	0.26697	0.11138	0.504765	0.913792	0.563636
PRM (%)	miR-3160-5p	No	1	0.34448	-0.0825879	0.517116	0.0623024	0.778953	0.0402422	0.685317	0.978872	0.478571
PRM (%)	miR-320a-3p	No	1	0.164913	-0.377152	0.499284	0.383826	0.183737	0.048955	0.84903	0.913792	0.478571
PRM (%)	miR-6507-5p	No	1	-0.126767	-0.561598	0.00297193	0.504435	0.0366307	0.991285	0.883925	0.838287	0.994965
Progressive motility (%)	miR-202-5p	No	1	0.286668	-0.212562	0.500035	0.124571	0.465644	0.0485618	0.707459	0.94084	0.478571
Progressive motility (%)	miR-506-3p	No	1	0.2646	-0.230462	0.500035	0.15765	0.427969	0.0485618	0.734502	0.936956	0.478571
Progressive motility (%)	miR-664a-5p	No	1	-0.296577	0.154387	-0.538729	0.111512	0.598205	0.0313078	0.707459	0.946914	0.478571
Rapid progressive motility (%)	miR-1246	No	1	0.352406	0.60561	-0.0482068	0.0561368	0.0217202	0.859283	0.685317	0.838287	0.969813
Rapid progressive motility (%)	miR-506-3p	No	1	0.322472	-0.143434	0.506171	0.0822161	0.62471	0.0454381	0.685317	0.964179	0.478571
Semen volume (ml)	miR-651-5p	No	1	0.253715	-0.204228	0.621406	0.176099	0.483713	0.0101845	0.742644	0.94084	0.369358
Slow progressive motility (%)	miR-202-5p	No	1	0.333154	-0.174284	0.633488	0.0720168	0.551241	0.00842315	0.685317	0.94084	0.353089
Slow progressive motility (%)	miR-506-3p	No	1	0.23849	-0.201445	0.514225	0.204382	0.48982	0.0415686	0.769439	0.94084	0.478571
Slow progressive motility (%)	miR-514a-3p	No	1	0.159146	-0.42326	0.526616	0.400903	0.131559	0.0361056	0.84903	0.8702	0.478571
Total Motility (%)	miR-202-5p	No	1	0.275078	-0.210085	0.555517	0.141237	0.470979	0.0254789	0.724337	0.94084	0.478571
Zn	miR-4473-5p	No	1	0.0180804	-0.0272727	0.605061	0.931641	0.936558	0.0218719	0.978303	0.982926	0.478571
Zn	miR-651-5p	No	1	-0.169263	0.254545	-0.556656	0.418602	0.450037	0.0386836	0.84903	0.936956	0.478571
Ag	let-7c-5p	Yes	0	-0.149139	-0.185418	-0.0637587	0.476768	0.585183	0.828567	0.882141	0.943087	0.961136
Ag	let-7f-5p	Yes	0	-0.0305465	-0.135305	-0.0277212	0.884753	0.691619	0.925054	0.974052	0.978872	0.98341
Ag	miR-1268b	Yes	0	-0.264586	-0.581309	-0.146922	0.201205	0.0606992	0.616221	0.769439	0.838287	0.867675
Ag	miR-195-3p	Yes	0	0.17115	0.456027	0.110885	0.413357	0.158615	0.705893	0.84903	0.913792	0.920877
Ag	miR-202-5p	Yes	0	-0.341851	-0.571287	-0.260579	0.0944119	0.0663808	0.368236	0.685317	0.838287	0.772779
Ag	miR-203a-3p	Yes	0	0.194958	0.15535	0.243946	0.350361	0.648314	0.400645	0.847519	0.965672	0.788456
Ag	miR-23a-3p	Yes	0	0.301871	0.280632	0.218997	0.142499	0.403215	0.451919	0.724337	0.925205	0.812708
Ag	miR-23b-3p	Yes	0	0.220114	0.11526	0.205137	0.290392	0.735769	0.481727	0.842734	0.978872	0.824822
Ag	miR-3135a-3p	Yes	0	-0.180583	-0.330745	-0.0859356	0.387684	0.320481	0.770208	0.84903	0.913792	0.937919
Ag	miR-3160-3p	Yes	0	-0.252907	-0.250564	-0.277212	0.222562	0.457396	0.337301	0.786731	0.94084	0.750476
Ag	miR-320a-3p	Yes	0	0.0965807	0.150339	0.0332654	0.64605	0.659055	0.910115	0.91272	0.967987	0.975472
Ag	miR-486-5p	Yes	0	-0.157224	-0.190429	-0.14415	0.452916	0.574895	0.622964	0.870057	0.943087	0.872309
Ag	miR-509-5p	Yes	0	-0.269977	-0.355801	-0.24949	0.191835	0.282869	0.389681	0.762326	0.913792	0.788053
Ag	miR-514a-3p	Yes	0	-0.375991	-0.591332	-0.238402	0.0639765	0.0553569	0.411767	0.685317	0.838287	0.788456
Ag	miR-651-5p	Yes	0	0.0880457	0.185418	0.102568	0.675578	0.585183	0.727152	0.927659	0.943087	0.929761
Ag	miR-664a-5p	Yes	0	-0.167556	-0.335756	-0.158011	0.423378	0.312754	0.589536	0.84903	0.913792	0.862117
Ag	miR-760-5p	Yes	0	0.10826	0.0300677	0.097024	0.606478	0.93007	0.741427	0.900114	0.982926	0.929761
Al	let-7c-5p	Yes	0	NA	NA	NA	NA	NA	NA	NA	NA	NA
Al	let-7f-5p	Yes	0	NA	NA	NA	NA	NA	NA	NA	NA	NA
Al	miR-12136-3p	Yes	0	NA	NA	NA	NA	NA	NA	NA	NA	NA
Al	miR-1233-5p	Yes	0	NA	NA	NA	NA	NA	NA	NA	NA	NA
Al	miR-1246	Yes	0	NA	NA	NA	NA	NA	NA	NA	NA	NA
Al	miR-125b-2-3p	Yes	0	NA	NA	NA	NA	NA	NA	NA	NA	NA
Al	miR-1268b	Yes	0	NA	NA	NA	NA	NA	NA	NA	NA	NA
Al	miR-135a-2-3p	Yes	0	NA	NA	NA	NA	NA	NA	NA	NA	NA
Al	miR-195-3p	Yes	0	NA	NA	NA	NA	NA	NA	NA	NA	NA
Al	miR-200a-5p	Yes	0	NA	NA	NA	NA	NA	NA	NA	NA	NA
Al	miR-202-5p	Yes	0	NA	NA	NA	NA	NA	NA	NA	NA	NA
Al	miR-203a-3p	Yes	0	NA	NA	NA	NA	NA	NA	NA	NA	NA
Al	miR-23a-3p	Yes	0	NA	NA	NA	NA	NA	NA	NA	NA	NA
Al	miR-23b-3p	Yes	0	NA	NA	NA	NA	NA	NA	NA	NA	NA
Al	miR-3135a-3p	Yes	0	NA	NA	NA	NA	NA	NA	NA	NA	NA
Al	miR-3160-3p	Yes	0	NA	NA	NA	NA	NA	NA	NA	NA	NA
Al	miR-3160-5p	Yes	0	NA	NA	NA	NA	NA	NA	NA	NA	NA
Al	miR-320a-3p	Yes	0	NA	NA	NA	NA	NA	NA	NA	NA	NA
Al	miR-320c	Yes	0	NA	NA	NA	NA	NA	NA	NA	NA	NA
Al	miR-34b-3p	Yes	0	NA	NA	NA	NA	NA	NA	NA	NA	NA
Al	miR-378c	Yes	0	NA	NA	NA	NA	NA	NA	NA	NA	NA
Al	miR-4473-5p	Yes	0	NA	NA	NA	NA	NA	NA	NA	NA	NA
Al	miR-486-3p	Yes	0	NA	NA	NA	NA	NA	NA	NA	NA	NA
Al	miR-486-5p	Yes	0	NA	NA	NA	NA	NA	NA	NA	NA	NA
Al	miR-506-3p	Yes	0	NA	NA	NA	NA	NA	NA	NA	NA	NA
Al	miR-509-3-5p	Yes	0	NA	NA	NA	NA	NA	NA	NA	NA	NA
Al	miR-509-5p	Yes	0	NA	NA	NA	NA	NA	NA	NA	NA	NA
Al	miR-514a-3p	Yes	0	NA	NA	NA	NA	NA	NA	NA	NA	NA
Al	miR-6507-5p	Yes	0	NA	NA	NA	NA	NA	NA	NA	NA	NA
Al	miR-651-5p	Yes	0	NA	NA	NA	NA	NA	NA	NA	NA	NA
Al	miR-664a-5p	Yes	0	NA	NA	NA	NA	NA	NA	NA	NA	NA
Al	miR-760-5p	Yes	0	NA	NA	NA	NA	NA	NA	NA	NA	NA
As	miR-3160-3p	Yes	0	0.124128	0.0578122	0.283994	0.554414	0.865925	0.325117	0.899424	0.979039	0.747879
As	miR-3160-5p	Yes	0	0.236818	0.265936	0.316058	0.254381	0.42929	0.270962	0.822558	0.936956	0.700375
As	miR-320a-3p	Yes	0	-0.363064	-0.156093	-0.435152	0.074453	0.646726	0.119927	0.685317	0.965672	0.564552
As	miR-320c	Yes	0	-0.209281	-0.104062	-0.219866	0.315376	0.760758	0.450081	0.844482	0.978872	0.810742
As	miR-486-3p	Yes	0	0.138532	0.219686	0.0297736	0.509001	0.516299	0.919521	0.884925	0.94084	0.980822
As	miR-486-5p	Yes	0	0.144039	0.329529	0.0114514	0.492133	0.322371	0.969008	0.883313	0.913792	0.993515
As	miR-506-3p	Yes	0	0.393143	0.0289061	0.357283	0.0518735	0.932766	0.209807	0.685317	0.982926	0.659741
As	miR-514a-3p	Yes	0	0.359675	0.242811	0.075579	0.0774046	0.471886	0.79734	0.685317	0.94084	0.949212
As	miR-6507-5p	Yes	0	-0.322818	-0.14453	-0.16719	0.115504	0.671576	0.567803	0.707459	0.969107	0.850923
B	let-7c-5p	Yes	0	NA	NA	NA	NA	NA	NA	NA	NA	NA
B	let-7f-5p	Yes	0	NA	NA	NA	NA	NA	NA	NA	NA	NA
B	miR-12136-3p	Yes	0	NA	NA	NA	NA	NA	NA	NA	NA	NA
B	miR-1233-5p	Yes	0	NA	NA	NA	NA	NA	NA	NA	NA	NA
B	miR-1246	Yes	0	NA	NA	NA	NA	NA	NA	NA	NA	NA
B	miR-125b-2-3p	Yes	0	NA	NA	NA	NA	NA	NA	NA	NA	NA
B	miR-1268b	Yes	0	NA	NA	NA	NA	NA	NA	NA	NA	NA
B	miR-135a-2-3p	Yes	0	NA	NA	NA	NA	NA	NA	NA	NA	NA
B	miR-195-3p	Yes	0	NA	NA	NA	NA	NA	NA	NA	NA	NA
B	miR-200a-5p	Yes	0	NA	NA	NA	NA	NA	NA	NA	NA	NA
B	miR-202-5p	Yes	0	NA	NA	NA	NA	NA	NA	NA	NA	NA
B	miR-203a-3p	Yes	0	NA	NA	NA	NA	NA	NA	NA	NA	NA
B	miR-23a-3p	Yes	0	NA	NA	NA	NA	NA	NA	NA	NA	NA
B	miR-23b-3p	Yes	0	NA	NA	NA	NA	NA	NA	NA	NA	NA
B	miR-3135a-3p	Yes	0	NA	NA	NA	NA	NA	NA	NA	NA	NA
B	miR-3160-3p	Yes	0	NA	NA	NA	NA	NA	NA	NA	NA	NA
B	miR-3160-5p	Yes	0	NA	NA	NA	NA	NA	NA	NA	NA	NA
B	miR-320a-3p	Yes	0	NA	NA	NA	NA	NA	NA	NA	NA	NA
B	miR-320c	Yes	0	NA	NA	NA	NA	NA	NA	NA	NA	NA
B	miR-34b-3p	Yes	0	NA	NA	NA	NA	NA	NA	NA	NA	NA
B	miR-378c	Yes	0	NA	NA	NA	NA	NA	NA	NA	NA	NA
B	miR-4473-5p	Yes	0	NA	NA	NA	NA	NA	NA	NA	NA	NA
B	miR-486-3p	Yes	0	NA	NA	NA	NA	NA	NA	NA	NA	NA
B	miR-486-5p	Yes	0	NA	NA	NA	NA	NA	NA	NA	NA	NA
B	miR-506-3p	Yes	0	NA	NA	NA	NA	NA	NA	NA	NA	NA
B	miR-509-3-5p	Yes	0	NA	NA	NA	NA	NA	NA	NA	NA	NA
B	miR-509-5p	Yes	0	NA	NA	NA	NA	NA	NA	NA	NA	NA
B	miR-514a-3p	Yes	0	NA	NA	NA	NA	NA	NA	NA	NA	NA
B	miR-6507-5p	Yes	0	NA	NA	NA	NA	NA	NA	NA	NA	NA
B	miR-651-5p	Yes	0	NA	NA	NA	NA	NA	NA	NA	NA	NA
B	miR-664a-5p	Yes	0	NA	NA	NA	NA	NA	NA	NA	NA	NA
B	miR-760-5p	Yes	0	NA	NA	NA	NA	NA	NA	NA	NA	NA
Ba	miR-1233-5p	Yes	0	-0.0308176	-0.040452	-0.0642214	0.883737	0.905999	0.82734	0.974052	0.982926	0.961136
Ba	miR-509-5p	Yes	0	-0.105661	-0.26968	-0.0703377	0.615199	0.422572	0.811154	0.901338	0.936956	0.952768
Be	let-7c-5p	Yes	0	NA	NA	NA	NA	NA	NA	NA	NA	NA
Be	let-7f-5p	Yes	0	NA	NA	NA	NA	NA	NA	NA	NA	NA
Be	miR-12136-3p	Yes	0	NA	NA	NA	NA	NA	NA	NA	NA	NA
Be	miR-1233-5p	Yes	0	NA	NA	NA	NA	NA	NA	NA	NA	NA
Be	miR-1246	Yes	0	NA	NA	NA	NA	NA	NA	NA	NA	NA
Be	miR-125b-2-3p	Yes	0	NA	NA	NA	NA	NA	NA	NA	NA	NA
Be	miR-1268b	Yes	0	NA	NA	NA	NA	NA	NA	NA	NA	NA
Be	miR-135a-2-3p	Yes	0	NA	NA	NA	NA	NA	NA	NA	NA	NA
Be	miR-195-3p	Yes	0	NA	NA	NA	NA	NA	NA	NA	NA	NA
Be	miR-200a-5p	Yes	0	NA	NA	NA	NA	NA	NA	NA	NA	NA
Be	miR-202-5p	Yes	0	NA	NA	NA	NA	NA	NA	NA	NA	NA
Be	miR-203a-3p	Yes	0	NA	NA	NA	NA	NA	NA	NA	NA	NA
Be	miR-23a-3p	Yes	0	NA	NA	NA	NA	NA	NA	NA	NA	NA
Be	miR-23b-3p	Yes	0	NA	NA	NA	NA	NA	NA	NA	NA	NA
Be	miR-3135a-3p	Yes	0	NA	NA	NA	NA	NA	NA	NA	NA	NA
Be	miR-3160-3p	Yes	0	NA	NA	NA	NA	NA	NA	NA	NA	NA
Be	miR-3160-5p	Yes	0	NA	NA	NA	NA	NA	NA	NA	NA	NA
Be	miR-320a-3p	Yes	0	NA	NA	NA	NA	NA	NA	NA	NA	NA
Be	miR-320c	Yes	0	NA	NA	NA	NA	NA	NA	NA	NA	NA
Be	miR-34b-3p	Yes	0	NA	NA	NA	NA	NA	NA	NA	NA	NA
Be	miR-378c	Yes	0	NA	NA	NA	NA	NA	NA	NA	NA	NA
Be	miR-4473-5p	Yes	0	NA	NA	NA	NA	NA	NA	NA	NA	NA
Be	miR-486-3p	Yes	0	NA	NA	NA	NA	NA	NA	NA	NA	NA
Be	miR-486-5p	Yes	0	NA	NA	NA	NA	NA	NA	NA	NA	NA
Be	miR-506-3p	Yes	0	NA	NA	NA	NA	NA	NA	NA	NA	NA
Be	miR-509-3-5p	Yes	0	NA	NA	NA	NA	NA	NA	NA	NA	NA
Be	miR-509-5p	Yes	0	NA	NA	NA	NA	NA	NA	NA	NA	NA
Be	miR-514a-3p	Yes	0	NA	NA	NA	NA	NA	NA	NA	NA	NA
Be	miR-6507-5p	Yes	0	NA	NA	NA	NA	NA	NA	NA	NA	NA
Be	miR-651-5p	Yes	0	NA	NA	NA	NA	NA	NA	NA	NA	NA
Be	miR-664a-5p	Yes	0	NA	NA	NA	NA	NA	NA	NA	NA	NA
Be	miR-760-5p	Yes	0	NA	NA	NA	NA	NA	NA	NA	NA	NA
BMI	miR-1246	Yes	0	-0.312264	-0.358128	-0.301655	0.0929634	0.229553	0.239322	0.685317	0.913792	0.693867
BMI	miR-320c	Yes	0	0.132206	0.283748	0.0429185	0.486167	0.347478	0.870083	0.883313	0.913792	0.97192
BMI	miR-34b-3p	Yes	0	-0.094369	-0.066116	-0.0245248	0.619876	0.830081	0.925562	0.901338	0.979039	0.98341
BMI	miR-509-3-5p	Yes	0	0.131538	0.049587	0.120172	0.488392	0.872195	0.645939	0.883313	0.979039	0.880679
BMI	miR-651-5p	Yes	0	-0.0676608	-0.187329	-0.0551809	0.722399	0.539988	0.833398	0.937755	0.94084	0.963072
Ca	let-7f-5p	Yes	0	-0.253077	-0.227273	-0.476923	0.22224	0.501536	0.0846484	0.786731	0.94084	0.532355
Ca	miR-125b-2-3p	Yes	0	-0.156154	-0.1	-0.151648	0.456037	0.769875	0.604791	0.871921	0.978872	0.862401
Ca	miR-195-3p	Yes	0	-0.267692	-0.272727	-0.169231	0.195769	0.417141	0.563017	0.76792	0.936956	0.847251
Ca	miR-202-5p	Yes	0	0.330769	0.1	0.437363	0.106308	0.769875	0.117845	0.70256	0.978872	0.564552
Ca	miR-203a-3p	Yes	0	-0.248462	-0.318182	-0.248352	0.231073	0.340298	0.39192	0.793673	0.913792	0.788456
Ca	miR-23b-3p	Yes	0	-0.269231	-0.327273	-0.147253	0.193114	0.325895	0.615419	0.764907	0.913792	0.867675
Ca	miR-378c	Yes	0	-0.307692	-0.363636	-0.296703	0.134583	0.271638	0.302967	0.716243	0.913792	0.726052
Ca	miR-506-3p	Yes	0	0.343077	0.236364	0.498901	0.0931594	0.484091	0.0693635	0.685317	0.94084	0.493252
Ca	miR-651-5p	Yes	0	-0.103077	-0.136364	-0.151648	0.623916	0.689309	0.604791	0.901338	0.978587	0.862401
Ca	miR-760-5p	Yes	0	-0.266923	-0.0636364	-0.213187	0.197106	0.852539	0.464303	0.769439	0.979039	0.822739
Cd	miR-12136-3p	Yes	0	0.236974	0.188776	NA	0.254059	0.578281	NA	0.822558	0.943087	NA
Cd	miR-1233-5p	Yes	0	0.0359546	0.498908	NA	0.864519	0.118238	NA	0.974052	0.838287	NA
Cd	miR-203a-3p	Yes	0	0.218996	0.20226	NA	0.292911	0.550892	NA	0.842734	0.94084	NA
Cd	miR-23b-3p	Yes	0	0.0996924	0.06742	NA	0.63541	0.843862	NA	0.908059	0.979039	NA
Cd	miR-3135a-3p	Yes	0	0.0457604	0.310132	NA	0.828051	0.353325	NA	0.974052	0.913792	NA
Cd	miR-3160-3p	Yes	0	0.294174	0.3371	NA	0.153471	0.310699	NA	0.734502	0.913792	NA
Cd	miR-3160-5p	Yes	0	0.215728	0.26968	NA	0.300354	0.422572	NA	0.844482	0.936956	NA
Cd	miR-320a-3p	Yes	0	0.171602	0.256196	NA	0.412107	0.447002	NA	0.84903	0.936956	NA
Cd	miR-378c	Yes	0	0.215728	0.26968	NA	0.300354	0.422572	NA	0.844482	0.936956	NA
Cd	miR-4473-5p	Yes	0	0.362815	0.3371	NA	0.074667	0.310699	NA	0.685317	0.913792	NA
Cd	miR-509-3-5p	Yes	0	0.246779	0.377552	NA	0.23435	0.25232	NA	0.793786	0.913792	NA
Cd	miR-664a-5p	Yes	0	0.127475	0.026968	NA	0.543697	0.937266	NA	0.899424	0.982926	NA
Co	miR-12136-3p	Yes	0	-0.168558	-0.284289	-0.302758	0.420572	0.39685	0.29273	0.84903	0.922244	0.712505
Co	miR-1233-5p	Yes	0	-0.370633	-0.463286	-0.19878	0.0681714	0.151251	0.495699	0.685317	0.907859	0.832631
Co	miR-1246	Yes	0	0.0170015	0.0631754	0.155966	0.935712	0.853597	0.594421	0.979764	0.979039	0.862401
Co	miR-1268b	Yes	0	0.0204018	0.105292	0.259944	0.922888	0.758002	0.369447	0.974052	0.978872	0.772779
Co	miR-195-3p	Yes	0	0.275425	0.231643	0.217129	0.182675	0.493115	0.455882	0.747921	0.94084	0.813114
Co	miR-200a-5p	Yes	0	0.0816073	0.115822	0.00305816	0.698168	0.734521	0.991722	0.931998	0.978872	0.994965
Co	miR-202-5p	Yes	0	0.0806357	0.252702	0.0886867	0.701599	0.453438	0.76304	0.931998	0.938585	0.934896
Co	miR-3160-3p	Yes	0	-0.210333	-0.357994	-0.437317	0.312893	0.2797	0.117888	0.844482	0.913792	0.564552
Co	miR-34b-3p	Yes	0	-0.124354	-0.168468	-0.00917448	0.553687	0.620485	0.975168	0.899424	0.96285	0.993529
Co	miR-378c	Yes	0	-0.190903	-0.0842339	-0.253827	0.360668	0.805501	0.381216	0.84903	0.979039	0.779754
Co	miR-486-3p	Yes	0	-0.0208876	-0.157938	-0.0886867	0.921058	0.642789	0.76304	0.974052	0.965672	0.934896
Co	miR-486-5p	Yes	0	-0.194789	-0.0631754	-0.504597	0.350788	0.853597	0.0657472	0.847519	0.979039	0.485642
Co	miR-514a-3p	Yes	0	-0.123382	-0.126351	-0.00917448	0.556814	0.711243	0.975168	0.899424	0.978872	0.993529
Co	miR-664a-5p	Yes	0	-0.188474	-0.147409	-0.529062	0.366925	0.66536	0.0517348	0.84903	0.967987	0.478571
Co	miR-760-5p	Yes	0	-0.0952085	-0.13688	-0.284409	0.650764	0.688183	0.324379	0.91272	0.978587	0.747879
Cr	let-7c-5p	Yes	0	0.234993	0.2	0.227191	0.258166	0.555445	0.434735	0.822558	0.94084	0.802096
Cr	let-7f-5p	Yes	0	0.115794	0.3	0.00360621	0.581505	0.370083	0.990238	0.899424	0.913792	0.994965
Cr	miR-1233-5p	Yes	0	0.273137	0.1	0.461595	0.186484	0.769875	0.0966147	0.75337	0.978872	0.558272
Cr	miR-1268b	Yes	0	0.173691	0	0.31374	0.406352	1	0.274684	0.84903	1	0.700375
Cr	miR-135a-2-3p	Yes	0	0.236355	0.4	0.205554	0.255336	0.222868	0.480816	0.822558	0.913792	0.824822
Cr	miR-195-3p	Yes	0	0.0674328	0	0.086549	0.748766	1	0.768608	0.952302	1	0.937495
Cr	miR-320a-3p	Yes	0	0.292209	0.2	0.346196	0.156366	0.555445	0.225313	0.734502	0.94084	0.677185
Cr	miR-486-3p	Yes	0	0.20298	0	0.400289	0.330494	1	0.156122	0.844482	1	0.620648
Cr	miR-506-3p	Yes	0	0.193444	0.2	0.137036	0.35419	0.555445	0.640392	0.848382	0.94084	0.876303
Cr	miR-509-5p	Yes	0	0.358961	0.3	0.360621	0.0780378	0.370083	0.205273	0.685317	0.913792	0.648401
Cr	miR-6507-5p	Yes	0	0.148488	0.4	0.198342	0.478713	0.222868	0.496671	0.882141	0.913792	0.832631
Cr	miR-651-5p	Yes	0	-0.213197	-0.1	-0.421927	0.306197	0.769875	0.132909	0.844482	0.978872	0.580743
Cr	miR-664a-5p	Yes	0	0.177096	0	0.31374	0.397067	1	0.274684	0.84903	1	0.700375
Cu	let-7c-5p	Yes	0	-0.273846	-0.0181818	-0.494505	0.185297	0.957685	0.0722497	0.751071	0.986419	0.499277
Cu	let-7f-5p	Yes	0	-0.252308	-0.0909091	-0.52967	0.223696	0.790373	0.0514166	0.788449	0.978872	0.478571
Cu	miR-12136-3p	Yes	0	0.220769	0.236364	0.0681319	0.288922	0.484091	0.816984	0.842734	0.94084	0.955783
Cu	miR-1246	Yes	0	0.140769	0.3	0.204396	0.502115	0.370083	0.483346	0.883925	0.913792	0.824822
Cu	miR-125b-2-3p	Yes	0	-0.195385	-0.0636364	-0.265934	0.349287	0.852539	0.358113	0.847519	0.979039	0.766983
Cu	miR-135a-2-3p	Yes	0	-0.2	-0.109091	-0.410989	0.337793	0.749509	0.144333	0.844482	0.978872	0.601663
Cu	miR-200a-5p	Yes	0	-0.152308	-0.0545455	-0.178022	0.467344	0.873447	0.542597	0.879706	0.979039	0.843351
Cu	miR-203a-3p	Yes	0	-0.199231	-0.409091	-0.393407	0.339693	0.211545	0.164032	0.844482	0.913792	0.620648
Cu	miR-23a-3p	Yes	0	-0.193077	-0.1	-0.336264	0.35512	0.769875	0.239792	0.848382	0.978872	0.693867
Cu	miR-23b-3p	Yes	0	-0.219231	-0.372727	-0.23956	0.292381	0.258926	0.40943	0.842734	0.913792	0.788456
Cu	miR-320a-3p	Yes	0	-0.243846	-0.245455	-0.375824	0.240136	0.466922	0.18541	0.800016	0.94084	0.620648
Cu	miR-320c	Yes	0	-0.205385	-0.390909	-0.142857	0.324673	0.23454	0.626117	0.844482	0.913792	0.873354
Cu	miR-378c	Yes	0	-0.0115385	-0.0727273	-0.0945055	0.956345	0.831716	0.747938	0.989716	0.979039	0.929761
Cu	miR-486-3p	Yes	0	-0.224615	-0.436364	-0.2	0.280388	0.179665	0.493004	0.83772	0.913792	0.831609
Cu	miR-486-5p	Yes	0	-0.239231	-0.190909	-0.428571	0.24943	0.573913	0.126274	0.819747	0.943087	0.567552
Cu	miR-506-3p	Yes	0	0.226154	0.0545455	0.525275	0.27702	0.873447	0.0537475	0.833802	0.979039	0.478571
Cu	miR-509-3-5p	Yes	0	0.333077	0.409091	0.292308	0.103744	0.211545	0.310526	0.693706	0.913792	0.736062
Cu	miR-514a-3p	Yes	0	0.0792308	0.209091	0.38022	0.706571	0.537221	0.179906	0.931998	0.94084	0.620648
Cu	miR-651-5p	Yes	0	-0.239231	-0.463636	-0.226374	0.24943	0.150901	0.436435	0.819747	0.907859	0.802096
Cu	miR-760-5p	Yes	0	-0.11	-0.0181818	-0.314286	0.600672	0.957685	0.273805	0.900023	0.986419	0.700375
EMSA (mean)	let-7c-5p	Yes	0	0.0376066	0.355578	0.181835	0.843595	0.212147	0.500316	0.974052	0.913792	0.835433
EMSA (mean)	let-7f-5p	Yes	0	0.0357263	0.466695	0.205048	0.851327	0.09251	0.446174	0.974052	0.838287	0.806374
EMSA (mean)	miR-125b-2-3p	Yes	0	0.0218588	0.0177789	0.324981	0.908721	0.951897	0.219388	0.974052	0.986419	0.669271
EMSA (mean)	miR-200a-5p	Yes	0	0.0220939	0.231125	0.284359	0.907744	0.426603	0.28579	0.974052	0.936956	0.702042
EMSA (mean)	miR-23a-3p	Yes	0	0.100128	0.266683	0.268883	0.598579	0.35671	0.313938	0.899719	0.913792	0.736131
EMSA (mean)	miR-23b-3p	Yes	0	0.145961	0.364467	0.384948	0.441522	0.200127	0.140931	0.858397	0.913792	0.596627
EMSA (mean)	miR-486-3p	Yes	0	-0.201901	-0.300019	-0.177966	0.28465	0.297336	0.509629	0.842734	0.913792	0.839154
EMSA (mean)	miR-486-5p	Yes	0	-0.250319	-0.275573	-0.255343	0.182154	0.340282	0.339845	0.747921	0.913792	0.753058
EMSA (mean)	miR-760-5p	Yes	0	0.011282	0.400025	0.226326	0.952817	0.156422	0.399291	0.987222	0.907859	0.788456
Fe	miR-651-5p	Yes	0	-0.168462	-0.0818182	-0.415385	0.420842	0.81099	0.139666	0.84903	0.979039	0.596601
Hg	let-7c-5p	Yes	0	NA	NA	NA	NA	NA	NA	NA	NA	NA
Hg	let-7f-5p	Yes	0	NA	NA	NA	NA	NA	NA	NA	NA	NA
Hg	miR-12136-3p	Yes	0	NA	NA	NA	NA	NA	NA	NA	NA	NA
Hg	miR-1233-5p	Yes	0	NA	NA	NA	NA	NA	NA	NA	NA	NA
Hg	miR-1246	Yes	0	NA	NA	NA	NA	NA	NA	NA	NA	NA
Hg	miR-125b-2-3p	Yes	0	NA	NA	NA	NA	NA	NA	NA	NA	NA
Hg	miR-1268b	Yes	0	NA	NA	NA	NA	NA	NA	NA	NA	NA
Hg	miR-135a-2-3p	Yes	0	NA	NA	NA	NA	NA	NA	NA	NA	NA
Hg	miR-195-3p	Yes	0	NA	NA	NA	NA	NA	NA	NA	NA	NA
Hg	miR-200a-5p	Yes	0	NA	NA	NA	NA	NA	NA	NA	NA	NA
Hg	miR-202-5p	Yes	0	NA	NA	NA	NA	NA	NA	NA	NA	NA
Hg	miR-203a-3p	Yes	0	NA	NA	NA	NA	NA	NA	NA	NA	NA
Hg	miR-23a-3p	Yes	0	NA	NA	NA	NA	NA	NA	NA	NA	NA
Hg	miR-23b-3p	Yes	0	NA	NA	NA	NA	NA	NA	NA	NA	NA
Hg	miR-3135a-3p	Yes	0	NA	NA	NA	NA	NA	NA	NA	NA	NA
Hg	miR-3160-3p	Yes	0	NA	NA	NA	NA	NA	NA	NA	NA	NA
Hg	miR-3160-5p	Yes	0	NA	NA	NA	NA	NA	NA	NA	NA	NA
Hg	miR-320a-3p	Yes	0	NA	NA	NA	NA	NA	NA	NA	NA	NA
Hg	miR-320c	Yes	0	NA	NA	NA	NA	NA	NA	NA	NA	NA
Hg	miR-34b-3p	Yes	0	NA	NA	NA	NA	NA	NA	NA	NA	NA
Hg	miR-378c	Yes	0	NA	NA	NA	NA	NA	NA	NA	NA	NA
Hg	miR-4473-5p	Yes	0	NA	NA	NA	NA	NA	NA	NA	NA	NA
Hg	miR-486-3p	Yes	0	NA	NA	NA	NA	NA	NA	NA	NA	NA
Hg	miR-486-5p	Yes	0	NA	NA	NA	NA	NA	NA	NA	NA	NA
Hg	miR-506-3p	Yes	0	NA	NA	NA	NA	NA	NA	NA	NA	NA
Hg	miR-509-3-5p	Yes	0	NA	NA	NA	NA	NA	NA	NA	NA	NA
Hg	miR-509-5p	Yes	0	NA	NA	NA	NA	NA	NA	NA	NA	NA
Hg	miR-514a-3p	Yes	0	NA	NA	NA	NA	NA	NA	NA	NA	NA
Hg	miR-6507-5p	Yes	0	NA	NA	NA	NA	NA	NA	NA	NA	NA
Hg	miR-651-5p	Yes	0	NA	NA	NA	NA	NA	NA	NA	NA	NA
Hg	miR-664a-5p	Yes	0	NA	NA	NA	NA	NA	NA	NA	NA	NA
Hg	miR-760-5p	Yes	0	NA	NA	NA	NA	NA	NA	NA	NA	NA
Histone (%)	let-7f-5p	Yes	0	0.14584	0.523057	0.0222895	0.441905	0.0549522	0.934698	0.858397	0.838287	0.984853
Histone (%)	miR-125b-2-3p	Yes	0	0.115369	0.278046	0.221409	0.543794	0.335788	0.409885	0.899424	0.913792	0.788456
Histone (%)	miR-195-3p	Yes	0	0.281445	0.490022	0.317996	0.131892	0.0752805	0.230033	0.712803	0.838287	0.683813
Histone (%)	miR-200a-5p	Yes	0	0.196546	0.302822	0.372977	0.297883	0.292622	0.154781	0.844482	0.913792	0.620648
Histone (%)	miR-203a-3p	Yes	0	0.266094	0.445975	0.325426	0.15523	0.109967	0.218721	0.734502	0.838287	0.669271
Histone (%)	miR-3135a-3p	Yes	0	-0.18701	-0.49828	-0.120363	0.3224	0.069766	0.657029	0.844482	0.838287	0.889679
Histone (%)	miR-34b-3p	Yes	0	-0.0823402	-0.324846	-0.243698	0.665329	0.257123	0.363065	0.923561	0.913792	0.770009
Histone (%)	miR-486-5p	Yes	0	-0.224226	-0.0770821	-0.361089	0.233578	0.793388	0.169414	0.793786	0.979039	0.620648
Histone (%)	miR-760-5p	Yes	0	0.123743	0.181693	0.40864	0.514737	0.534165	0.116067	0.886573	0.94084	0.564552
Immotility (%)	miR-12136-3p	Yes	0	0.185241	0.20785	0.0970257	0.32708	0.475819	0.720743	0.844482	0.94084	0.929761
Immotility (%)	miR-1233-5p	Yes	0	-0.274816	-0.192206	-0.211964	0.141633	0.510346	0.43064	0.724337	0.94084	0.802096
Immotility (%)	miR-1268b	Yes	0	-0.255412	-0.107278	-0.234354	0.173127	0.71509	0.382317	0.741277	0.978872	0.779754
Immotility (%)	miR-200a-5p	Yes	0	0.190656	0.127392	0.176139	0.312883	0.664293	0.514055	0.844482	0.967987	0.839154
Immotility (%)	miR-23a-3p	Yes	0	0.310691	0.402291	0.171661	0.0947098	0.15387	0.524978	0.685317	0.907859	0.841427
Immotility (%)	miR-23b-3p	Yes	0	0.302343	0.259254	0.25973	0.104398	0.370764	0.331321	0.693706	0.913792	0.748914
Immotility (%)	miR-3135a-3p	Yes	0	-0.210737	-0.270429	-0.152256	0.263644	0.349735	0.57349	0.82677	0.913792	0.855908
Immotility (%)	miR-3160-3p	Yes	0	-0.171478	-0.321833	-0.325409	0.364909	0.261819	0.218746	0.84903	0.913792	0.669271
Immotility (%)	miR-320a-3p	Yes	0	0.319265	0.205615	0.291077	0.0854844	0.480682	0.274058	0.685317	0.94084	0.700375
Immotility (%)	miR-320c	Yes	0	-0.00699449	-0.0558738	-0.0283614	0.970738	0.849532	0.916961	0.997124	0.979039	0.980013
Immotility (%)	miR-378c	Yes	0	0.354012	0.444755	0.210471	0.0549482	0.11106	0.433969	0.685317	0.838287	0.802096
Immotility (%)	miR-4473-5p	Yes	0	0.0807751	0.0357592	0.0537373	0.671333	0.903405	0.843315	0.926608	0.982926	0.965818
Immotility (%)	miR-486-5p	Yes	0	0.120711	0.0558738	0.0865768	0.525168	0.849532	0.749867	0.896039	0.979039	0.93028
Immotility (%)	miR-651-5p	Yes	0	0.134926	0.0670485	0.0014927	0.477159	0.81985	0.995622	0.882141	0.979039	0.995622
Immotility (%)	miR-760-5p	Yes	0	0.157714	0.2302	0.0612008	0.405206	0.428509	0.821858	0.84903	0.936956	0.959423
K	let-7c-5p	Yes	0	-0.168879	-0.0727273	-0.215622	0.419676	0.831716	0.459093	0.84903	0.979039	0.817502
K	miR-1246	Yes	0	0.187344	0.0454545	0.268427	0.369858	0.894427	0.353453	0.84903	0.982926	0.763011
K	miR-125b-2-3p	Yes	0	-0.372379	-0.372727	-0.264027	0.0667816	0.258926	0.361702	0.685317	0.913792	0.770009
K	miR-200a-5p	Yes	0	-0.216195	-0.1	-0.193619	0.299282	0.769875	0.50718	0.844482	0.978872	0.839154
K	miR-202-5p	Yes	0	-0.0257742	-0.327273	-0.00880089	0.902667	0.325895	0.976179	0.974052	0.913792	0.993529
K	miR-506-3p	Yes	0	-0.116946	-0.4	-0.0330033	0.577727	0.222868	0.910821	0.899424	0.913792	0.975472
K	miR-509-5p	Yes	0	-0.00653972	-0.145455	-0.09901	0.97525	0.669579	0.736305	0.99972	0.967987	0.929761
K	miR-6507-5p	Yes	0	-0.253895	-0.2	-0.244225	0.220698	0.555445	0.40009	0.786731	0.94084	0.788456
K	miR-760-5p	Yes	0	-0.176572	-0.0727273	-0.349835	0.398487	0.831716	0.220147	0.84903	0.979039	0.669271
Li	let-7c-5p	Yes	0	0.141535	0.1	NA	0.499769	0.769875	NA	0.883313	0.978872	NA
Li	let-7f-5p	Yes	0	0.169842	0.1	NA	0.41699	0.769875	NA	0.84903	0.978872	NA
Li	miR-1246	Yes	0	0.169842	0.4	NA	0.41699	0.222868	NA	0.84903	0.913792	NA
Li	miR-135a-2-3p	Yes	0	0.113228	0	NA	0.589961	1	NA	0.899424	1	NA
Li	miR-195-3p	Yes	0	0.141535	0.1	NA	0.499769	0.769875	NA	0.883313	0.978872	NA
Li	miR-200a-5p	Yes	0	0.113228	0.2	NA	0.589961	0.555445	NA	0.899424	0.94084	NA
Li	miR-202-5p	Yes	0	0.0283069	0.3	NA	0.893153	0.370083	NA	0.974052	0.913792	NA
Li	miR-3160-3p	Yes	0	0.0849208	0	NA	0.68651	1	NA	0.927659	1	NA
Li	miR-3160-5p	Yes	0	0.141535	0	NA	0.499769	1	NA	0.883313	1	NA
Li	miR-34b-3p	Yes	0	0.141535	0.3	NA	0.499769	0.370083	NA	0.883313	0.913792	NA
Li	miR-486-3p	Yes	0	0.169842	0.1	NA	0.41699	0.769875	NA	0.84903	0.978872	NA
Li	miR-486-5p	Yes	0	0.283069	0.4	NA	0.170337	0.222868	NA	0.734502	0.913792	NA
Li	miR-506-3p	Yes	0	0.141535	0.3	NA	0.499769	0.370083	NA	0.883313	0.913792	NA
Li	miR-509-3-5p	Yes	0	0.283069	0.5	NA	0.170337	0.117307	NA	0.734502	0.838287	NA
Li	miR-509-5p	Yes	0	0	0.1	NA	1	0.769875	NA	1	0.978872	NA
Li	miR-514a-3p	Yes	0	0.169842	0.5	NA	0.41699	0.117307	NA	0.84903	0.838287	NA
Li	miR-651-5p	Yes	0	0.113228	0	NA	0.589961	1	NA	0.899424	1	NA
Li	miR-760-5p	Yes	0	0.254762	0.2	NA	0.219072	0.555445	NA	0.785814	0.94084	NA
Mg	let-7c-5p	Yes	0	-0.141566	-0.109091	-0.433444	0.499674	0.749509	0.121554	0.883313	0.978872	0.565173
Mg	miR-12136-3p	Yes	0	-0.200038	-0.0454545	-0.222222	0.337698	0.894427	0.445116	0.844482	0.982926	0.806374
Mg	miR-1233-5p	Yes	0	-0.016157	-0.190909	-0.0440044	0.938899	0.573913	0.881262	0.979764	0.943087	0.975395
Mg	miR-125b-2-3p	Yes	0	-0.169648	-0.427273	-0.0550055	0.417529	0.189944	0.851846	0.84903	0.913792	0.969649
Mg	miR-135a-2-3p	Yes	0	-0.350452	-0.427273	-0.440044	0.0858869	0.189944	0.115352	0.685317	0.913792	0.564552
Mg	miR-23a-3p	Yes	0	-0.0453933	-0.0545455	-0.169417	0.829411	0.873447	0.562581	0.974052	0.979039	0.847251
Mg	miR-23b-3p	Yes	0	0.126178	0.209091	0.019802	0.547839	0.537221	0.94643	0.899424	0.94084	0.984853
Mg	miR-3160-3p	Yes	0	-0.305059	-0.0909091	-0.389439	0.138124	0.790373	0.168708	0.72396	0.978872	0.620648
Mg	miR-320a-3p	Yes	0	-0.246971	-0.0454545	-0.345435	0.233976	0.894427	0.226404	0.793786	0.982926	0.678587
Mg	miR-320c	Yes	0	-0.290056	-0.0818182	-0.349835	0.159582	0.81099	0.220147	0.734502	0.979039	0.669271
Mg	miR-486-5p	Yes	0	-0.186959	-0.0545455	-0.376238	0.37086	0.873447	0.184888	0.84903	0.979039	0.620648
Mg	miR-509-3-5p	Yes	0	0.184266	0.0363636	0.268427	0.377913	0.915468	0.353453	0.84903	0.982926	0.763011
Mg	miR-509-5p	Yes	0	-0.0538565	-0.0636364	-0.107811	0.798197	0.852539	0.713728	0.965778	0.979039	0.928871
Mg	miR-514a-3p	Yes	0	0.17388	0.0818182	0.184819	0.405834	0.81099	0.527033	0.84903	0.979039	0.841427
Mg	miR-6507-5p	Yes	0	-0.311598	-0.390909	-0.486249	0.129452	0.23454	0.0778996	0.707459	0.913792	0.518916
Mg	miR-664a-5p	Yes	0	-0.189267	-0.118182	-0.182618	0.364875	0.729285	0.53205	0.84903	0.978872	0.842606
Mg	miR-760-5p	Yes	0	-0.213503	-0.336364	-0.0924093	0.305487	0.311824	0.753369	0.844482	0.913792	0.932498
Mn	miR-1246	Yes	0	0.164004	0.136364	0.0925112	0.433413	0.689309	0.753105	0.855067	0.978587	0.932498
Mn	miR-1268b	Yes	0	0.279885	0.0363636	0.530838	0.175404	0.915468	0.0508098	0.742644	0.982926	0.478571
Mn	miR-195-3p	Yes	0	0.128585	0.254545	0.0638768	0.540166	0.450037	0.828254	0.899424	0.936956	0.961136
Mn	miR-320c	Yes	0	0.229452	0.3	0.154185	0.269886	0.370083	0.598689	0.82677	0.913792	0.862401
Mn	miR-486-5p	Yes	0	-0.0839269	-0.0454545	-0.07489	0.69	0.894427	0.799153	0.927659	0.982926	0.949212
Mn	miR-509-3-5p	Yes	0	-0.0754572	-0.190909	-0.0352424	0.719983	0.573913	0.904795	0.937755	0.943087	0.975472
Mn	miR-664a-5p	Yes	0	-0.0650626	-0.0272727	-0.0484583	0.757332	0.936558	0.869334	0.954798	0.982926	0.97192
Mo	let-7c-5p	Yes	0	0.212045	0.295573	0.194799	0.308878	0.377529	0.504546	0.844482	0.913792	0.838086
Mo	let-7f-5p	Yes	0	0.307466	0.448127	0.152553	0.134885	0.166878	0.602612	0.716243	0.913792	0.862401
Mo	miR-12136-3p	Yes	0	-0.051788	-0.00953463	-0.105614	0.8058	0.977804	0.719345	0.970377	0.992245	0.929761
Mo	miR-1246	Yes	0	0.115402	0.114416	0.115002	0.582794	0.737645	0.695441	0.899424	0.978872	0.914921
Mo	miR-1268b	Yes	0	-0.168821	-0.0190693	-0.241738	0.419837	0.955622	0.405055	0.84903	0.986419	0.788456
Mo	miR-135a-2-3p	Yes	0	0.0734003	0.12395	0.0445925	0.727327	0.716531	0.879686	0.940883	0.978872	0.975395
Mo	miR-195-3p	Yes	0	0.277698	0.381385	0.265208	0.178943	0.247141	0.359477	0.742644	0.913792	0.768391
Mo	miR-200a-5p	Yes	0	0.154548	0.0667424	0.204187	0.460739	0.845415	0.483804	0.875404	0.979039	0.824822
Mo	miR-203a-3p	Yes	0	0.161481	0.343247	0.0117349	0.440618	0.301394	0.968241	0.858397	0.913792	0.993515
Mo	miR-23a-3p	Yes	0	0.0835948	0.171623	0.0211227	0.691167	0.613856	0.942863	0.927659	0.956323	0.984853
Mo	miR-23b-3p	Yes	0	0.228764	0.276504	0.218268	0.271363	0.410458	0.453463	0.82677	0.936383	0.81273
Mo	miR-3135a-3p	Yes	0	-0.228357	-0.505335	-0.190105	0.272242	0.112825	0.515068	0.82677	0.838287	0.839154
Mo	miR-320c	Yes	0	0.38576	0.476731	0.38725	0.056843	0.138185	0.171324	0.685317	0.905801	0.620648
Mo	miR-378c	Yes	0	0.257717	0.362316	0.23235	0.21359	0.273513	0.424087	0.784671	0.913792	0.802096
Mo	miR-506-3p	Yes	0	-0.102353	-0.238366	-0.0445925	0.626368	0.480286	0.879686	0.902275	0.94084	0.975395
Mo	miR-509-3-5p	Yes	0	-0.183909	-0.295573	-0.105614	0.378856	0.377529	0.719345	0.84903	0.913792	0.929761
Mo	miR-6507-5p	Yes	0	0.278513	0.295573	0.274596	0.177617	0.377529	0.342067	0.742644	0.913792	0.753378
Mo	miR-664a-5p	Yes	0	0.059128	0.0381385	0.143165	0.778902	0.911356	0.625365	0.958669	0.982926	0.873354
Mo	miR-760-5p	Yes	0	0.143946	0.076277	0.241738	0.492416	0.823611	0.405055	0.883313	0.979039	0.788456
Na	let-7c-5p	Yes	0	-0.0746154	-0.0909091	-0.0241758	0.722986	0.790373	0.934619	0.937755	0.978872	0.984853
Na	let-7f-5p	Yes	0	-0.0361538	-0.118182	-0.0989011	0.863775	0.729285	0.736585	0.974052	0.978872	0.929761
Na	miR-12136-3p	Yes	0	0.219231	0.409091	0.00659341	0.292381	0.211545	0.982153	0.842734	0.913792	0.99403
Na	miR-1246	Yes	0	-0.333846	-0.245455	-0.336264	0.1029	0.466922	0.239792	0.693706	0.94084	0.693867
Na	miR-135a-2-3p	Yes	0	-0.0392308	-0.0272727	-0.147253	0.852301	0.936558	0.615419	0.974052	0.982926	0.867675
Na	miR-195-3p	Yes	0	0.148462	0.2	0.00659341	0.478794	0.555445	0.982153	0.882141	0.94084	0.99403
Na	miR-203a-3p	Yes	0	-0.0215385	-0.109091	-0.213187	0.918606	0.749509	0.464303	0.974052	0.978872	0.822739
Na	miR-23b-3p	Yes	0	-0.207692	-0.163636	-0.410989	0.319146	0.630685	0.144333	0.844482	0.964179	0.601663
Na	miR-3135a-3p	Yes	0	-0.113846	-0.318182	-0.00659341	0.587918	0.340298	0.982153	0.899424	0.913792	0.99403
Na	miR-3160-5p	Yes	0	-0.103077	-0.409091	-0.0549451	0.623916	0.211545	0.852008	0.901338	0.913792	0.969649
Na	miR-320c	Yes	0	-0.180769	-0.563636	-0.0637363	0.387188	0.0709517	0.828626	0.84903	0.838287	0.961136
Na	miR-34b-3p	Yes	0	0.149231	0	0.393407	0.476492	1	0.164032	0.882141	1	0.620648
Na	miR-4473-5p	Yes	0	0.118462	0.109091	0.103297	0.572771	0.749509	0.725282	0.899424	0.978872	0.929761
Na	miR-506-3p	Yes	0	-0.346154	-0.0363636	-0.446154	0.0900713	0.915468	0.109807	0.685317	0.982926	0.558272
Na	miR-509-5p	Yes	0	-0.291538	-0.0363636	-0.437363	0.157362	0.915468	0.117845	0.734502	0.982926	0.564552
Na	miR-651-5p	Yes	0	-0.276154	-0.554545	-0.16044	0.181472	0.0766523	0.583753	0.747921	0.838287	0.861862
Na	miR-664a-5p	Yes	0	0.184615	0	0.0813187	0.376995	1	0.782275	0.84903	1	0.941884
Ni	miR-12136-3p	Yes	0	0.239384	0.0636364	0.186564	0.249117	0.852539	0.523069	0.819747	0.979039	0.841427
Ni	miR-202-5p	Yes	0	0.0254828	0.172727	0.168582	0.903762	0.611542	0.564537	0.974052	0.956323	0.848365
Ni	miR-320a-3p	Yes	0	-0.0362937	-0.0272727	-0.258492	0.863253	0.936558	0.372222	0.974052	0.982926	0.774336
Ni	miR-320c	Yes	0	0.352126	0.181818	0.321429	0.0842974	0.592615	0.262451	0.685317	0.943087	0.700375
Ni	miR-378c	Yes	0	-0.249423	-0.518182	-0.0516984	0.229215	0.102492	0.860672	0.793061	0.838287	0.970374
Ni	miR-651-5p	Yes	0	-0.122009	-0.218182	-0.37088	0.561248	0.519248	0.191728	0.899424	0.94084	0.630213
Nonprogressive motility (%)	let-7f-5p	Yes	0	-0.18669	-0.408623	-0.135638	0.323244	0.146887	0.616464	0.844482	0.907859	0.867675
Nonprogressive motility (%)	miR-1233-5p	Yes	0	0.227335	0.262686	0.29748	0.226989	0.364235	0.263154	0.793061	0.913792	0.700375
Nonprogressive motility (%)	miR-1246	Yes	0	-0.0946079	-0.0471488	-0.251239	0.618986	0.872838	0.347929	0.901338	0.979039	0.760133
Nonprogressive motility (%)	miR-125b-2-3p	Yes	0	-0.188068	-0.244725	-0.177255	0.319621	0.399096	0.51135	0.844482	0.922244	0.839154
Nonprogressive motility (%)	miR-1268b	Yes	0	0.259483	0.428829	0.075526	0.166142	0.126021	0.781017	0.734502	0.852622	0.941884
Nonprogressive motility (%)	miR-195-3p	Yes	0	-0.210112	-0.262686	-0.0554885	0.265095	0.364235	0.838271	0.82677	0.913792	0.965818
Nonprogressive motility (%)	miR-200a-5p	Yes	0	-0.206897	-0.226763	-0.208082	0.272644	0.435625	0.439325	0.82677	0.936956	0.806046
Nonprogressive motility (%)	miR-202-5p	Yes	0	0.178653	0.0830716	0.373006	0.344877	0.777688	0.154747	0.846327	0.978872	0.620648
Nonprogressive motility (%)	miR-203a-3p	Yes	0	-0.30472	-0.233499	-0.368382	0.101566	0.421735	0.160333	0.693706	0.936956	0.620648
Nonprogressive motility (%)	miR-23a-3p	Yes	0	-0.207357	-0.379435	-0.12639	0.271557	0.180881	0.640908	0.82677	0.913792	0.876303
Nonprogressive motility (%)	miR-23b-3p	Yes	0	-0.246853	-0.300854	-0.171089	0.188483	0.295927	0.526379	0.754828	0.913792	0.841427
Nonprogressive motility (%)	miR-3135a-3p	Yes	0	0.0769264	0.161653	0.0369923	0.686184	0.580873	0.891812	0.927659	0.943087	0.975472
Nonprogressive motility (%)	miR-3160-3p	Yes	0	0.100349	0.116749	0.0277442	0.597768	0.691019	0.918762	0.899719	0.978872	0.980822
Nonprogressive motility (%)	miR-34b-3p	Yes	0	0.104482	0.18635	0.0709019	0.582688	0.523555	0.794147	0.899424	0.94084	0.948467
Nonprogressive motility (%)	miR-486-3p	Yes	0	0.335261	0.341267	0.258946	0.0701258	0.232429	0.332835	0.685317	0.913792	0.748914
Nonprogressive motility (%)	miR-486-5p	Yes	0	0.173601	0.276157	0.10327	0.358911	0.339217	0.703505	0.84903	0.913792	0.918864
Nonprogressive motility (%)	miR-506-3p	Yes	0	0.20552	0.264931	0.161841	0.275921	0.359997	0.549291	0.833802	0.913792	0.84451
Nonprogressive motility (%)	miR-509-3-5p	Yes	0	0.0594744	0.0493939	0.146428	0.754897	0.866831	0.588417	0.954333	0.979039	0.861862
Nonprogressive motility (%)	miR-509-5p	Yes	0	0.226646	0.177369	0.292856	0.228438	0.544102	0.271002	0.793061	0.94084	0.700375
Nonprogressive motility (%)	miR-514a-3p	Yes	0	0.170845	0.287383	0.211164	0.366707	0.319123	0.432421	0.84903	0.913792	0.802096
Nonprogressive motility (%)	miR-651-5p	Yes	0	0.0725634	0.110014	0.104812	0.703158	0.70811	0.699271	0.931998	0.978872	0.916801
Nonprogressive motility (%)	miR-760-5p	Yes	0	-0.178882	-0.253705	-0.141804	0.344247	0.381453	0.600373	0.846327	0.913792	0.862401
PRM1 / PRM2 ratio	miR-1246	Yes	0	-0.173562	-0.401831	-0.259626	0.406706	0.22056	0.370053	0.84903	0.913792	0.772779
PRM1 / PRM2 ratio	miR-1268b	Yes	0	0.100058	0.0228313	0.178218	0.634165	0.946876	0.542145	0.908059	0.986419	0.843351
PRM1 / PRM2 ratio	miR-195-3p	Yes	0	0.169713	0.196349	0.154015	0.417347	0.562833	0.599097	0.84903	0.943087	0.862401
PRM1 / PRM2 ratio	miR-203a-3p	Yes	0	-0.283625	-0.59818	-0.138614	0.169463	0.0518973	0.636511	0.734502	0.838287	0.876303
PRM1 / PRM2 ratio	miR-23a-3p	Yes	0	-0.193573	-0.0547951	-0.279428	0.353861	0.872871	0.333291	0.848382	0.979039	0.748914
PRM1 / PRM2 ratio	miR-23b-3p	Yes	0	-0.221666	-0.105024	-0.290429	0.286917	0.758603	0.31379	0.842734	0.978872	0.736131
PRM1 / PRM2 ratio	miR-3135a-3p	Yes	0	0.264383	0.100458	0.367437	0.201564	0.768846	0.196209	0.769439	0.978872	0.635169
PRM1 / PRM2 ratio	miR-3160-5p	Yes	0	-0.17818	-0.397264	-0.0264027	0.394138	0.226344	0.92861	0.84903	0.913792	0.984853
PRM1 / PRM2 ratio	miR-320a-3p	Yes	0	-0.143544	-0.246578	-0.0726073	0.493637	0.46482	0.805166	0.883313	0.94084	0.950693
PRM1 / PRM2 ratio	miR-320c	Yes	0	-0.198961	-0.305939	-0.0902091	0.34036	0.360211	0.759081	0.844482	0.913792	0.933515
PRM1 / PRM2 ratio	miR-4473-5p	Yes	0	0.0504137	0.0776264	0.173817	0.810861	0.820534	0.552323	0.970377	0.979039	0.84451
PRM1 / PRM2 ratio	miR-506-3p	Yes	0	0.108139	0.296807	0.0484049	0.606883	0.375447	0.869477	0.900114	0.913792	0.97192
PRM1 / PRM2 ratio	miR-651-5p	Yes	0	-0.300558	-0.310506	-0.374038	0.14433	0.352715	0.187678	0.725228	0.913792	0.620648
Pb	let-7c-5p	Yes	0	0.339683	0.5	NA	0.0966568	0.117307	NA	0.685317	0.838287	NA
Pb	let-7f-5p	Yes	0	0.339683	0.5	NA	0.0966568	0.117307	NA	0.685317	0.838287	NA
Pb	miR-12136-3p	Yes	0	0.198148	0.2	NA	0.342376	0.555445	NA	0.844482	0.94084	NA
Pb	miR-1233-5p	Yes	0	0	0.3	NA	1	0.370083	NA	1	0.913792	NA
Pb	miR-125b-2-3p	Yes	0	0.339683	0.5	NA	0.0966568	0.117307	NA	0.685317	0.838287	NA
Pb	miR-135a-2-3p	Yes	0	0.339683	0.5	NA	0.0966568	0.117307	NA	0.685317	0.838287	NA
Pb	miR-195-3p	Yes	0	0.339683	0.5	NA	0.0966568	0.117307	NA	0.685317	0.838287	NA
Pb	miR-200a-5p	Yes	0	0.339683	0.5	NA	0.0966568	0.117307	NA	0.685317	0.838287	NA
Pb	miR-203a-3p	Yes	0	0.311376	0.4	NA	0.12974	0.222868	NA	0.707459	0.913792	NA
Pb	miR-23a-3p	Yes	0	0.311376	0.4	NA	0.12974	0.222868	NA	0.707459	0.913792	NA
Pb	miR-23b-3p	Yes	0	0.339683	0.5	NA	0.0966568	0.117307	NA	0.685317	0.838287	NA
Pb	miR-320a-3p	Yes	0	0.311376	0.4	NA	0.12974	0.222868	NA	0.707459	0.913792	NA
Pb	miR-320c	Yes	0	0.339683	0.5	NA	0.0966568	0.117307	NA	0.685317	0.838287	NA
Pb	miR-378c	Yes	0	0.254762	0.3	NA	0.219072	0.370083	NA	0.785814	0.913792	NA
Pb	miR-486-3p	Yes	0	0.283069	0.4	NA	0.170337	0.222868	NA	0.734502	0.913792	NA
Pb	miR-486-5p	Yes	0	0.169842	0.3	NA	0.41699	0.370083	NA	0.84903	0.913792	NA
Pb	miR-6507-5p	Yes	0	0.339683	0.5	NA	0.0966568	0.117307	NA	0.685317	0.838287	NA
Pb	miR-651-5p	Yes	0	0.339683	0.5	NA	0.0966568	0.117307	NA	0.685317	0.838287	NA
Pb	miR-664a-5p	Yes	0	0.339683	0.5	NA	0.0966568	0.117307	NA	0.685317	0.838287	NA
Pb	miR-760-5p	Yes	0	0.311376	0.4	NA	0.12974	0.222868	NA	0.707459	0.913792	NA
PRM (%)	let-7f-5p	Yes	0	-0.14584	-0.523057	-0.0222895	0.441905	0.0549522	0.934698	0.858397	0.838287	0.984853
PRM (%)	miR-125b-2-3p	Yes	0	-0.115369	-0.278046	-0.221409	0.543794	0.335788	0.409885	0.899424	0.913792	0.788456
PRM (%)	miR-195-3p	Yes	0	-0.281445	-0.490022	-0.317996	0.131892	0.0752805	0.230033	0.712803	0.838287	0.683813
PRM (%)	miR-200a-5p	Yes	0	-0.196546	-0.302822	-0.372977	0.297883	0.292622	0.154781	0.844482	0.913792	0.620648
PRM (%)	miR-203a-3p	Yes	0	-0.266094	-0.445975	-0.325426	0.15523	0.109967	0.218721	0.734502	0.838287	0.669271
PRM (%)	miR-3135a-3p	Yes	0	0.18701	0.49828	0.120363	0.3224	0.069766	0.657029	0.844482	0.838287	0.889679
PRM (%)	miR-34b-3p	Yes	0	0.0823402	0.324846	0.243698	0.665329	0.257123	0.363065	0.923561	0.913792	0.770009
PRM (%)	miR-486-5p	Yes	0	0.224226	0.0770821	0.361089	0.233578	0.793388	0.169414	0.793786	0.979039	0.620648
PRM (%)	miR-760-5p	Yes	0	-0.123743	-0.181693	-0.40864	0.514737	0.534165	0.116067	0.886573	0.94084	0.564552
Progressive motility (%)	miR-12136-3p	Yes	0	-0.216409	-0.1611	-0.211324	0.250709	0.582185	0.432064	0.821731	0.943087	0.802096
Progressive motility (%)	miR-1233-5p	Yes	0	0.210554	0.145437	0.151796	0.26407	0.619829	0.57466	0.82677	0.96285	0.85648
Progressive motility (%)	miR-200a-5p	Yes	0	-0.192989	-0.0715998	-0.177096	0.306888	0.807823	0.511735	0.844482	0.979039	0.839154
Progressive motility (%)	miR-23a-3p	Yes	0	-0.356928	-0.400512	-0.238112	0.0528403	0.155871	0.374509	0.685317	0.907859	0.776753
Progressive motility (%)	miR-23b-3p	Yes	0	-0.326752	-0.252837	-0.309546	0.0780037	0.38314	0.24334	0.685317	0.913792	0.696898
Progressive motility (%)	miR-3135a-3p	Yes	0	0.2655	0.2148	0.257459	0.156188	0.460849	0.335719	0.734502	0.94084	0.750024
Progressive motility (%)	miR-3160-3p	Yes	0	0.0957062	0.261787	0.287223	0.614903	0.365939	0.280753	0.901338	0.913792	0.700375
Progressive motility (%)	miR-320c	Yes	0	-0.075439	-0.0335624	-0.0089292	0.691954	0.909316	0.973818	0.927691	0.982926	0.993529
Progressive motility (%)	miR-486-3p	Yes	0	-0.190737	-0.0313249	-0.383956	0.312675	0.915341	0.142046	0.844482	0.982926	0.599016
Progressive motility (%)	miR-486-5p	Yes	0	-0.203798	-0.145437	-0.175608	0.280052	0.619829	0.515346	0.83772	0.96285	0.839154
Progressive motility (%)	miR-651-5p	Yes	0	-0.209203	-0.158862	-0.0773864	0.267217	0.587506	0.775749	0.82677	0.943087	0.941884
Progressive motility (%)	miR-760-5p	Yes	0	-0.106515	-0.0827873	-0.0401814	0.575332	0.778431	0.882543	0.899424	0.978872	0.975472
Rapid progressive motility (%)	miR-12136-3p	Yes	0	-0.239019	-0.295975	-0.141607	0.20335	0.304212	0.600883	0.769439	0.913792	0.862401
Rapid progressive motility (%)	miR-125b-2-3p	Yes	0	-0.267366	-0.025044	-0.307318	0.153191	0.932276	0.246926	0.734502	0.982926	0.697805
Rapid progressive motility (%)	miR-1268b	Yes	0	0.307051	0.134327	0.349499	0.0988464	0.647074	0.18454	0.686919	0.965672	0.620648
Rapid progressive motility (%)	miR-195-3p	Yes	0	-0.219063	-0.0956226	-0.304305	0.244802	0.745048	0.251828	0.813331	0.978872	0.700375
Rapid progressive motility (%)	miR-200a-5p	Yes	0	-0.277344	-0.143434	-0.271163	0.137859	0.62471	0.309693	0.72396	0.964179	0.736062
Rapid progressive motility (%)	miR-3135a-3p	Yes	0	0.341521	0.377937	0.286228	0.0647355	0.182751	0.282497	0.685317	0.913792	0.700375
Rapid progressive motility (%)	miR-3160-3p	Yes	0	0.235164	0.425748	0.445913	0.210954	0.129065	0.0834224	0.784671	0.858498	0.5283
Rapid progressive motility (%)	miR-3160-5p	Yes	0	0.0857203	0.400704	0.0692972	0.652429	0.155654	0.798716	0.914002	0.907859	0.949212
Rapid progressive motility (%)	miR-486-3p	Yes	0	-0.195252	-0.0660251	-0.310331	0.301141	0.82256	0.242083	0.844482	0.979039	0.69679
Rapid progressive motility (%)	miR-486-5p	Yes	0	-0.146949	-0.0887924	-0.0873748	0.438402	0.762765	0.747631	0.858397	0.978872	0.929761
Rapid progressive motility (%)	miR-651-5p	Yes	0	-0.241514	-0.184415	-0.0632714	0.198531	0.527952	0.815926	0.769439	0.94084	0.955783
Rapid progressive motility (%)	miR-760-5p	Yes	0	-0.21294	-0.223119	-0.129556	0.258569	0.443233	0.632501	0.822558	0.936956	0.876303
Round cells / ml	let-7f-5p	Yes	0	-0.280178	-0.126109	-0.269713	0.133715	0.667497	0.312389	0.716243	0.967987	0.736131
Round cells / ml	miR-12136-3p	Yes	0	-0.257461	-0.0840726	-0.293295	0.169585	0.775071	0.270251	0.734502	0.978872	0.700375
Round cells / ml	miR-135a-2-3p	Yes	0	-0.265924	-0.0730105	-0.178335	0.155503	0.804103	0.508738	0.734502	0.979039	0.839154
Round cells / ml	miR-23a-3p	Yes	0	-0.193541	-0.0221244	-0.252027	0.305478	0.940157	0.346368	0.844482	0.985085	0.758553
Round cells / ml	miR-23b-3p	Yes	0	-0.186637	-0.0154871	-0.234341	0.323383	0.958093	0.382345	0.844482	0.986419	0.779754
Round cells / ml	miR-3135a-3p	Yes	0	0.227617	0.188057	0.150332	0.226397	0.519688	0.5784	0.793061	0.94084	0.860874
Round cells / ml	miR-34b-3p	Yes	0	0.264811	0.168145	0.0501107	0.157306	0.565561	0.85378	0.734502	0.943087	0.969813
Round cells / ml	miR-378c	Yes	0	-0.313141	-0.110622	-0.448048	0.0920003	0.706562	0.081778	0.685317	0.978872	0.5283
Round cells / ml	miR-664a-5p	Yes	0	-0.251002	-0.112834	-0.0825352	0.180924	0.700937	0.76122	0.747921	0.978872	0.934771
Sb	let-7c-5p	Yes	0	0.236355	0.256196	0.378412	0.255336	0.447002	0.182157	0.822558	0.936956	0.620648
Sb	let-7f-5p	Yes	0	0.0762876	0.121356	0.034401	0.717024	0.722259	0.907059	0.937755	0.978872	0.975472
Sb	miR-12136-3p	Yes	0	0.314005	0.3371	0.309609	0.126361	0.310699	0.281392	0.707459	0.913792	0.700375
Sb	miR-1233-5p	Yes	0	0.190719	0.323616	0.378412	0.361139	0.331649	0.182157	0.84903	0.913792	0.620648
Sb	miR-135a-2-3p	Yes	0	0.31673	0.377552	0.172005	0.122928	0.25232	0.556538	0.707459	0.913792	0.84451
Sb	miR-202-5p	Yes	0	-0.153938	-0.121356	-0.034401	0.462535	0.722259	0.907059	0.87562	0.978872	0.975472
Sb	miR-203a-3p	Yes	0	-0.181864	-0.256196	-0.172005	0.38427	0.447002	0.556538	0.84903	0.936956	0.84451
Sb	miR-23b-3p	Yes	0	-0.120562	-0.107872	-0.172005	0.565936	0.752231	0.556538	0.899424	0.978872	0.84451
Sb	miR-3135a-3p	Yes	0	-0.112388	-0.161808	-0.034401	0.592739	0.63456	0.907059	0.899424	0.964467	0.975472
Sb	miR-320a-3p	Yes	0	0.130098	0.040452	0.172005	0.53537	0.905999	0.556538	0.899186	0.982926	0.84451
Sb	miR-4473-5p	Yes	0	0.302426	0.040452	0.447214	0.141731	0.905999	0.108864	0.724337	0.982926	0.558272
Sb	miR-506-3p	Yes	0	-0.106939	-0.20226	-0.034401	0.610904	0.550892	0.907059	0.901338	0.94084	0.975472
Sb	miR-509-3-5p	Yes	0	0.0674328	0.121356	0.103203	0.748766	0.722259	0.725522	0.952302	0.978872	0.929761
Sb	miR-6507-5p	Yes	0	0.194806	0.229228	0.103203	0.350745	0.497761	0.725522	0.847519	0.94084	0.929761
Sb	miR-664a-5p	Yes	0	0.222051	0.053936	0.309609	0.286059	0.874851	0.281392	0.842734	0.979039	0.700375
Sb	miR-760-5p	Yes	0	0.31673	0.40452	0.103203	0.122928	0.217195	0.725522	0.707459	0.913792	0.929761
Se	miR-1246	Yes	0	0.137692	0.390909	0.186813	0.511597	0.23454	0.522504	0.884925	0.913792	0.841427
Se	miR-125b-2-3p	Yes	0	-0.350769	-0.245455	-0.507692	0.085584	0.466922	0.0638392	0.685317	0.94084	0.485642
Se	miR-200a-5p	Yes	0	-0.255385	-0.254545	-0.274725	0.217909	0.450037	0.34183	0.785814	0.936956	0.753378
Se	miR-202-5p	Yes	0	0.0630769	0.181818	0.393407	0.764531	0.592615	0.164032	0.955524	0.943087	0.620648
Se	miR-203a-3p	Yes	0	-0.27	-0.336364	-0.485714	0.191796	0.311824	0.0782759	0.762326	0.913792	0.518916
Se	miR-23a-3p	Yes	0	-0.273846	-0.0272727	-0.520879	0.185297	0.936558	0.0561539	0.751071	0.982926	0.478571
Se	miR-23b-3p	Yes	0	-0.301538	-0.363636	-0.424176	0.142961	0.271638	0.130637	0.724337	0.913792	0.573119
Se	miR-3160-3p	Yes	0	0.390769	0.354545	0.151648	0.0534326	0.284693	0.604791	0.685317	0.913792	0.862401
Se	miR-320a-3p	Yes	0	-0.290769	-0.3	-0.494505	0.158511	0.370083	0.0722497	0.734502	0.913792	0.499277
Se	miR-34b-3p	Yes	0	-0.189231	-0.0363636	-0.0461538	0.364969	0.915468	0.875503	0.84903	0.982926	0.972979
Se	miR-378c	Yes	0	-0.111538	-0.0636364	-0.213187	0.595556	0.852539	0.464303	0.899719	0.979039	0.822739
Se	miR-486-3p	Yes	0	-0.232308	-0.509091	-0.0417582	0.263804	0.109737	0.887287	0.82677	0.838287	0.975472
Se	miR-486-5p	Yes	0	-0.148462	-0.290909	-0.0769231	0.478794	0.385457	0.793806	0.882141	0.913792	0.948467
Se	miR-651-5p	Yes	0	-0.156154	-0.290909	-0.178022	0.456037	0.385457	0.542597	0.871921	0.913792	0.843351
Se	miR-664a-5p	Yes	0	-0.258462	-0.181818	-0.503297	0.212223	0.592615	0.0665604	0.784671	0.943087	0.485642
Se	miR-760-5p	Yes	0	-0.160769	-0.0545455	-0.520879	0.442662	0.873447	0.0561539	0.858495	0.979039	0.478571
Semen volume (ml)	let-7c-5p	Yes	0	0.188276	0.0310781	0.323249	0.319075	0.916006	0.221997	0.844482	0.982926	0.670925
Semen volume (ml)	miR-1233-5p	Yes	0	0.20391	0.237526	0.233212	0.279782	0.413539	0.384708	0.83772	0.936956	0.7809
Semen volume (ml)	miR-1246	Yes	0	0.316027	0.286363	0.391147	0.0888838	0.32092	0.134104	0.685317	0.913792	0.583619
Semen volume (ml)	miR-200a-5p	Yes	0	-0.071469	-0.124313	-0.0162363	0.707438	0.67199	0.95241	0.93201	0.969107	0.987819
Semen volume (ml)	miR-23b-3p	Yes	0	0.0368512	0.104334	0.132842	0.8467	0.722623	0.623816	0.974052	0.978872	0.872381
Semen volume (ml)	miR-3160-3p	Yes	0	0.306423	0.0732556	0.411811	0.0995734	0.803457	0.112989	0.687962	0.979039	0.564552
Semen volume (ml)	miR-320a-3p	Yes	0	0.283643	0.16871	0.450188	0.128775	0.564237	0.0801543	0.707459	0.943087	0.525349
Semen volume (ml)	miR-378c	Yes	0	0.131994	0.0976741	0.12251	0.486871	0.739749	0.65127	0.883313	0.978872	0.886836
Semen volume (ml)	miR-509-3-5p	Yes	0	-0.114127	-0.317441	-0.0236164	0.548169	0.268755	0.930819	0.899424	0.913792	0.984853
Semen volume (ml)	miR-664a-5p	Yes	0	0.093133	0.0887947	0.126938	0.624487	0.762759	0.63945	0.901338	0.978872	0.876303
Slow progressive motility (%)	let-7f-5p	Yes	0	-0.28948	-0.0407416	-0.469308	0.120755	0.890016	0.0666595	0.707459	0.982926	0.485642
Slow progressive motility (%)	miR-12136-3p	Yes	0	-0.157545	-0.0452685	-0.171925	0.405717	0.877874	0.524331	0.84903	0.980424	0.841427
Slow progressive motility (%)	miR-1233-5p	Yes	0	0.152057	0.126752	0.0216842	0.42247	0.665892	0.936468	0.84903	0.967987	0.984853
Slow progressive motility (%)	miR-203a-3p	Yes	0	-0.329038	-0.138069	-0.408902	0.0758236	0.63785	0.115811	0.685317	0.965672	0.564552
Slow progressive motility (%)	miR-23a-3p	Yes	0	-0.212423	-0.219552	-0.176571	0.259755	0.450745	0.513006	0.822558	0.936956	0.839154
Slow progressive motility (%)	miR-23b-3p	Yes	0	-0.164176	-0.058849	-0.246271	0.385984	0.84161	0.357861	0.84903	0.979039	0.766983
Slow progressive motility (%)	miR-3135a-3p	Yes	0	0.190929	0.0271611	0.311323	0.312179	0.926564	0.240502	0.844482	0.982926	0.694074
Slow progressive motility (%)	miR-320a-3p	Yes	0	-0.32195	-0.104117	-0.385669	0.0827414	0.723177	0.140125	0.685317	0.978872	0.596601
Slow progressive motility (%)	miR-320c	Yes	0	-0.102439	-0.0135805	-0.19206	0.590123	0.963248	0.476094	0.899424	0.990865	0.824822
Slow progressive motility (%)	miR-4473-5p	Yes	0	-0.182011	-0.305562	-0.00619548	0.335733	0.288058	0.981832	0.844482	0.913792	0.99403
Slow progressive motility (%)	miR-486-5p	Yes	0	-0.226371	-0.167493	-0.281895	0.229018	0.567091	0.290167	0.793061	0.943087	0.71104
Slow progressive motility (%)	miR-760-5p	Yes	0	0.0322407	0.0950638	0.0898345	0.865695	0.746494	0.740751	0.974052	0.978872	0.929761
Sn	let-7c-5p	Yes	0	NA	NA	NA	NA	NA	NA	NA	NA	NA
Sn	let-7f-5p	Yes	0	NA	NA	NA	NA	NA	NA	NA	NA	NA
Sn	miR-12136-3p	Yes	0	NA	NA	NA	NA	NA	NA	NA	NA	NA
Sn	miR-1233-5p	Yes	0	NA	NA	NA	NA	NA	NA	NA	NA	NA
Sn	miR-1246	Yes	0	NA	NA	NA	NA	NA	NA	NA	NA	NA
Sn	miR-125b-2-3p	Yes	0	NA	NA	NA	NA	NA	NA	NA	NA	NA
Sn	miR-1268b	Yes	0	NA	NA	NA	NA	NA	NA	NA	NA	NA
Sn	miR-135a-2-3p	Yes	0	NA	NA	NA	NA	NA	NA	NA	NA	NA
Sn	miR-195-3p	Yes	0	NA	NA	NA	NA	NA	NA	NA	NA	NA
Sn	miR-200a-5p	Yes	0	NA	NA	NA	NA	NA	NA	NA	NA	NA
Sn	miR-202-5p	Yes	0	NA	NA	NA	NA	NA	NA	NA	NA	NA
Sn	miR-203a-3p	Yes	0	NA	NA	NA	NA	NA	NA	NA	NA	NA
Sn	miR-23a-3p	Yes	0	NA	NA	NA	NA	NA	NA	NA	NA	NA
Sn	miR-23b-3p	Yes	0	NA	NA	NA	NA	NA	NA	NA	NA	NA
Sn	miR-3135a-3p	Yes	0	NA	NA	NA	NA	NA	NA	NA	NA	NA
Sn	miR-3160-3p	Yes	0	NA	NA	NA	NA	NA	NA	NA	NA	NA
Sn	miR-3160-5p	Yes	0	NA	NA	NA	NA	NA	NA	NA	NA	NA
Sn	miR-320a-3p	Yes	0	NA	NA	NA	NA	NA	NA	NA	NA	NA
Sn	miR-320c	Yes	0	NA	NA	NA	NA	NA	NA	NA	NA	NA
Sn	miR-34b-3p	Yes	0	NA	NA	NA	NA	NA	NA	NA	NA	NA
Sn	miR-378c	Yes	0	NA	NA	NA	NA	NA	NA	NA	NA	NA
Sn	miR-4473-5p	Yes	0	NA	NA	NA	NA	NA	NA	NA	NA	NA
Sn	miR-486-3p	Yes	0	NA	NA	NA	NA	NA	NA	NA	NA	NA
Sn	miR-486-5p	Yes	0	NA	NA	NA	NA	NA	NA	NA	NA	NA
Sn	miR-506-3p	Yes	0	NA	NA	NA	NA	NA	NA	NA	NA	NA
Sn	miR-509-3-5p	Yes	0	NA	NA	NA	NA	NA	NA	NA	NA	NA
Sn	miR-509-5p	Yes	0	NA	NA	NA	NA	NA	NA	NA	NA	NA
Sn	miR-514a-3p	Yes	0	NA	NA	NA	NA	NA	NA	NA	NA	NA
Sn	miR-6507-5p	Yes	0	NA	NA	NA	NA	NA	NA	NA	NA	NA
Sn	miR-651-5p	Yes	0	NA	NA	NA	NA	NA	NA	NA	NA	NA
Sn	miR-664a-5p	Yes	0	NA	NA	NA	NA	NA	NA	NA	NA	NA
Sn	miR-760-5p	Yes	0	NA	NA	NA	NA	NA	NA	NA	NA	NA
Sperm concentration	miR-12136-3p	Yes	0	-0.276515	-0.517052	-0.0913109	0.139087	0.0583116	0.73663	0.724337	0.838287	0.929761
Sperm concentration	miR-1233-5p	Yes	0	0.213013	0.187019	0.157585	0.258403	0.522038	0.559981	0.822558	0.94084	0.847251
Sperm concentration	miR-202-5p	Yes	0	0.302585	0.0660066	0.343152	0.104107	0.822609	0.193188	0.693706	0.979039	0.631197
Sperm concentration	miR-34b-3p	Yes	0	0.131907	0.176018	0.0103093	0.48716	0.547224	0.969773	0.883313	0.94084	0.993515
Sperm concentration	miR-378c	Yes	0	-0.286765	-0.380638	-0.188513	0.124438	0.179388	0.484432	0.707459	0.913792	0.824822
Sperm concentration	miR-4473-5p	Yes	0	0.29033	0.224423	0.430045	0.119619	0.440504	0.0963912	0.707459	0.936956	0.558272
Sperm concentration	miR-486-5p	Yes	0	0.0356507	0.140814	0.00441827	0.851638	0.631114	0.987043	0.974052	0.964179	0.994965
Sperm concentration	miR-509-3-5p	Yes	0	0.308601	0.0968097	0.293078	0.0970684	0.741981	0.270621	0.685317	0.978872	0.700375
Sperm concentration	miR-514a-3p	Yes	0	0.307041	0.253025	0.243005	0.0988576	0.382774	0.364475	0.686919	0.913792	0.771496
Sperm concentration	miR-651-5p	Yes	0	-0.342246	-0.222222	-0.438881	0.0641319	0.445116	0.0890042	0.685317	0.936956	0.5471
Sperm concentration	miR-664a-5p	Yes	0	-0.252674	-0.107811	-0.290133	0.17794	0.713728	0.275689	0.742644	0.978872	0.700375
Sr	miR-12136-3p	Yes	0	0.2789	0.1	0.208791	0.176992	0.769875	0.473779	0.742644	0.978872	0.824822
Sr	miR-1246	Yes	0	-0.110791	-0.0909091	-0.0197802	0.598041	0.790373	0.946489	0.899719	0.978872	0.984853
Sr	miR-125b-2-3p	Yes	0	-0.192729	-0.245455	-0.301099	0.356004	0.466922	0.295514	0.848825	0.94084	0.717678
Sr	miR-135a-2-3p	Yes	0	-0.0600115	-0.0454545	-0.323077	0.77568	0.894427	0.259874	0.958669	0.982926	0.700375
Sr	miR-200a-5p	Yes	0	-0.0515484	-0.0181818	-0.252747	0.806682	0.957685	0.383315	0.970377	0.986419	0.779754
Sr	miR-3160-3p	Yes	0	-0.0723216	-0.472727	-0.252747	0.731188	0.141999	0.383315	0.942868	0.905801	0.779754
Sr	miR-486-5p	Yes	0	-0.137334	-0.190909	-0.138462	0.512707	0.573913	0.636885	0.885585	0.943087	0.876303
Sr	miR-664a-5p	Yes	0	-0.0511637	-0.309091	-0.0945055	0.808098	0.355028	0.747938	0.970377	0.913792	0.929761
Tl	let-7c-5p	Yes	0	0.339683	0.5	NA	0.0966568	0.117307	NA	0.685317	0.838287	NA
Tl	let-7f-5p	Yes	0	0.339683	0.5	NA	0.0966568	0.117307	NA	0.685317	0.838287	NA
Tl	miR-12136-3p	Yes	0	0.198148	0.2	NA	0.342376	0.555445	NA	0.844482	0.94084	NA
Tl	miR-1233-5p	Yes	0	0	0.3	NA	1	0.370083	NA	1	0.913792	NA
Tl	miR-125b-2-3p	Yes	0	0.339683	0.5	NA	0.0966568	0.117307	NA	0.685317	0.838287	NA
Tl	miR-135a-2-3p	Yes	0	0.339683	0.5	NA	0.0966568	0.117307	NA	0.685317	0.838287	NA
Tl	miR-195-3p	Yes	0	0.339683	0.5	NA	0.0966568	0.117307	NA	0.685317	0.838287	NA
Tl	miR-200a-5p	Yes	0	0.339683	0.5	NA	0.0966568	0.117307	NA	0.685317	0.838287	NA
Tl	miR-203a-3p	Yes	0	0.311376	0.4	NA	0.12974	0.222868	NA	0.707459	0.913792	NA
Tl	miR-23a-3p	Yes	0	0.311376	0.4	NA	0.12974	0.222868	NA	0.707459	0.913792	NA
Tl	miR-23b-3p	Yes	0	0.339683	0.5	NA	0.0966568	0.117307	NA	0.685317	0.838287	NA
Tl	miR-320a-3p	Yes	0	0.311376	0.4	NA	0.12974	0.222868	NA	0.707459	0.913792	NA
Tl	miR-320c	Yes	0	0.339683	0.5	NA	0.0966568	0.117307	NA	0.685317	0.838287	NA
Tl	miR-378c	Yes	0	0.254762	0.3	NA	0.219072	0.370083	NA	0.785814	0.913792	NA
Tl	miR-486-3p	Yes	0	0.283069	0.4	NA	0.170337	0.222868	NA	0.734502	0.913792	NA
Tl	miR-486-5p	Yes	0	0.169842	0.3	NA	0.41699	0.370083	NA	0.84903	0.913792	NA
Tl	miR-6507-5p	Yes	0	0.339683	0.5	NA	0.0966568	0.117307	NA	0.685317	0.838287	NA
Tl	miR-651-5p	Yes	0	0.339683	0.5	NA	0.0966568	0.117307	NA	0.685317	0.838287	NA
Tl	miR-664a-5p	Yes	0	0.339683	0.5	NA	0.0966568	0.117307	NA	0.685317	0.838287	NA
Tl	miR-760-5p	Yes	0	0.311376	0.4	NA	0.12974	0.222868	NA	0.707459	0.913792	NA
Total Motility (%)	miR-12136-3p	Yes	0	-0.195486	-0.20785	-0.119146	0.30055	0.475819	0.660303	0.844482	0.94084	0.890222
Total Motility (%)	miR-1233-5p	Yes	0	0.267638	0.192206	0.181697	0.152757	0.510346	0.500646	0.734502	0.94084	0.835433
Total Motility (%)	miR-1268b	Yes	0	0.248923	0.107278	0.226377	0.184685	0.71509	0.399183	0.751071	0.978872	0.788456
Total Motility (%)	miR-200a-5p	Yes	0	-0.185791	-0.127392	-0.169783	0.325622	0.664293	0.52959	0.844482	0.967987	0.841427
Total Motility (%)	miR-23a-3p	Yes	0	-0.308223	-0.402291	-0.169783	0.0974999	0.15387	0.52959	0.685317	0.907859	0.841427
Total Motility (%)	miR-23b-3p	Yes	0	-0.299204	-0.259254	-0.260631	0.108227	0.370764	0.329585	0.707459	0.913792	0.748914
Total Motility (%)	miR-3135a-3p	Yes	0	0.214877	0.270429	0.165315	0.254161	0.349735	0.540635	0.822558	0.913792	0.843351
Total Motility (%)	miR-3160-3p	Yes	0	0.17339	0.321833	0.342544	0.359506	0.261819	0.19403	0.84903	0.913792	0.632049
Total Motility (%)	miR-320a-3p	Yes	0	-0.315438	-0.205615	-0.281482	0.0895129	0.480682	0.290904	0.685317	0.94084	0.711244
Total Motility (%)	miR-320c	Yes	0	0.00924443	0.0558738	0.0446797	0.961331	0.849532	0.869493	0.992342	0.979039	0.97192
Total Motility (%)	miR-378c	Yes	0	-0.359406	-0.444755	-0.223398	0.0511003	0.11106	0.405581	0.685317	0.838287	0.788456
Total Motility (%)	miR-4473-5p	Yes	0	-0.0816216	-0.0357592	-0.0431904	0.668083	0.903405	0.87381	0.92422	0.982926	0.972979
Total Motility (%)	miR-486-5p	Yes	0	-0.114541	-0.0558738	-0.0670195	0.54671	0.849532	0.805211	0.899424	0.979039	0.950693
Total Motility (%)	miR-760-5p	Yes	0	-0.155577	-0.2302	-0.0625515	0.411681	0.428509	0.817987	0.84903	0.936956	0.955929
U	let-7c-5p	Yes	0	NA	NA	NA	NA	NA	NA	NA	NA	NA
U	let-7f-5p	Yes	0	NA	NA	NA	NA	NA	NA	NA	NA	NA
U	miR-12136-3p	Yes	0	NA	NA	NA	NA	NA	NA	NA	NA	NA
U	miR-1233-5p	Yes	0	NA	NA	NA	NA	NA	NA	NA	NA	NA
U	miR-1246	Yes	0	NA	NA	NA	NA	NA	NA	NA	NA	NA
U	miR-125b-2-3p	Yes	0	NA	NA	NA	NA	NA	NA	NA	NA	NA
U	miR-1268b	Yes	0	NA	NA	NA	NA	NA	NA	NA	NA	NA
U	miR-135a-2-3p	Yes	0	NA	NA	NA	NA	NA	NA	NA	NA	NA
U	miR-195-3p	Yes	0	NA	NA	NA	NA	NA	NA	NA	NA	NA
U	miR-200a-5p	Yes	0	NA	NA	NA	NA	NA	NA	NA	NA	NA
U	miR-202-5p	Yes	0	NA	NA	NA	NA	NA	NA	NA	NA	NA
U	miR-203a-3p	Yes	0	NA	NA	NA	NA	NA	NA	NA	NA	NA
U	miR-23a-3p	Yes	0	NA	NA	NA	NA	NA	NA	NA	NA	NA
U	miR-23b-3p	Yes	0	NA	NA	NA	NA	NA	NA	NA	NA	NA
U	miR-3135a-3p	Yes	0	NA	NA	NA	NA	NA	NA	NA	NA	NA
U	miR-3160-3p	Yes	0	NA	NA	NA	NA	NA	NA	NA	NA	NA
U	miR-3160-5p	Yes	0	NA	NA	NA	NA	NA	NA	NA	NA	NA
U	miR-320a-3p	Yes	0	NA	NA	NA	NA	NA	NA	NA	NA	NA
U	miR-320c	Yes	0	NA	NA	NA	NA	NA	NA	NA	NA	NA
U	miR-34b-3p	Yes	0	NA	NA	NA	NA	NA	NA	NA	NA	NA
U	miR-378c	Yes	0	NA	NA	NA	NA	NA	NA	NA	NA	NA
U	miR-4473-5p	Yes	0	NA	NA	NA	NA	NA	NA	NA	NA	NA
U	miR-486-3p	Yes	0	NA	NA	NA	NA	NA	NA	NA	NA	NA
U	miR-486-5p	Yes	0	NA	NA	NA	NA	NA	NA	NA	NA	NA
U	miR-506-3p	Yes	0	NA	NA	NA	NA	NA	NA	NA	NA	NA
U	miR-509-3-5p	Yes	0	NA	NA	NA	NA	NA	NA	NA	NA	NA
U	miR-509-5p	Yes	0	NA	NA	NA	NA	NA	NA	NA	NA	NA
U	miR-514a-3p	Yes	0	NA	NA	NA	NA	NA	NA	NA	NA	NA
U	miR-6507-5p	Yes	0	NA	NA	NA	NA	NA	NA	NA	NA	NA
U	miR-651-5p	Yes	0	NA	NA	NA	NA	NA	NA	NA	NA	NA
U	miR-664a-5p	Yes	0	NA	NA	NA	NA	NA	NA	NA	NA	NA
U	miR-760-5p	Yes	0	NA	NA	NA	NA	NA	NA	NA	NA	NA
V	let-7c-5p	Yes	0	0.198148	NA	0.378412	0.342376	NA	0.182157	0.844482	NA	0.620648
V	let-7f-5p	Yes	0	0	NA	0.034401	1	NA	0.907059	1	NA	0.975472
V	miR-12136-3p	Yes	0	0.141535	NA	0.309609	0.499769	NA	0.281392	0.883313	NA	0.700375
V	miR-1233-5p	Yes	0	0.311376	NA	0.378412	0.12974	NA	0.182157	0.707459	NA	0.620648
V	miR-1246	Yes	0	0.0566139	NA	0.034401	0.788089	NA	0.907059	0.958669	NA	0.975472
V	miR-1268b	Yes	0	0.254762	NA	0.309609	0.219072	NA	0.281392	0.785814	NA	0.700375
V	miR-135a-2-3p	Yes	0	0.0566139	NA	0.172005	0.788089	NA	0.556538	0.958669	NA	0.84451
V	miR-195-3p	Yes	0	0.198148	NA	0.378412	0.342376	NA	0.182157	0.844482	NA	0.620648
V	miR-3160-3p	Yes	0	0.283069	NA	0.447214	0.170337	NA	0.108864	0.734502	NA	0.558272
V	miR-3160-5p	Yes	0	0.254762	NA	0.378412	0.219072	NA	0.182157	0.785814	NA	0.620648
V	miR-320a-3p	Yes	0	0.0849208	NA	0.172005	0.68651	NA	0.556538	0.927659	NA	0.84451
V	miR-320c	Yes	0	0.254762	NA	0.309609	0.219072	NA	0.281392	0.785814	NA	0.700375
V	miR-34b-3p	Yes	0	0.283069	NA	0.309609	0.170337	NA	0.281392	0.734502	NA	0.700375
V	miR-378c	Yes	0	0.283069	NA	0.447214	0.170337	NA	0.108864	0.734502	NA	0.558272
V	miR-4473-5p	Yes	0	0.198148	NA	0.447214	0.342376	NA	0.108864	0.844482	NA	0.558272
V	miR-486-3p	Yes	0	0.0849208	NA	0.240807	0.68651	NA	0.406922	0.927659	NA	0.788456
V	miR-486-5p	Yes	0	0.0849208	NA	0.172005	0.68651	NA	0.556538	0.927659	NA	0.84451
V	miR-509-3-5p	Yes	0	0.0849208	NA	0.103203	0.68651	NA	0.725522	0.927659	NA	0.929761
V	miR-509-5p	Yes	0	0.283069	NA	0.309609	0.170337	NA	0.281392	0.734502	NA	0.700375
V	miR-514a-3p	Yes	0	0.113228	NA	0.034401	0.589961	NA	0.907059	0.899424	NA	0.975472
V	miR-664a-5p	Yes	0	0.198148	NA	0.309609	0.342376	NA	0.281392	0.844482	NA	0.700375
V	miR-760-5p	Yes	0	0.0283069	NA	0.103203	0.893153	NA	0.725522	0.974052	NA	0.929761
Zn	let-7c-5p	Yes	0	-0.211579	-0.109091	-0.380638	0.309968	0.749509	0.179388	0.844482	0.978872	0.620648
Zn	let-7f-5p	Yes	0	-0.106174	-0.0181818	-0.288229	0.613471	0.957685	0.317637	0.901338	0.986419	0.742905
Zn	miR-12136-3p	Yes	0	-0.108867	-0.0181818	-0.158416	0.60445	0.957685	0.588569	0.900114	0.986419	0.861862
Zn	miR-1246	Yes	0	0.307751	0.318182	0.123212	0.134504	0.340298	0.674747	0.716243	0.913792	0.902402
Zn	miR-1268b	Yes	0	0.140027	0.0545455	0.147415	0.504394	0.873447	0.615026	0.883925	0.979039	0.867675
Zn	miR-195-3p	Yes	0	0.0403924	0.0727273	0.250825	0.847977	0.831716	0.387065	0.974052	0.979039	0.784221
Zn	miR-200a-5p	Yes	0	-0.245817	-0.2	-0.107811	0.236239	0.555445	0.713728	0.795753	0.94084	0.928871
Zn	miR-23a-3p	Yes	0	-0.218888	-0.0818182	-0.39824	0.293155	0.81099	0.15845	0.842734	0.979039	0.620648
Zn	miR-3160-3p	Yes	0	-0.220427	-0.0818182	-0.279428	0.28969	0.81099	0.333291	0.842734	0.979039	0.748914
Zn	miR-320c	Yes	0	-0.376996	-0.154545	-0.453246	0.0632125	0.650034	0.103603	0.685317	0.965672	0.558272
Zn	miR-486-5p	Yes	0	-0.184266	-0.0545455	-0.319032	0.377913	0.873447	0.266229	0.84903	0.979039	0.700375
Zn	miR-514a-3p	Yes	0	0.345066	0.0454545	0.374038	0.0911538	0.894427	0.187678	0.685317	0.982926	0.620648
Zn	miR-6507-5p	Yes	0	-0.379304	-0.318182	-0.435644	0.061484	0.340298	0.119462	0.685317	0.913792	0.564552
Zn	miR-664a-5p	Yes	0	-0.311983	-0.190909	-0.314632	0.128954	0.573913	0.273248	0.707459	0.943087	0.700375
Zn	miR-760-5p	Yes	0	-0.220427	-0.290909	-0.10121	0.28969	0.385457	0.730641	0.842734	0.913792	0.929761
Ag	miR-1233-5p	No	0	-0.113202	0.225508	-0.316021	0.590047	0.504953	0.27102	0.899424	0.94084	0.700375
Ag	miR-1246	No	0	0.0624405	-0.290655	0.349287	0.766842	0.385892	0.220922	0.955524	0.913792	0.669534
Ag	miR-125b-2-3p	No	0	0.258297	-0.230519	0.493437	0.212524	0.495275	0.0729643	0.784671	0.94084	0.499277
Ag	miR-135a-2-3p	No	0	-0.0449213	0.0100226	-0.124745	0.83116	0.976668	0.670907	0.974052	0.992245	0.89895
Ag	miR-200a-5p	No	0	0.113202	-0.335756	0.374236	0.590047	0.312754	0.187425	0.899424	0.913792	0.620648
Ag	miR-3160-5p	No	0	-0.0624405	0.300677	-0.360375	0.766842	0.36895	0.205605	0.955524	0.913792	0.648401
Ag	miR-320c	No	0	-0.00224606	0.180406	-0.121973	0.991498	0.59554	0.677858	0.99972	0.9452	0.903049
Ag	miR-34b-3p	No	0	-0.123983	-0.435982	0.155238	0.554881	0.180089	0.596164	0.899424	0.913792	0.862401
Ag	miR-378c	No	0	0.0988268	0.215485	-0.024949	0.638363	0.524552	0.932532	0.908059	0.94084	0.984853
Ag	miR-4473-5p	No	0	-0.00943346	0.0902032	-0.097024	0.964304	0.79197	0.741427	0.992882	0.979039	0.929761
Ag	miR-486-3p	No	0	-0.05705	-0.070158	0.0221769	0.786494	0.837592	0.940016	0.958669	0.979039	0.984853
Ag	miR-6507-5p	No	0	-0.0265035	0.395892	-0.399185	0.899926	0.2281	0.157375	0.974052	0.913792	0.620648
As	let-7c-5p	No	0	0.0851527	0.526091	-0.121384	0.685696	0.0964479	0.679336	0.927659	0.838287	0.903049
As	let-7f-5p	No	0	-0.11269	0.335311	-0.352702	0.591741	0.313437	0.21613	0.899424	0.913792	0.669271
As	miR-12136-3p	No	0	-0.0326207	-0.109843	0.208415	0.876984	0.74783	0.474594	0.974052	0.978872	0.824822
As	miR-1233-5p	No	0	0.0228768	-0.0924995	-0.190093	0.913566	0.786778	0.515095	0.974052	0.978872	0.839154
As	miR-1246	No	0	0.204197	0.358435	-0.219866	0.32754	0.279065	0.450081	0.844482	0.913792	0.810742
As	miR-1268b	No	0	0.344	-0.00578122	0.458055	0.0922249	0.986541	0.0995369	0.685317	0.99786	0.558272
As	miR-135a-2-3p	No	0	-0.0635468	0.323748	-0.178641	0.762826	0.33144	0.541171	0.955524	0.913792	0.843351
As	miR-195-3p	No	0	-0.0995566	0.208124	-0.0709985	0.635872	0.539148	0.80941	0.908059	0.94084	0.952768
As	miR-3135a-3p	No	0	0.30333	-0.294842	0.446603	0.140485	0.378767	0.109407	0.724337	0.913792	0.558272
As	miR-34b-3p	No	0	0.156749	0.277498	-0.144287	0.454302	0.408708	0.622629	0.871342	0.93419	0.872309
As	miR-378c	No	0	0.032197	-0.0693746	0.226737	0.87857	0.839385	0.435679	0.974052	0.979039	0.802096
As	miR-4473-5p	No	0	-0.214788	-0.560778	0.306897	0.302515	0.0727124	0.28585	0.844482	0.838287	0.702042
As	miR-509-3-5p	No	0	0.291468	0.306404	-0.00229027	0.157467	0.359444	0.9938	0.734502	0.913792	0.994965
As	miR-509-5p	No	0	0.127517	-0.323748	0.263381	0.543564	0.33144	0.36292	0.899424	0.913792	0.770009
As	miR-651-5p	No	0	-0.147852	0.323748	-0.437442	0.480621	0.33144	0.11777	0.883313	0.913792	0.564552
As	miR-664a-5p	No	0	-0.0872709	0.312186	-0.153448	0.678283	0.349977	0.600459	0.927659	0.913792	0.862401
As	miR-760-5p	No	0	-0.178355	0.294842	-0.382476	0.393666	0.378767	0.177123	0.84903	0.913792	0.620648
Ba	let-7c-5p	No	0	-0.264702	0.175292	-0.529062	0.201001	0.60618	0.0517348	0.769439	0.949362	0.478571
Ba	miR-12136-3p	No	0	0.130425	0.377552	-0.00917448	0.534336	0.25232	0.975168	0.899186	0.913792	0.993529
Ba	miR-1246	No	0	-0.0577831	-0.3371	0.0703377	0.783813	0.310699	0.811154	0.958669	0.913792	0.952768
Ba	miR-125b-2-3p	No	0	-0.290566	0.013484	-0.486248	0.158815	0.968613	0.0779005	0.734502	0.992245	0.518916
Ba	miR-1268b	No	0	0.149686	-0.350584	0.44955	0.475134	0.290489	0.106806	0.882141	0.913792	0.558272
Ba	miR-195-3p	No	0	0.118868	0.579812	-0.094803	0.571445	0.0615263	0.747168	0.899424	0.838287	0.929761
Ba	miR-200a-5p	No	0	-0.234434	0.094388	-0.370038	0.259333	0.782514	0.192819	0.822558	0.978872	0.631197
Ba	miR-202-5p	No	0	0.031368	-0.418004	0.247711	0.881675	0.200782	0.393182	0.974052	0.913792	0.788456
Ba	miR-3160-5p	No	0	-0.0863995	0.256196	-0.290525	0.681329	0.447002	0.313622	0.927659	0.936956	0.736131
Ba	miR-34b-3p	No	0	-0.00605347	-0.3371	0.211013	0.97709	0.310699	0.468977	0.99972	0.913792	0.824822
Ba	miR-4473-5p	No	0	0.0357705	-0.175292	0.376154	0.865207	0.60618	0.184994	0.974052	0.949362	0.620648
Ba	miR-486-3p	No	0	0.114466	-0.053936	0.321107	0.585875	0.874851	0.262958	0.899424	0.979039	0.700375
Ba	miR-486-5p	No	0	-0.0429246	-0.121356	0.0152908	0.838566	0.722259	0.958623	0.974052	0.978872	0.988609
Ba	miR-514a-3p	No	0	-0.12272	-0.579812	0.00305816	0.558949	0.0615263	0.991722	0.899424	0.838287	0.994965
Ba	miR-651-5p	No	0	0.00385221	0.579812	-0.363921	0.98542	0.0615263	0.200852	0.99972	0.838287	0.642726
Ba	miR-664a-5p	No	0	-0.0957548	0.094388	-0.174315	0.648885	0.782514	0.551168	0.91272	0.978872	0.84451
BMI	let-7f-5p	No	0	0.0930336	0.539947	-0.262416	0.624858	0.0568155	0.308901	0.901338	0.838287	0.736062
BMI	miR-12136-3p	No	0	0.00378366	-0.0523418	0.0723483	0.984168	0.865152	0.782595	0.99972	0.979039	0.941884
BMI	miR-1268b	No	0	0.105052	-0.203858	0.462293	0.580621	0.504116	0.0617112	0.899424	0.94084	0.485642
BMI	miR-135a-2-3p	No	0	0.168039	0.520663	-0.14347	0.374748	0.068108	0.582772	0.84903	0.838287	0.861862
BMI	miR-195-3p	No	0	-0.116848	0.049587	-0.43409	0.538606	0.872195	0.0816851	0.899424	0.979039	0.5283
BMI	miR-202-5p	No	0	-0.0676608	-0.278238	0.25138	0.722399	0.357322	0.330421	0.937755	0.913792	0.748914
BMI	miR-23a-3p	No	0	-0.0767861	0.311296	-0.349479	0.686727	0.300521	0.16913	0.927659	0.913792	0.620648
BMI	miR-3160-3p	No	0	0.102827	-0.336089	0.374004	0.588708	0.261546	0.139169	0.899424	0.913792	0.596601
BMI	miR-3160-5p	No	0	-0.0605386	-0.451792	0.248927	0.750647	0.121177	0.335318	0.952302	0.852622	0.750024
BMI	miR-378c	No	0	0.0193635	0.231406	-0.203556	0.919105	0.446841	0.433267	0.974052	0.936956	0.802096
BMI	miR-4473-5p	No	0	-0.043846	-0.374657	0.188841	0.818045	0.207201	0.467914	0.973124	0.913792	0.824822
BMI	miR-486-3p	No	0	0.0863566	-0.118458	0.0527284	0.650012	0.699917	0.840711	0.91272	0.978872	0.965818
BMI	miR-486-5p	No	0	0.257957	-0.0633611	0.408339	0.168736	0.837074	0.103687	0.734502	0.979039	0.558272
BMI	miR-506-3p	No	0	-0.071667	-0.234161	0.137339	0.706663	0.441295	0.599143	0.931998	0.936956	0.862401
BMI	miR-509-5p	No	0	-0.152905	-0.176309	0.0331085	0.419859	0.564491	0.899617	0.84903	0.943087	0.975472
BMI	miR-514a-3p	No	0	-0.147785	-0.179064	0.0551809	0.435772	0.558322	0.833398	0.857441	0.943087	0.963072
BMI	miR-6507-5p	No	0	-0.0939239	0.15978	-0.329859	0.621535	0.602075	0.19601	0.901338	0.949362	0.635169
Ca	miR-1233-5p	No	0	0.148462	0.0363636	-0.0197802	0.478794	0.915468	0.946489	0.882141	0.982926	0.984853
Ca	miR-1268b	No	0	0.158462	0.272727	-0.0241758	0.449323	0.417141	0.934619	0.86452	0.936956	0.984853
Ca	miR-200a-5p	No	0	-0.0984615	0.0545455	0.0021978	0.63961	0.873447	0.994051	0.908605	0.979039	0.994965
Ca	miR-3160-3p	No	0	-0.0392308	0.463636	-0.16044	0.852301	0.150901	0.583753	0.974052	0.907859	0.861862
Ca	miR-3160-5p	No	0	-0.196154	0.190909	-0.463736	0.347356	0.573913	0.0948763	0.847519	0.943087	0.558272
Ca	miR-34b-3p	No	0	0.244615	0.309091	-0.125275	0.23861	0.355028	0.669582	0.799202	0.913792	0.898281
Ca	miR-4473-5p	No	0	-0.206923	-0.263636	0.221978	0.320982	0.433441	0.44563	0.844482	0.936956	0.806374
Ca	miR-486-3p	No	0	0.177692	0.281818	-0.0681319	0.395454	0.401145	0.816984	0.84903	0.922244	0.955783
Ca	miR-486-5p	No	0	0.0461538	0.363636	-0.362637	0.826595	0.271638	0.202565	0.974052	0.913792	0.644416
Ca	miR-509-5p	No	0	0.0838462	-0.0727273	0.16044	0.690283	0.831716	0.583753	0.927659	0.979039	0.861862
Ca	miR-664a-5p	No	0	-0.180769	0.0454545	-0.323077	0.387188	0.894427	0.259874	0.84903	0.982926	0.700375
Cd	let-7c-5p	No	0	-0.0049029	-0.094388	NA	0.981443	0.782514	NA	0.99972	0.978872	NA
Cd	let-7f-5p	No	0	-0.0506633	-0.3371	NA	0.809941	0.310699	NA	0.970377	0.913792	NA
Cd	miR-1246	No	0	-0.0457604	0.13484	NA	0.828051	0.692633	NA	0.974052	0.978872	NA
Cd	miR-125b-2-3p	No	0	-0.0980581	-0.20226	NA	0.640989	0.550892	NA	0.909502	0.94084	NA
Cd	miR-1268b	No	0	-0.178139	-0.040452	NA	0.394248	0.905999	NA	0.84903	0.982926	NA
Cd	miR-135a-2-3p	No	0	-0.0686406	-0.256196	NA	0.744411	0.447002	NA	0.952302	0.936956	NA
Cd	miR-195-3p	No	0	-0.0572005	-0.364068	NA	0.785943	0.271026	NA	0.958669	0.913792	NA
Cd	miR-200a-5p	No	0	-0.0392232	-0.215744	NA	0.85233	0.524043	NA	0.974052	0.94084	NA
Cd	miR-202-5p	No	0	-0.302346	-0.26968	NA	0.141841	0.422572	NA	0.724337	0.936956	NA
Cd	miR-23a-3p	No	0	0.0147087	-0.094388	NA	0.944367	0.782514	NA	0.982702	0.978872	NA
Cd	miR-320c	No	0	-0.134013	-0.418004	NA	0.523051	0.200782	NA	0.895817	0.913792	NA
Cd	miR-34b-3p	No	0	-0.300711	-0.26968	NA	0.144115	0.422572	NA	0.725228	0.936956	NA
Cd	miR-486-3p	No	0	-0.0768122	-0.215744	NA	0.715158	0.524043	NA	0.937103	0.94084	NA
Cd	miR-486-5p	No	0	-0.222265	-0.364068	NA	0.285584	0.271026	NA	0.842734	0.913792	NA
Cd	miR-506-3p	No	0	-0.119304	0.013484	NA	0.570024	0.968613	NA	0.899424	0.992245	NA
Cd	miR-509-5p	No	0	-0.132378	-0.107872	NA	0.528177	0.752231	NA	0.896039	0.978872	NA
Cd	miR-514a-3p	No	0	-0.14055	0.161808	NA	0.502788	0.63456	NA	0.883925	0.964467	NA
Cd	miR-6507-5p	No	0	-0.18631	-0.525876	NA	0.372552	0.0966089	NA	0.84903	0.838287	NA
Cd	miR-651-5p	No	0	-0.049029	-0.188776	NA	0.815968	0.578281	NA	0.973124	0.943087	NA
Cd	miR-760-5p	No	0	0.114401	-0.013484	NA	0.586088	0.968613	NA	0.899424	0.992245	NA
Co	miR-125b-2-3p	No	0	0.0204018	-0.0631754	-0.00305816	0.922888	0.853597	0.991722	0.974052	0.979039	0.994965
Co	miR-203a-3p	No	0	0.0646057	0.263231	-0.302758	0.758987	0.434175	0.29273	0.954798	0.936956	0.712505
Co	miR-23a-3p	No	0	-0.0359461	0.157938	-0.308874	0.864551	0.642789	0.282596	0.974052	0.965672	0.700375
Co	miR-23b-3p	No	0	0.0514903	0.284289	-0.223246	0.806896	0.39685	0.442968	0.970377	0.922244	0.806374
Co	miR-3135a-3p	No	0	-0.109295	-0.305348	0.094803	0.60302	0.361188	0.747168	0.900114	0.913792	0.929761
Co	miR-4473-5p	No	0	0.0194303	-0.210585	0.0152908	0.92655	0.53425	0.958623	0.975485	0.94084	0.988609
Co	miR-506-3p	No	0	0.0267167	-0.0947631	0.14985	0.899125	0.781668	0.60913	0.974052	0.978872	0.865994
Co	miR-509-3-5p	No	0	-0.0369176	-0.0947631	0.076454	0.860925	0.781668	0.795039	0.974052	0.978872	0.948467
Co	miR-509-5p	No	0	0.0242879	0.157938	-0.113152	0.908256	0.642789	0.700131	0.974052	0.965672	0.916801
Co	miR-6507-5p	No	0	-0.0349745	0.0737046	-0.522946	0.86818	0.829483	0.0550131	0.974052	0.979039	0.478571
Co	miR-651-5p	No	0	0.000485758	0.0737046	-0.394503	0.998161	0.829483	0.162755	1	0.979039	0.620648
Cr	miR-12136-3p	No	0	0.192081	-0.3	0.501263	0.357655	0.370083	0.067847	0.84903	0.913792	0.485642
Cr	miR-1246	No	0	0.00953595	-0.3	0.191129	0.963916	0.370083	0.512763	0.992882	0.913792	0.839154
Cr	miR-125b-2-3p	No	0	-0.175734	0.4	-0.494051	0.400766	0.222868	0.0725531	0.84903	0.913792	0.499277
Cr	miR-202-5p	No	0	0.114431	0.4	-0.23801	0.585988	0.222868	0.41256	0.899424	0.913792	0.788456
Cr	miR-203a-3p	No	0	-0.0544912	0.2	-0.158673	0.795867	0.555445	0.587956	0.965778	0.94084	0.861862
Cr	miR-23a-3p	No	0	-0.205023	0.2	-0.414714	0.325544	0.555445	0.140371	0.844482	0.94084	0.596601
Cr	miR-23b-3p	No	0	-0.13146	0.3	-0.299315	0.531068	0.370083	0.298525	0.896915	0.913792	0.721768
Cr	miR-3135a-3p	No	0	0.038825	-0.1	0.0432745	0.853813	0.769875	0.883219	0.974052	0.978872	0.975472
Cr	miR-3160-3p	No	0	0.245891	-0.3	0.515688	0.236092	0.370083	0.0590949	0.795753	0.913792	0.485642
Cr	miR-34b-3p	No	0	0.130098	-0.2	0.360621	0.53537	0.555445	0.205273	0.899186	0.94084	0.648401
Cr	miR-378c	No	0	-0.0108982	-0.4	0.328165	0.958766	0.222868	0.252009	0.990998	0.913792	0.700375
Cr	miR-4473-5p	No	0	0.0408684	-0.3	0.281284	0.846206	0.370083	0.329954	0.974052	0.913792	0.748914
Cr	miR-486-5p	No	0	0.173691	-0.1	0.393077	0.406352	0.769875	0.164417	0.84903	0.978872	0.620648
Cr	miR-509-3-5p	No	0	-0.0565346	-0.1	0.0108186	0.788379	0.769875	0.970719	0.958669	0.978872	0.993529
Cr	miR-514a-3p	No	0	0.0306513	-0.2	0.0973677	0.88436	0.555445	0.74054	0.974052	0.94084	0.929761
Cr	miR-760-5p	No	0	0.106939	0.3	-0.0360621	0.610904	0.370083	0.90259	0.901338	0.913792	0.975472
Cu	miR-1233-5p	No	0	-0.174615	-0.236364	0.23956	0.403819	0.484091	0.40943	0.84903	0.94084	0.788456
Cu	miR-1268b	No	0	-0.12	-0.0727273	0.0593407	0.56776	0.831716	0.840302	0.899424	0.979039	0.965818
Cu	miR-195-3p	No	0	0.0276923	0.109091	-0.208791	0.895461	0.749509	0.473779	0.974052	0.978872	0.824822
Cu	miR-202-5p	No	0	-0.0969231	-0.0363636	0.424176	0.644876	0.915468	0.130637	0.91272	0.982926	0.573119
Cu	miR-3160-3p	No	0	0.324615	0.4	-0.0549451	0.113376	0.222868	0.852008	0.707459	0.913792	0.969649
Cu	miR-3160-5p	No	0	0.103077	0.0727273	-0.314286	0.623916	0.831716	0.273805	0.901338	0.979039	0.700375
Cu	miR-34b-3p	No	0	-0.132308	0.145455	-0.204396	0.528399	0.669579	0.483346	0.896039	0.967987	0.824822
Cu	miR-509-5p	No	0	-0.12	-0.2	0.120879	0.56776	0.555445	0.680607	0.899424	0.94084	0.903049
Cu	miR-664a-5p	No	0	-0.0284615	0.0454545	-0.243956	0.892573	0.894427	0.400625	0.974052	0.982926	0.788456
EMSA (mean)	miR-12136-3p	No	0	-0.237157	0.0511143	-0.220523	0.206999	0.862233	0.411808	0.776885	0.979039	0.788456
EMSA (mean)	miR-1246	No	0	0.22611	0.0511143	-0.0406227	0.22957	0.862233	0.881261	0.793061	0.979039	0.975395
EMSA (mean)	miR-1268b	No	0	0.121516	-0.175566	-0.404292	0.522388	0.548268	0.120382	0.895817	0.94084	0.564552
EMSA (mean)	miR-135a-2-3p	No	0	-0.0808542	0.426693	0.0348194	0.671029	0.128126	0.898135	0.926608	0.858498	0.975472
EMSA (mean)	miR-195-3p	No	0	-0.00211537	0.333354	0.116065	0.991148	0.244139	0.668614	0.99972	0.913792	0.898281
EMSA (mean)	miR-203a-3p	No	0	-0.0237392	0.464473	0.104458	0.900906	0.0942832	0.700241	0.974052	0.838287	0.916801
EMSA (mean)	miR-3160-5p	No	0	-0.31284	0.253349	-0.168294	0.0923294	0.382145	0.533259	0.685317	0.913792	0.843293
EMSA (mean)	miR-320a-3p	No	0	-0.166174	0.268905	-0.183769	0.380148	0.352563	0.49569	0.84903	0.913792	0.832631
EMSA (mean)	miR-320c	No	0	-0.154657	0.408914	-0.137343	0.414486	0.146571	0.611998	0.84903	0.907859	0.867675
EMSA (mean)	miR-34b-3p	No	0	0.151132	-0.322242	-0.348194	0.425333	0.261178	0.186297	0.84903	0.913792	0.620648
EMSA (mean)	miR-378c	No	0	-0.104358	0.0688931	-0.0483603	0.583137	0.814971	0.858839	0.899424	0.979039	0.969813
EMSA (mean)	miR-506-3p	No	0	0.124807	-0.162232	-0.0193441	0.5111	0.579499	0.943313	0.884925	0.943087	0.984853
EMSA (mean)	miR-509-3-5p	No	0	0.151602	-0.133342	0.187638	0.423878	0.649511	0.486498	0.84903	0.965672	0.826315
EMSA (mean)	miR-509-5p	No	0	0.312605	-0.11334	0.375276	0.0925875	0.699653	0.152053	0.685317	0.978872	0.620648
EMSA (mean)	miR-514a-3p	No	0	0.336814	-0.313353	0.265015	0.068757	0.275309	0.321219	0.685317	0.913792	0.746766
EMSA (mean)	miR-6507-5p	No	0	-0.068397	0.15112	0.417833	0.719499	0.606063	0.107301	0.937755	0.949362	0.558272
EMSA (mean)	miR-651-5p	No	0	-0.0832047	0.191123	0.2979	0.66202	0.512777	0.262449	0.921072	0.94084	0.700375
EMSA (mean)	miR-664a-5p	No	0	-0.186153	0.11334	0.0696389	0.324663	0.699653	0.797742	0.844482	0.978872	0.949212
Fe	let-7c-5p	No	0	0.000769231	0.390909	-0.472527	0.997088	0.23454	0.0879674	1	0.913792	0.546906
Fe	miR-1246	No	0	0.0292308	-0.118182	0.38022	0.889687	0.729285	0.179906	0.974052	0.978872	0.620648
Fe	miR-1268b	No	0	-0.07	-0.436364	0.38022	0.73952	0.179665	0.179906	0.950588	0.913792	0.620648
Fe	miR-135a-2-3p	No	0	0.0930769	0.445455	-0.424176	0.658112	0.169733	0.130637	0.919844	0.913792	0.573119
Fe	miR-195-3p	No	0	0.213077	0.581818	-0.279121	0.306475	0.0604199	0.333845	0.844482	0.838287	0.748914
Fe	miR-202-5p	No	0	-0.113846	-0.127273	0.186813	0.587918	0.709215	0.522504	0.899424	0.978872	0.841427
Fe	miR-23b-3p	No	0	-0.123077	0.1	-0.459341	0.557798	0.769875	0.0984684	0.899424	0.978872	0.558272
Fe	miR-3135a-3p	No	0	-0.0384615	-0.518182	0.441758	0.855167	0.102492	0.113778	0.974052	0.838287	0.564552
Fe	miR-3160-3p	No	0	0.306923	-0.136364	0.450549	0.13561	0.689309	0.105933	0.716965	0.978587	0.558272
Fe	miR-3160-5p	No	0	0.14	-0.118182	0.195604	0.504477	0.729285	0.50275	0.883925	0.978872	0.836379
Fe	miR-320a-3p	No	0	0.0453846	0.0636364	-0.147253	0.829443	0.852539	0.615419	0.974052	0.979039	0.867675
Fe	miR-34b-3p	No	0	-0.0484615	-0.0454545	0.138462	0.818063	0.894427	0.636885	0.973124	0.982926	0.876303
Fe	miR-378c	No	0	0.00846154	-0.0727273	0.0769231	0.96798	0.831716	0.793806	0.995823	0.979039	0.948467
Fe	miR-4473-5p	No	0	0.188462	-0.0909091	0.327473	0.366957	0.790373	0.253071	0.84903	0.978872	0.700375
Fe	miR-486-3p	No	0	-0.0646154	-0.345455	0.112088	0.758952	0.298089	0.702833	0.954798	0.913792	0.918864
Fe	miR-486-5p	No	0	-0.0861538	-0.236364	0.0153846	0.682189	0.484091	0.95837	0.927659	0.94084	0.988609
Fe	miR-509-3-5p	No	0	0.116923	-0.154545	0.463736	0.577801	0.650034	0.0948763	0.899424	0.965672	0.558272
Fe	miR-509-5p	No	0	0.00538462	-0.354545	0.520879	0.97962	0.284693	0.0561539	0.99972	0.913792	0.478571
Fe	miR-664a-5p	No	0	0.0930769	0.209091	-0.2	0.658112	0.537221	0.493004	0.919844	0.94084	0.831609
Fe	miR-760-5p	No	0	0.08	0.4	-0.454945	0.703848	0.222868	0.102154	0.931998	0.913792	0.558272
Histone (%)	let-7c-5p	No	0	-0.0453569	0.297317	-0.276389	0.811884	0.301921	0.30009	0.970377	0.913792	0.72234
Histone (%)	miR-1233-5p	No	0	0.122347	0.220234	-0.31651	0.519526	0.449303	0.232339	0.892294	0.936956	0.686914
Histone (%)	miR-1246	No	0	-0.0293075	-0.448728	0.0906438	0.877818	0.107527	0.738491	0.974052	0.838287	0.929761
Histone (%)	miR-1268b	No	0	0.00232599	-0.118376	-0.083214	0.990267	0.686912	0.75931	0.99972	0.978587	0.933515
Histone (%)	miR-135a-2-3p	No	0	-0.0528001	0.410187	-0.190203	0.781701	0.145196	0.480449	0.958669	0.907859	0.824822
Histone (%)	miR-202-5p	No	0	0.23446	-0.079835	0.1694	0.212362	0.786162	0.530532	0.784671	0.978872	0.841427
Histone (%)	miR-378c	No	0	-0.0300053	0.322093	-0.298679	0.874931	0.261411	0.261142	0.974052	0.913792	0.700375
Histone (%)	miR-4473-5p	No	0	-0.137001	-0.121129	0.142653	0.470346	0.679979	0.598171	0.880529	0.975873	0.862401
Histone (%)	miR-486-3p	No	0	-0.0658256	0.00825879	-0.175344	0.729646	0.977646	0.515987	0.941878	0.992245	0.839154
Histone (%)	miR-506-3p	No	0	-0.0200035	-0.269787	0.043093	0.91644	0.350925	0.874093	0.974052	0.913792	0.972979
Histone (%)	miR-509-3-5p	No	0	0.0386115	-0.454234	0.445789	0.839469	0.102759	0.083518	0.974052	0.838287	0.5283
Histone (%)	miR-509-5p	No	0	0.112811	-0.0633174	-0.0178316	0.552824	0.829738	0.94774	0.899424	0.979039	0.984853
Histone (%)	miR-514a-3p	No	0	0.0607084	-0.487269	0.1694	0.74997	0.0771854	0.530532	0.952302	0.838287	0.841427
Histone (%)	miR-651-5p	No	0	-0.0434961	0.33861	-0.193175	0.819473	0.236321	0.473487	0.973124	0.913792	0.824822
Histone (%)	miR-664a-5p	No	0	-0.189801	0.198211	-0.468079	0.315099	0.49696	0.0674733	0.844482	0.94084	0.485642
Immotility (%)	let-7c-5p	No	0	0.10063	-0.0759883	0.192559	0.596735	0.796263	0.474927	0.899719	0.979039	0.824822
Immotility (%)	miR-1246	No	0	-0.166514	-0.283839	0.0895622	0.379161	0.325392	0.741512	0.84903	0.913792	0.929761
Immotility (%)	miR-125b-2-3p	No	0	0.15072	-0.0983378	0.213457	0.42661	0.738037	0.427324	0.84903	0.978872	0.802096
Immotility (%)	miR-135a-2-3p	No	0	0.0203066	-0.348652	0.219427	0.915179	0.221818	0.414194	0.974052	0.913792	0.789218
Immotility (%)	miR-195-3p	No	0	0.143951	-0.044699	0.241818	0.447903	0.8794	0.366895	0.863619	0.980424	0.772779
Immotility (%)	miR-3160-5p	No	0	-0.0762625	-0.431346	0.0194051	0.688757	0.123571	0.943135	0.927659	0.852622	0.984853
Immotility (%)	miR-34b-3p	No	0	-0.0573097	-0.219025	0.246296	0.763561	0.45186	0.35781	0.955524	0.936956	0.766983
Immotility (%)	miR-486-3p	No	0	0.0866414	-0.0849281	0.265701	0.648931	0.772837	0.31992	0.91272	0.978872	0.745338
Immotility (%)	miR-506-3p	No	0	-0.266016	0.192206	-0.491099	0.155354	0.510346	0.0533935	0.734502	0.94084	0.478571
Immotility (%)	miR-509-3-5p	No	0	-0.119583	0.24808	-0.353771	0.529075	0.392456	0.178866	0.896039	0.922244	0.620648
Immotility (%)	miR-509-5p	No	0	-0.120486	0.429111	-0.47468	0.525948	0.125746	0.0631868	0.896039	0.852622	0.485642
Immotility (%)	miR-514a-3p	No	0	-0.191108	0.333008	-0.486621	0.311718	0.24466	0.0559446	0.844482	0.913792	0.478571
Immotility (%)	miR-6507-5p	No	0	0.239843	-0.143037	0.468709	0.201748	0.625679	0.0670552	0.769439	0.964179	0.485642
Immotility (%)	miR-664a-5p	No	0	0.207127	-0.176561	0.422435	0.2721	0.545968	0.103093	0.82677	0.94084	0.558272
K	let-7f-5p	No	0	-0.0219273	0.0545455	-0.180418	0.917141	0.873447	0.537087	0.974052	0.979039	0.843351
K	miR-12136-3p	No	0	-0.0219273	0.145455	-0.178218	0.917141	0.669579	0.542145	0.974052	0.967987	0.843351
K	miR-1233-5p	No	0	0.045778	0.0363636	-0.0220022	0.827986	0.915468	0.940487	0.974052	0.982926	0.984853
K	miR-1268b	No	0	0.0565493	-0.190909	0.279428	0.788325	0.573913	0.333291	0.958669	0.943087	0.748914
K	miR-195-3p	No	0	0.00769379	0.181818	-0.0154015	0.970884	0.592615	0.958324	0.997124	0.943087	0.988609
K	miR-203a-3p	No	0	0.11733	0.518182	-0.268427	0.576467	0.102492	0.353453	0.899424	0.838287	0.763011
K	miR-23a-3p	No	0	-0.165416	0.145455	-0.448845	0.429408	0.669579	0.107424	0.851194	0.967987	0.558272
K	miR-23b-3p	No	0	-0.0226967	0.372727	-0.268427	0.914244	0.258926	0.353453	0.974052	0.913792	0.763011
K	miR-3135a-3p	No	0	0.165032	-0.3	0.385039	0.430497	0.370083	0.173995	0.851194	0.913792	0.620648
K	miR-3160-3p	No	0	-0.0673206	-0.236364	0.129813	0.749171	0.484091	0.658264	0.952302	0.94084	0.889679
K	miR-3160-5p	No	0	0.0538565	0.409091	-0.127613	0.798197	0.211545	0.663743	0.965778	0.913792	0.893753
K	miR-320a-3p	No	0	-0.0176957	0.181818	-0.136414	0.933092	0.592615	0.641924	0.978982	0.943087	0.876303
K	miR-320c	No	0	-0.146182	-0.136364	0.0572058	0.485647	0.689309	0.845984	0.883313	0.978587	0.966838
K	miR-34b-3p	No	0	0.121947	-0.409091	0.488449	0.561449	0.211545	0.0763645	0.899424	0.913792	0.516053
K	miR-378c	No	0	0.180035	0.409091	-0.160616	0.389152	0.211545	0.583333	0.84903	0.913792	0.861862
K	miR-486-3p	No	0	0.0577034	-0.190909	0.459846	0.784104	0.573913	0.0980505	0.958669	0.943087	0.558272
K	miR-486-5p	No	0	0.0296211	-0.181818	0.244225	0.888223	0.592615	0.40009	0.974052	0.943087	0.788456
K	miR-509-3-5p	No	0	0.177726	-0.0272727	0.0814082	0.395362	0.936558	0.78204	0.84903	0.982926	0.941884
K	miR-514a-3p	No	0	0.017311	-0.127273	-0.138614	0.934544	0.709215	0.636511	0.979659	0.978872	0.876303
K	miR-651-5p	No	0	-0.0403924	0.145455	-0.206821	0.847977	0.669579	0.478056	0.974052	0.967987	0.824822
K	miR-664a-5p	No	0	-0.0596269	-0.145455	0.140814	0.777083	0.669579	0.631114	0.958669	0.967987	0.876303
Li	miR-12136-3p	No	0	0	-0.2	NA	1	0.555445	NA	1	0.94084	NA
Li	miR-1233-5p	No	0	-0.339683	-0.5	NA	0.0966568	0.117307	NA	0.685317	0.838287	NA
Li	miR-125b-2-3p	No	0	-0.113228	-0.2	NA	0.589961	0.555445	NA	0.899424	0.94084	NA
Li	miR-1268b	No	0	-0.0849208	0.1	NA	0.68651	0.769875	NA	0.927659	0.978872	NA
Li	miR-203a-3p	No	0	-0.0283069	-0.2	NA	0.893153	0.555445	NA	0.974052	0.94084	NA
Li	miR-23a-3p	No	0	-0.169842	-0.4	NA	0.41699	0.222868	NA	0.84903	0.913792	NA
Li	miR-23b-3p	No	0	-0.141535	-0.3	NA	0.499769	0.370083	NA	0.883313	0.913792	NA
Li	miR-3135a-3p	No	0	-0.198148	-0.3	NA	0.342376	0.370083	NA	0.844482	0.913792	NA
Li	miR-320a-3p	No	0	-0.169842	-0.4	NA	0.41699	0.222868	NA	0.84903	0.913792	NA
Li	miR-320c	No	0	-0.226455	-0.4	NA	0.276362	0.222868	NA	0.833802	0.913792	NA
Li	miR-378c	No	0	-0.198148	-0.3	NA	0.342376	0.370083	NA	0.844482	0.913792	NA
Li	miR-4473-5p	No	0	-0.198148	-0.4	NA	0.342376	0.222868	NA	0.844482	0.913792	NA
Li	miR-6507-5p	No	0	0.0283069	-0.2	NA	0.893153	0.555445	NA	0.974052	0.94084	NA
Li	miR-664a-5p	No	0	0.0283069	-0.1	NA	0.893153	0.769875	NA	0.974052	0.978872	NA
Mg	let-7f-5p	No	0	0.000769379	-0.0181818	-0.259626	0.997088	0.957685	0.370053	1	0.986419	0.772779
Mg	miR-1268b	No	0	-0.0415465	0.145455	-0.149615	0.843685	0.669579	0.609698	0.974052	0.967987	0.865994
Mg	miR-195-3p	No	0	0.0430852	-0.0363636	0.0572058	0.837969	0.915468	0.845984	0.974052	0.982926	0.966838
Mg	miR-200a-5p	No	0	-0.0303905	-0.190909	0.114412	0.885338	0.573913	0.696936	0.974052	0.943087	0.915781
Mg	miR-202-5p	No	0	0.11733	-0.163636	0.224423	0.576467	0.630685	0.440504	0.899424	0.964179	0.806374
Mg	miR-203a-3p	No	0	0.170802	0.363636	-0.0528053	0.414321	0.271638	0.857716	0.84903	0.913792	0.969813
Mg	miR-3135a-3p	No	0	0.151183	-0.0727273	0.426843	0.470677	0.831716	0.127978	0.880529	0.979039	0.570655
Mg	miR-34b-3p	No	0	0.0538565	-0.145455	0.0286029	0.798197	0.669579	0.922677	0.965778	0.967987	0.982262
Mg	miR-378c	No	0	-0.0342374	0.363636	-0.374038	0.870936	0.271638	0.187678	0.974052	0.913792	0.620648
Mg	miR-4473-5p	No	0	-0.0200038	0.0181818	0.336634	0.924388	0.957685	0.239243	0.974052	0.986419	0.693867
Mg	miR-486-3p	No	0	0.0515484	-0.0181818	0.09901	0.806682	0.957685	0.736305	0.970377	0.986419	0.929761
Mg	miR-506-3p	No	0	0.0376996	-0.2	0.244225	0.858008	0.555445	0.40009	0.974052	0.94084	0.788456
Mg	miR-651-5p	No	0	0.0857857	0.327273	-0.233223	0.683478	0.325895	0.422298	0.927659	0.913792	0.80185
Mn	let-7c-5p	No	0	0.0743022	0.309091	-0.29956	0.724104	0.355028	0.298111	0.937755	0.913792	0.721768
Mn	let-7f-5p	No	0	0.0592878	0.427273	-0.429516	0.778319	0.189944	0.125349	0.958669	0.913792	0.567552
Mn	miR-12136-3p	No	0	0.0165544	-0.290909	0.337005	0.937399	0.385457	0.238692	0.979764	0.913792	0.693867
Mn	miR-1233-5p	No	0	0.265255	-0.109091	0.506609	0.200026	0.749509	0.0645022	0.769439	0.978872	0.485642
Mn	miR-125b-2-3p	No	0	-0.189798	0.0181818	-0.363437	0.363507	0.957685	0.201497	0.84903	0.986419	0.642899
Mn	miR-135a-2-3p	No	0	-0.0446583	0.190909	-0.240089	0.832134	0.573913	0.408366	0.974052	0.943087	0.788456
Mn	miR-200a-5p	No	0	-0.235611	0.127273	-0.519825	0.25688	0.709215	0.0567424	0.822558	0.978872	0.478571
Mn	miR-202-5p	No	0	0.0454283	0.136364	-0.436124	0.829281	0.689309	0.119008	0.974052	0.978587	0.564552
Mn	miR-203a-3p	No	0	-0.00962464	0.4	-0.400882	0.963581	0.222868	0.155453	0.992882	0.913792	0.620648
Mn	miR-23b-3p	No	0	-0.0619827	0.427273	-0.436124	0.768506	0.189944	0.119008	0.955524	0.913792	0.564552
Mn	miR-3135a-3p	No	0	0.0666025	-0.281818	0.218062	0.751763	0.401145	0.453901	0.952302	0.922244	0.81273
Mn	miR-3160-3p	No	0	-0.155149	-0.245455	0.0462556	0.458977	0.466922	0.87523	0.874789	0.94084	0.972979
Mn	miR-3160-5p	No	0	0.0165544	0.272727	-0.081498	0.937399	0.417141	0.781805	0.979764	0.936956	0.941884
Mn	miR-320a-3p	No	0	-0.0200193	-0.00909091	0.0132159	0.92433	0.978837	0.964235	0.974052	0.992245	0.993373
Mn	miR-34b-3p	No	0	0.120116	-0.263636	0.36564	0.567385	0.433441	0.198574	0.899424	0.936956	0.63902
Mn	miR-378c	No	0	0.0207892	-0.0636364	0.129956	0.921428	0.852539	0.657908	0.974052	0.979039	0.889679
Mn	miR-4473-5p	No	0	-0.199808	-0.454545	0.297358	0.338267	0.160145	0.301851	0.844482	0.913792	0.724975
Mn	miR-486-3p	No	0	0.0053898	-0.0181818	0.158591	0.979601	0.957685	0.588153	0.99972	0.986419	0.861862
Mn	miR-506-3p	No	0	0.054283	-0.181818	0.0991192	0.796631	0.592615	0.736023	0.965778	0.943087	0.929761
Mn	miR-509-5p	No	0	0.0288739	-0.0909091	-0.136564	0.891026	0.790373	0.641554	0.974052	0.978872	0.876303
Mn	miR-514a-3p	No	0	0.0107796	-0.2	-0.0770927	0.959214	0.555445	0.79336	0.990998	0.94084	0.948467
Mn	miR-6507-5p	No	0	-0.13821	0.2	-0.319384	0.509996	0.555445	0.265673	0.884925	0.94084	0.700375
Mn	miR-760-5p	No	0	-0.199808	0	-0.392071	0.338267	1	0.165596	0.844482	1	0.620648
Mo	miR-1233-5p	No	0	0.0297679	-0.133485	0.448272	0.887672	0.695594	0.107929	0.974052	0.978872	0.558272
Mo	miR-125b-2-3p	No	0	0.0301757	-0.181158	0.204187	0.886143	0.593982	0.483804	0.974052	0.943994	0.824822
Mo	miR-202-5p	No	0	-0.0440402	0.00953463	-0.0774501	0.834426	0.977804	0.792421	0.974052	0.992245	0.948467
Mo	miR-3160-3p	No	0	0.0232434	-0.314643	0.222962	0.912186	0.345994	0.443562	0.974052	0.913792	0.806374
Mo	miR-3160-5p	No	0	0.173306	0.409989	-0.086838	0.407407	0.210445	0.767855	0.84903	0.913792	0.937495
Mo	miR-320a-3p	No	0	0.126412	-0.0572078	0.283984	0.547092	0.867316	0.325135	0.899424	0.979039	0.747879
Mo	miR-34b-3p	No	0	0.106023	-0.0286039	0.269902	0.613981	0.933468	0.350713	0.901338	0.982926	0.763011
Mo	miR-4473-5p	No	0	-0.162296	-0.553008	0.10092	0.438283	0.0776455	0.731388	0.858397	0.838287	0.929761
Mo	miR-486-3p	No	0	0.0367002	0.2479	-0.119696	0.861736	0.462351	0.683586	0.974052	0.94084	0.903742
Mo	miR-486-5p	No	0	-0.00244668	0.362316	-0.283984	0.990739	0.273513	0.325135	0.99972	0.913792	0.747879
Mo	miR-509-5p	No	0	-0.0746237	-0.171623	0.086838	0.722956	0.613856	0.767855	0.937755	0.956323	0.937495
Mo	miR-514a-3p	No	0	0.00244668	-0.00953463	-0.0117349	0.990739	0.977804	0.968241	0.99972	0.992245	0.993515
Na	miR-1233-5p	No	0	-0.206923	0.0454545	-0.248352	0.320982	0.894427	0.39192	0.844482	0.982926	0.788456
Na	miR-125b-2-3p	No	0	-0.00230769	0.0363636	-0.0153846	0.991265	0.915468	0.95837	0.99972	0.982926	0.988609
Na	miR-200a-5p	No	0	-0.0130769	0.227273	-0.195604	0.950531	0.501536	0.50275	0.986217	0.94084	0.836379
Na	miR-23a-3p	No	0	-0.124615	0.00909091	-0.292308	0.552847	0.978837	0.310526	0.899424	0.992245	0.736062
Na	miR-3160-3p	No	0	-0.0146154	-0.0909091	0.0373626	0.94472	0.790373	0.899093	0.982702	0.978872	0.975472
Na	miR-320a-3p	No	0	0.107692	0.154545	-0.0197802	0.608379	0.650034	0.946489	0.901083	0.965672	0.984853
Na	miR-378c	No	0	0.112308	-0.0636364	0.178022	0.593006	0.852539	0.542597	0.899424	0.979039	0.843351
Na	miR-486-3p	No	0	0.0161538	-0.236364	0.221978	0.938911	0.484091	0.44563	0.979764	0.94084	0.806374
Na	miR-486-5p	No	0	0.163846	-0.0363636	0.318681	0.433862	0.915468	0.266785	0.855067	0.982926	0.700375
Na	miR-509-3-5p	No	0	-0.0792308	0.363636	-0.428571	0.706571	0.271638	0.126274	0.931998	0.913792	0.567552
Na	miR-6507-5p	No	0	0.0415385	-0.154545	0.0197802	0.843715	0.650034	0.946489	0.974052	0.965672	0.984853
Na	miR-760-5p	No	0	0.138462	0.463636	-0.402198	0.509219	0.150901	0.153974	0.884925	0.907859	0.620648
Ni	let-7c-5p	No	0	0.115059	0.509091	-0.429322	0.583922	0.109737	0.125539	0.899424	0.838287	0.567552
Ni	let-7f-5p	No	0	0.0571433	0.545455	-0.523728	0.786152	0.082651	0.0545857	0.958669	0.838287	0.478571
Ni	miR-1233-5p	No	0	-0.0355215	-0.154545	0.433817	0.866137	0.650034	0.121197	0.974052	0.965672	0.565173
Ni	miR-1246	No	0	-0.0254828	-0.118182	0.209042	0.903762	0.729285	0.473237	0.974052	0.978872	0.824822
Ni	miR-195-3p	No	0	0.263322	0.581818	-0.258492	0.203446	0.0604199	0.372222	0.769439	0.838287	0.774336
Ni	miR-3135a-3p	No	0	-0.0355215	-0.536364	0.388862	0.866137	0.0889534	0.169395	0.974052	0.838287	0.620648
Ni	miR-3160-5p	No	0	0.166797	-0.354545	0.307943	0.425514	0.284693	0.284126	0.84903	0.913792	0.700972
Ni	miR-34b-3p	No	0	0.0424714	-0.0454545	0.41134	0.840249	0.894427	0.143956	0.974052	0.982926	0.601663
Ni	miR-4473-5p	No	0	0.0926648	-0.445455	0.528223	0.659536	0.169733	0.0521757	0.920776	0.913792	0.478571
Ni	miR-486-3p	No	0	0.194596	-0.236364	0.514737	0.351274	0.484091	0.0596456	0.847519	0.94084	0.485642
Ni	miR-486-5p	No	0	0.235523	-0.0818182	0.478773	0.257063	0.81099	0.0832785	0.822558	0.979039	0.5283
Ni	miR-509-3-5p	No	0	0.0996146	-0.0545455	0.384367	0.635675	0.873447	0.174811	0.908059	0.979039	0.620648
Ni	miR-509-5p	No	0	0.0316605	-0.190909	0.474277	0.880579	0.573913	0.0866356	0.974052	0.943087	0.541722
Ni	miR-514a-3p	No	0	-0.0355215	-0.281818	0.393358	0.866137	0.401145	0.164089	0.974052	0.922244	0.620648
Ni	miR-6507-5p	No	0	0.123553	0.390909	-0.276474	0.556264	0.23454	0.33864	0.899424	0.913792	0.751919
Ni	miR-664a-5p	No	0	0.170658	0.136364	-0.0337164	0.414722	0.689309	0.908901	0.84903	0.978587	0.975472
Nonprogressive motility (%)	let-7c-5p	No	0	-0.0124001	-0.289628	0.177255	0.948147	0.315187	0.51135	0.984583	0.913792	0.839154
Nonprogressive motility (%)	miR-12136-3p	No	0	0.0310002	-0.222273	0.29748	0.870818	0.44501	0.263154	0.974052	0.936956	0.700375
Nonprogressive motility (%)	miR-135a-2-3p	No	0	-0.0188297	-0.0853168	0.0570298	0.921328	0.771822	0.833836	0.974052	0.978872	0.963072
Nonprogressive motility (%)	miR-3160-5p	No	0	0.107697	0.280647	-0.110977	0.571076	0.331097	0.682417	0.899424	0.913792	0.903742
Nonprogressive motility (%)	miR-320a-3p	No	0	-0.0624596	0.0359229	-0.172631	0.742995	0.902964	0.522603	0.952302	0.982926	0.841427
Nonprogressive motility (%)	miR-320c	No	0	-0.0328372	0.0673554	-0.131014	0.863233	0.819038	0.628641	0.974052	0.979039	0.87575
Nonprogressive motility (%)	miR-378c	No	0	0.0188297	0.0853168	-0.0369923	0.921328	0.771822	0.891812	0.974052	0.978872	0.975472
Nonprogressive motility (%)	miR-4473-5p	No	0	0.0133186	0.253705	-0.171089	0.944311	0.381453	0.526379	0.982702	0.913792	0.841427
Nonprogressive motility (%)	miR-6507-5p	No	0	-0.0452373	0.103278	-0.189586	0.812371	0.72533	0.481902	0.970377	0.978872	0.824822
Nonprogressive motility (%)	miR-664a-5p	No	0	0.125838	-0.0449036	0.215788	0.507589	0.878852	0.422171	0.884925	0.980424	0.80185
Oxidative DNA damage	let-7c-5p	No	0	-0.100409	0.183787	-0.0377537	0.597546	0.529383	0.889598	0.899719	0.94084	0.975472
Oxidative DNA damage	let-7f-5p	No	0	-0.0863986	0.426386	-0.0539338	0.649852	0.128431	0.842749	0.91272	0.858498	0.965818
Oxidative DNA damage	miR-12136-3p	No	0	-0.125161	0.235247	0.0377537	0.509892	0.418166	0.889598	0.884925	0.936956	0.975472
Oxidative DNA damage	miR-125b-2-3p	No	0	-0.0621136	0.264653	-0.113261	0.744372	0.36052	0.676209	0.952302	0.913792	0.902718
Oxidative DNA damage	miR-135a-2-3p	No	0	-0.230241	0.127426	-0.0647206	0.220944	0.66421	0.811779	0.786731	0.967987	0.952768
Oxidative DNA damage	miR-195-3p	No	0	-0.0985411	0.338168	-0.13843	0.604415	0.236973	0.609157	0.900114	0.913792	0.865994
Oxidative DNA damage	miR-200a-5p	No	0	-0.0817284	0.401881	-0.129441	0.667673	0.154329	0.632804	0.92422	0.907859	0.876303
Oxidative DNA damage	miR-320a-3p	No	0	-0.095272	0.382277	0.0683162	0.616516	0.177367	0.801512	0.901338	0.913792	0.950693
Oxidative DNA damage	miR-320c	No	0	-0.187742	-0.0612624	0.264276	0.320476	0.835194	0.322621	0.844482	0.979039	0.747879
Oxidative DNA damage	miR-34b-3p	No	0	0.16766	-0.294059	-0.147419	0.375842	0.307501	0.585867	0.84903	0.913792	0.861862
Oxidative DNA damage	miR-378c	No	0	-0.0896678	0.252401	-0.0791029	0.637489	0.383989	0.770897	0.908059	0.913792	0.937919
Oxidative DNA damage	miR-486-3p	No	0	-0.070987	0.154381	0.0143823	0.709326	0.598219	0.95784	0.933485	0.946914	0.988609
Oxidative DNA damage	miR-486-5p	No	0	-0.155518	0.0245049	-0.107868	0.411862	0.933731	0.6909	0.84903	0.982926	0.911045
Oxidative DNA damage	miR-506-3p	No	0	0.225103	-0.235247	0.269669	0.231706	0.418166	0.312472	0.793673	0.936956	0.736131
Oxidative DNA damage	miR-509-3-5p	No	0	0.199884	-0.178886	0.183375	0.289588	0.540607	0.496631	0.842734	0.94084	0.832631
Oxidative DNA damage	miR-6507-5p	No	0	-0.095739	0.340619	0.253489	0.614781	0.233375	0.343484	0.901338	0.913792	0.75497
Oxidative DNA damage	miR-651-5p	No	0	-0.133568	0.264653	0.167195	0.481647	0.36052	0.535975	0.883313	0.913792	0.843351
Oxidative DNA damage	miR-664a-5p	No	0	-0.229774	-0.139678	0.221129	0.221908	0.633898	0.410492	0.786731	0.964467	0.788456
PRM1 / PRM2 ratio	let-7c-5p	No	0	-0.103521	0.141554	-0.231023	0.622413	0.678022	0.426813	0.901338	0.975429	0.802096
PRM1 / PRM2 ratio	let-7f-5p	No	0	-0.109679	0.100458	-0.156216	0.601742	0.768846	0.593824	0.900023	0.978872	0.862401
PRM1 / PRM2 ratio	miR-12136-3p	No	0	-0.0200115	-0.100458	0.277228	0.924359	0.768846	0.337271	0.974052	0.978872	0.750476
PRM1 / PRM2 ratio	miR-1233-5p	No	0	-0.0431018	-0.0547951	0.00880089	0.837908	0.872871	0.976179	0.974052	0.979039	0.993529
PRM1 / PRM2 ratio	miR-125b-2-3p	No	0	0.0311718	0.589047	-0.165017	0.88241	0.0565454	0.572919	0.974052	0.838287	0.855908
PRM1 / PRM2 ratio	miR-135a-2-3p	No	0	0.0400231	0.324204	-0.154015	0.849351	0.330719	0.599097	0.974052	0.913792	0.862401
PRM1 / PRM2 ratio	miR-200a-5p	No	0	-0.0415624	0.242012	-0.165017	0.843626	0.473392	0.572919	0.974052	0.94084	0.855908
PRM1 / PRM2 ratio	miR-202-5p	No	0	0.104291	0.228313	-0.0176018	0.619813	0.499526	0.952376	0.901338	0.94084	0.987819
PRM1 / PRM2 ratio	miR-3160-3p	No	0	-0.0815855	0.347036	-0.019802	0.698245	0.295735	0.94643	0.931998	0.913792	0.984853
PRM1 / PRM2 ratio	miR-34b-3p	No	0	0.166635	0.397264	-0.0528053	0.42597	0.226344	0.857716	0.84903	0.913792	0.969813
PRM1 / PRM2 ratio	miR-378c	No	0	0.0958245	-0.273975	0.382839	0.648646	0.414927	0.176678	0.91272	0.936956	0.620648
PRM1 / PRM2 ratio	miR-486-3p	No	0	0.00423321	0.237445	-0.20022	0.983978	0.482034	0.492518	0.99972	0.94084	0.831609
PRM1 / PRM2 ratio	miR-486-5p	No	0	-0.0800462	0.278542	-0.378438	0.703684	0.406875	0.182124	0.931998	0.931799	0.620648
PRM1 / PRM2 ratio	miR-509-3-5p	No	0	-0.160477	0.29224	-0.343235	0.443502	0.383186	0.229572	0.858755	0.913792	0.683813
PRM1 / PRM2 ratio	miR-509-5p	No	0	-0.168944	0.018265	-0.308031	0.419494	0.957492	0.283981	0.84903	0.986419	0.700972
PRM1 / PRM2 ratio	miR-514a-3p	No	0	-0.0392534	0.155253	-0.253025	0.852217	0.648521	0.382774	0.974052	0.965672	0.779754
PRM1 / PRM2 ratio	miR-6507-5p	No	0	0.121993	0.438361	-0.0374038	0.561297	0.177453	0.898983	0.899424	0.913792	0.975472
PRM1 / PRM2 ratio	miR-664a-5p	No	0	0.0315567	0.328771	-0.0308031	0.880968	0.323554	0.916747	0.974052	0.913792	0.980013
PRM1 / PRM2 ratio	miR-760-5p	No	0	-0.0577256	0.0593613	-0.10121	0.784023	0.862361	0.730641	0.958669	0.979039	0.929761
Pb	miR-1246	No	0	-0.339683	-0.5	NA	0.0966568	0.117307	NA	0.685317	0.838287	NA
Pb	miR-1268b	No	0	-0.283069	-0.4	NA	0.170337	0.222868	NA	0.734502	0.913792	NA
Pb	miR-202-5p	No	0	-0.339683	-0.5	NA	0.0966568	0.117307	NA	0.685317	0.838287	NA
Pb	miR-3135a-3p	No	0	-0.311376	-0.5	NA	0.12974	0.117307	NA	0.707459	0.838287	NA
Pb	miR-3160-3p	No	0	-0.198148	-0.5	NA	0.342376	0.117307	NA	0.844482	0.838287	NA
Pb	miR-3160-5p	No	0	0.0283069	-0.1	NA	0.893153	0.769875	NA	0.974052	0.978872	NA
Pb	miR-34b-3p	No	0	-0.0283069	0.1	NA	0.893153	0.769875	NA	0.974052	0.978872	NA
Pb	miR-4473-5p	No	0	-0.311376	-0.5	NA	0.12974	0.117307	NA	0.707459	0.838287	NA
Pb	miR-506-3p	No	0	-0.339683	-0.5	NA	0.0966568	0.117307	NA	0.685317	0.838287	NA
Pb	miR-509-3-5p	No	0	-0.339683	-0.5	NA	0.0966568	0.117307	NA	0.685317	0.838287	NA
Pb	miR-509-5p	No	0	-0.311376	-0.4	NA	0.12974	0.222868	NA	0.707459	0.913792	NA
Pb	miR-514a-3p	No	0	-0.339683	-0.5	NA	0.0966568	0.117307	NA	0.685317	0.838287	NA
PRM (%)	let-7c-5p	No	0	0.0453569	-0.297317	0.276389	0.811884	0.301921	0.30009	0.970377	0.913792	0.72234
PRM (%)	miR-1233-5p	No	0	-0.122347	-0.220234	0.31651	0.519526	0.449303	0.232339	0.892294	0.936956	0.686914
PRM (%)	miR-1246	No	0	0.0293075	0.448728	-0.0906438	0.877818	0.107527	0.738491	0.974052	0.838287	0.929761
PRM (%)	miR-1268b	No	0	-0.00232599	0.118376	0.083214	0.990267	0.686912	0.75931	0.99972	0.978587	0.933515
PRM (%)	miR-135a-2-3p	No	0	0.0528001	-0.410187	0.190203	0.781701	0.145196	0.480449	0.958669	0.907859	0.824822
PRM (%)	miR-202-5p	No	0	-0.23446	0.079835	-0.1694	0.212362	0.786162	0.530532	0.784671	0.978872	0.841427
PRM (%)	miR-378c	No	0	0.0300053	-0.322093	0.298679	0.874931	0.261411	0.261142	0.974052	0.913792	0.700375
PRM (%)	miR-4473-5p	No	0	0.137001	0.121129	-0.142653	0.470346	0.679979	0.598171	0.880529	0.975873	0.862401
PRM (%)	miR-486-3p	No	0	0.0658256	-0.00825879	0.175344	0.729646	0.977646	0.515987	0.941878	0.992245	0.839154
PRM (%)	miR-506-3p	No	0	0.0200035	0.269787	-0.043093	0.91644	0.350925	0.874093	0.974052	0.913792	0.972979
PRM (%)	miR-509-3-5p	No	0	-0.0386115	0.454234	-0.445789	0.839469	0.102759	0.083518	0.974052	0.838287	0.5283
PRM (%)	miR-509-5p	No	0	-0.112811	0.0633174	0.0178316	0.552824	0.829738	0.94774	0.899424	0.979039	0.984853
PRM (%)	miR-514a-3p	No	0	-0.0607084	0.487269	-0.1694	0.74997	0.0771854	0.530532	0.952302	0.838287	0.841427
PRM (%)	miR-651-5p	No	0	0.0434961	-0.33861	0.193175	0.819473	0.236321	0.473487	0.973124	0.913792	0.824822
PRM (%)	miR-664a-5p	No	0	0.189801	-0.198211	0.468079	0.315099	0.49696	0.0674733	0.844482	0.94084	0.485642
Progressive motility (%)	let-7c-5p	No	0	-0.172271	0.105162	-0.348239	0.362661	0.720501	0.186237	0.84903	0.978872	0.620648
Progressive motility (%)	miR-1246	No	0	0.233974	0.351287	-0.0788746	0.21334	0.218108	0.771542	0.784671	0.913792	0.937919
Progressive motility (%)	miR-125b-2-3p	No	0	-0.17047	0.0962123	-0.236624	0.367778	0.743524	0.37759	0.84903	0.978872	0.779754
Progressive motility (%)	miR-1268b	No	0	0.207401	-0.0246124	0.291687	0.271452	0.933441	0.273007	0.82677	0.982926	0.700375
Progressive motility (%)	miR-135a-2-3p	No	0	-0.071836	0.360237	-0.321451	0.706002	0.205792	0.224727	0.931998	0.913792	0.677185
Progressive motility (%)	miR-195-3p	No	0	-0.172722	0.0268499	-0.290199	0.361388	0.927404	0.275575	0.84903	0.982926	0.700375
Progressive motility (%)	miR-3160-5p	No	0	-0.0186909	0.306537	-0.0758982	0.921907	0.286444	0.779962	0.974052	0.913792	0.941884
Progressive motility (%)	miR-34b-3p	No	0	0.0695841	0.194662	-0.299128	0.714831	0.504851	0.260391	0.937103	0.94084	0.700375
Progressive motility (%)	miR-4473-5p	No	0	-0.109668	-0.176762	0.0044646	0.564008	0.545504	0.986908	0.899424	0.94084	0.994965
Progressive motility (%)	miR-509-3-5p	No	0	0.163714	-0.1969	0.35568	0.387341	0.499869	0.176367	0.84903	0.94084	0.620648
Progressive motility (%)	miR-509-5p	No	0	0.0898513	-0.416174	0.385444	0.636798	0.138839	0.140377	0.908059	0.905801	0.596601
Progressive motility (%)	miR-514a-3p	No	0	0.192989	-0.396037	0.46283	0.306888	0.160979	0.0710299	0.844482	0.913792	0.499277
Progressive motility (%)	miR-6507-5p	No	0	-0.294775	0.0626499	-0.482177	0.113807	0.831509	0.0585644	0.707459	0.979039	0.485642
Rapid progressive motility (%)	let-7c-5p	No	0	-0.184367	0.0796855	-0.313344	0.32941	0.786554	0.237301	0.844482	0.978872	0.693867
Rapid progressive motility (%)	miR-1233-5p	No	0	0.207498	-0.00455346	0.219943	0.271224	0.987674	0.41307	0.82677	0.99786	0.788456
Rapid progressive motility (%)	miR-135a-2-3p	No	0	-0.101594	0.275484	-0.328409	0.593206	0.340444	0.214281	0.899424	0.913792	0.666913
Rapid progressive motility (%)	miR-202-5p	No	0	0.285961	-0.10473	0.406745	0.125544	0.721609	0.117935	0.707459	0.978872	0.564552
Rapid progressive motility (%)	miR-320c	No	0	-0.00226773	-0.0341509	0.159685	0.990511	0.907732	0.554696	0.99972	0.982926	0.84451
Rapid progressive motility (%)	miR-34b-3p	No	0	0.157834	0.280038	-0.156672	0.404845	0.332193	0.562286	0.84903	0.913792	0.847251
Rapid progressive motility (%)	miR-4473-5p	No	0	-0.0721139	-0.173031	0.0542326	0.704915	0.55415	0.841888	0.931998	0.94084	0.965818
Rapid progressive motility (%)	miR-509-3-5p	No	0	0.158061	-0.129774	0.271163	0.404162	0.658363	0.309693	0.84903	0.967987	0.736062
Rapid progressive motility (%)	miR-509-5p	No	0	0.104769	-0.414365	0.388667	0.581646	0.14074	0.136807	0.899424	0.905801	0.593012
Rapid progressive motility (%)	miR-514a-3p	No	0	0.239019	-0.248163	0.400719	0.20335	0.39229	0.124011	0.769439	0.922244	0.567552
Rapid progressive motility (%)	miR-664a-5p	No	0	-0.317256	0.109283	-0.488094	0.0875816	0.709972	0.0550962	0.685317	0.978872	0.478571
Round cells / ml	let-7c-5p	No	0	-0.112695	0.0154871	-0.147384	0.553234	0.958093	0.585957	0.899424	0.986419	0.861862
Round cells / ml	miR-1233-5p	No	0	0.113586	-0.0951348	-0.00294769	0.550081	0.74631	0.991356	0.899424	0.978872	0.994965
Round cells / ml	miR-1246	No	0	0.252339	-0.0442488	0.0456891	0.178536	0.880607	0.866569	0.742644	0.980846	0.97192
Round cells / ml	miR-125b-2-3p	No	0	-0.143875	0.134959	-0.309507	0.448144	0.645514	0.243402	0.863619	0.965672	0.696898
Round cells / ml	miR-200a-5p	No	0	-0.1098	0.174783	-0.297716	0.563538	0.550084	0.262757	0.899424	0.94084	0.700375
Round cells / ml	miR-202-5p	No	0	0.291314	0.0597358	-0.1916	0.118314	0.839251	0.477172	0.707459	0.979039	0.824822
Round cells / ml	miR-203a-3p	No	0	-0.13853	0.294254	-0.369935	0.465359	0.307165	0.158442	0.87869	0.913792	0.620648
Round cells / ml	miR-3160-3p	No	0	-0.3147	-0.389389	0.0221076	0.0903069	0.168767	0.93523	0.685317	0.913792	0.984853
Round cells / ml	miR-3160-5p	No	0	-0.355234	-0.500011	0.0515845	0.0540567	0.0686479	0.849524	0.685317	0.838287	0.969649
Round cells / ml	miR-320a-3p	No	0	-0.0908687	0.199119	-0.0456891	0.632971	0.494949	0.866569	0.908059	0.94084	0.97192
Round cells / ml	miR-320c	No	0	-0.0144766	0.269917	-0.0486368	0.939478	0.350683	0.858039	0.979764	0.913792	0.969813
Round cells / ml	miR-4473-5p	No	0	-0.261916	-0.227881	0.0265292	0.162065	0.433303	0.922309	0.734502	0.936956	0.982262
Round cells / ml	miR-486-3p	No	0	0.0412027	0.338503	-0.0707445	0.828848	0.236479	0.794595	0.974052	0.913792	0.948467
Round cells / ml	miR-486-5p	No	0	-0.0351893	0.148233	-0.084009	0.853537	0.613042	0.757075	0.974052	0.956323	0.933515
Round cells / ml	miR-506-3p	No	0	0.167706	0.161508	-0.12675	0.375709	0.581216	0.639949	0.84903	0.943087	0.876303
Round cells / ml	miR-509-3-5p	No	0	0.000890869	-0.18142	-0.170966	0.996272	0.534791	0.526683	1	0.94084	0.841427
Round cells / ml	miR-509-5p	No	0	0.221604	0.247793	-0.12675	0.239235	0.39302	0.639949	0.799202	0.922244	0.876303
Round cells / ml	miR-514a-3p	No	0	0.252116	0.00884975	-0.107591	0.178932	0.976047	0.691657	0.742644	0.992245	0.911045
Round cells / ml	miR-651-5p	No	0	-0.138085	0.305316	-0.187178	0.466809	0.288465	0.487587	0.879706	0.913792	0.826315
Round cells / ml	miR-760-5p	No	0	-0.0579065	0.137171	-0.129698	0.76117	0.640059	0.632124	0.955501	0.965672	0.876303
Sb	miR-1246	No	0	-0.0524477	-0.026968	0.034401	0.803373	0.937266	0.907059	0.970377	0.982926	0.975472
Sb	miR-125b-2-3p	No	0	-0.0619837	0.175292	-0.240807	0.768502	0.60618	0.406922	0.955524	0.949362	0.788456
Sb	miR-1268b	No	0	-0.141677	-0.498908	0.309609	0.499334	0.118238	0.281392	0.883313	0.838287	0.700375
Sb	miR-200a-5p	No	0	-0.145764	0.053936	-0.447214	0.486909	0.874851	0.108864	0.883313	0.979039	0.558272
Sb	miR-23a-3p	No	0	-0.115794	0.175292	-0.378412	0.581505	0.60618	0.182157	0.899424	0.949362	0.620648
Sb	miR-3160-5p	No	0	0.239761	-0.040452	0.378412	0.24835	0.905999	0.182157	0.819747	0.982926	0.620648
Sb	miR-320c	No	0	0.169604	-0.20226	0.309609	0.417653	0.550892	0.281392	0.84903	0.94084	0.700375
Sb	miR-34b-3p	No	0	-0.0919538	-0.283164	0.309609	0.661996	0.398803	0.281392	0.921072	0.922244	0.700375
Sb	miR-378c	No	0	0.0810556	-0.175292	0.447214	0.700116	0.60618	0.108864	0.931998	0.949362	0.558272
Sb	miR-486-3p	No	0	-0.286079	-0.579812	0.240807	0.165644	0.0615263	0.406922	0.734502	0.838287	0.788456
Sb	miR-486-5p	No	0	-0.132822	-0.3371	0.172005	0.526783	0.310699	0.556538	0.896039	0.913792	0.84451
Sb	miR-509-5p	No	0	-0.106258	-0.418004	0.309609	0.613191	0.200782	0.281392	0.901338	0.913792	0.700375
Sb	miR-514a-3p	No	0	-0.149851	-0.188776	0.034401	0.474642	0.578281	0.907059	0.882141	0.943087	0.975472
Se	miR-12136-3p	No	0	0.166923	0.281818	-0.125275	0.425158	0.401145	0.669582	0.84903	0.922244	0.898281
Se	miR-1233-5p	No	0	-0.161538	-0.3	0.221978	0.440453	0.370083	0.44563	0.858397	0.913792	0.806374
Se	miR-1268b	No	0	0.0238462	-0.00909091	0.283516	0.909918	0.978837	0.325966	0.974052	0.992245	0.748209
Se	miR-195-3p	No	0	-0.0923077	0.0727273	-0.459341	0.660771	0.831716	0.0984684	0.921072	0.979039	0.558272
Se	miR-3135a-3p	No	0	0.193077	-0.0272727	0.520879	0.35512	0.936558	0.0561539	0.848382	0.982926	0.478571
Se	miR-3160-5p	No	0	0.143077	0.181818	-0.138462	0.49506	0.592615	0.636885	0.883313	0.943087	0.876303
Se	miR-320c	No	0	0.00153846	-0.190909	-0.0021978	0.994177	0.573913	0.994051	1	0.943087	0.994965
Se	miR-509-5p	No	0	0.0676923	-0.0636364	0.318681	0.74783	0.852539	0.266785	0.952302	0.979039	0.700375
Semen volume (ml)	let-7f-5p	No	0	0.0732557	-0.0532768	0.109226	0.700455	0.856458	0.68719	0.931998	0.979039	0.907358
Semen volume (ml)	miR-12136-3p	No	0	-0.021664	-0.144291	0.0309965	0.909531	0.622619	0.909273	0.974052	0.964179	0.975472
Semen volume (ml)	miR-125b-2-3p	No	0	0.00268009	-0.17315	0.0841334	0.988786	0.553875	0.756725	0.99972	0.94084	0.933515
Semen volume (ml)	miR-1268b	No	0	-0.139588	0.0754755	-0.36753	0.461925	0.797612	0.161376	0.87562	0.979039	0.620648
Semen volume (ml)	miR-135a-2-3p	No	0	0.0312677	-0.0621563	0.183027	0.869713	0.832819	0.497462	0.974052	0.979039	0.832675
Semen volume (ml)	miR-202-5p	No	0	-0.0790626	-0.346299	0.0369006	0.677927	0.225166	0.892079	0.927659	0.913792	0.975472
Semen volume (ml)	miR-203a-3p	No	0	0.0169739	0.253065	-0.0988937	0.929062	0.382697	0.715573	0.977283	0.913792	0.929761
Semen volume (ml)	miR-23a-3p	No	0	0.062312	-0.0399576	0.211072	0.743582	0.892121	0.432628	0.952302	0.982926	0.802096
Semen volume (ml)	miR-3135a-3p	No	0	0.092463	0.253065	-0.0339486	0.626992	0.382697	0.900671	0.902275	0.913792	0.975472
Semen volume (ml)	miR-34b-3p	No	0	-0.0453381	-0.401796	0.0944656	0.811961	0.154425	0.727847	0.970377	0.907859	0.929761
Semen volume (ml)	miR-4473-5p	No	0	-0.0759358	0.202008	-0.308489	0.690025	0.488581	0.245036	0.927659	0.94084	0.697805
Semen volume (ml)	miR-486-3p	No	0	-0.0703523	-0.455073	0.0885615	0.711815	0.102045	0.744309	0.935748	0.838287	0.929761
Semen volume (ml)	miR-486-5p	No	0	-0.0428814	-0.412895	0.113654	0.821984	0.142296	0.675142	0.974052	0.905801	0.902402
Semen volume (ml)	miR-506-3p	No	0	-0.0198773	-0.446193	0.240592	0.916966	0.109772	0.369404	0.974052	0.838287	0.772779
Semen volume (ml)	miR-509-5p	No	0	0.0993866	-0.355179	0.457568	0.601302	0.212697	0.0747312	0.900023	0.913792	0.508172
Semen volume (ml)	miR-514a-3p	No	0	-0.0578452	-0.450633	0.206643	0.761415	0.10586	0.442565	0.955501	0.838287	0.806374
Semen volume (ml)	miR-6507-5p	No	0	-0.151425	-0.237526	0.060517	0.424425	0.413539	0.82382	0.84903	0.936956	0.960681
Semen volume (ml)	miR-760-5p	No	0	-0.155445	-0.341859	0.057565	0.412083	0.231567	0.832297	0.84903	0.913792	0.963072
Slow progressive motility (%)	let-7c-5p	No	0	-0.0946642	0.162966	-0.312872	0.618776	0.577761	0.238046	0.901338	0.943087	0.693867
Slow progressive motility (%)	miR-1246	No	0	0.156859	0.217289	-0.0495639	0.407791	0.455544	0.85536	0.84903	0.94084	0.969813
Slow progressive motility (%)	miR-125b-2-3p	No	0	-0.0594509	0.196918	-0.171925	0.75499	0.499829	0.524331	0.954333	0.94084	0.841427
Slow progressive motility (%)	miR-1268b	No	0	0.0905484	-0.135805	0.156436	0.634174	0.643424	0.562882	0.908059	0.965672	0.847251
Slow progressive motility (%)	miR-135a-2-3p	No	0	0.0217225	0.400626	-0.212195	0.909288	0.155742	0.430125	0.974052	0.907859	0.802096
Slow progressive motility (%)	miR-195-3p	No	0	-0.139252	0.0656393	-0.298932	0.463013	0.823582	0.260719	0.87562	0.979039	0.700375
Slow progressive motility (%)	miR-200a-5p	No	0	-0.0894051	0.0113171	-0.120812	0.638479	0.969371	0.655824	0.908059	0.992245	0.889679
Slow progressive motility (%)	miR-3160-3p	No	0	-0.0756856	0.0497953	0.0929323	0.690996	0.865758	0.732112	0.927659	0.979039	0.929761
Slow progressive motility (%)	miR-3160-5p	No	0	-0.098094	0.153913	-0.16418	0.606064	0.599344	0.543456	0.900114	0.947427	0.84348
Slow progressive motility (%)	miR-34b-3p	No	0	-0.0192072	0.187864	-0.477052	0.919756	0.520125	0.0616961	0.974052	0.94084	0.485642
Slow progressive motility (%)	miR-486-3p	No	0	-0.128734	0.0362148	-0.39806	0.497788	0.902179	0.12676	0.883313	0.982926	0.567552
Slow progressive motility (%)	miR-509-3-5p	No	0	0.141082	-0.192391	0.421293	0.457099	0.509931	0.104126	0.872578	0.94084	0.558272
Slow progressive motility (%)	miR-509-5p	No	0	0.114786	-0.310089	0.407353	0.545846	0.280609	0.117333	0.899424	0.913792	0.564552
Slow progressive motility (%)	miR-6507-5p	No	0	-0.211965	0.129015	-0.475503	0.260806	0.66025	0.0626663	0.823742	0.967987	0.485642
Slow progressive motility (%)	miR-651-5p	No	0	-0.129877	0.00452685	-0.134752	0.493945	0.987746	0.618792	0.883313	0.99786	0.869826
Slow progressive motility (%)	miR-664a-5p	No	0	-0.238718	0.140332	-0.490992	0.203936	0.632294	0.0534536	0.769439	0.964467	0.478571
Sperm concentration	miR-1246	No	0	0.213236	0.453246	-0.0765833	0.257893	0.103603	0.778022	0.822558	0.838287	0.941884
Sperm concentration	miR-3160-5p	No	0	0.00245098	0.323433	-0.0103093	0.989744	0.259319	0.969773	0.99972	0.913792	0.993515
Sperm concentration	miR-320c	No	0	-0.0561498	-0.19582	0.00736378	0.768216	0.502271	0.978407	0.955524	0.94084	0.993937
Sperm concentration	miR-486-3p	No	0	0.0196079	0.140814	-0.119293	0.918088	0.631114	0.659906	0.974052	0.964179	0.890222
Sperm concentration	miR-509-5p	No	0	0.131239	-0.059406	0.215022	0.489389	0.840128	0.42386	0.883313	0.979039	0.802096
Sr	let-7c-5p	No	0	-0.0273129	0.00909091	-0.331868	0.896885	0.978837	0.246377	0.974052	0.992245	0.697805
Sr	let-7f-5p	No	0	0.095403	0.245455	-0.318681	0.650095	0.466922	0.266785	0.91272	0.94084	0.700375
Sr	miR-1233-5p	No	0	0.0265436	-0.0363636	0.450549	0.899775	0.915468	0.105933	0.974052	0.982926	0.558272
Sr	miR-1268b	No	0	-0.143104	-0.254545	0.261538	0.494976	0.450037	0.366411	0.883313	0.936956	0.772779
Sr	miR-202-5p	No	0	-0.203885	0	-0.178022	0.328294	1	0.542597	0.844482	1	0.843351
Sr	miR-203a-3p	No	0	0.20427	0.554545	-0.217582	0.327363	0.0766523	0.454919	0.844482	0.838287	0.81273
Sr	miR-23a-3p	No	0	-0.0307751	0.281818	-0.375824	0.883896	0.401145	0.18541	0.974052	0.922244	0.620648
Sr	miR-23b-3p	No	0	0.0957877	0.436364	-0.217582	0.648772	0.179665	0.454919	0.91272	0.913792	0.81273
Sr	miR-3135a-3p	No	0	-0.230044	-0.518182	0.0505495	0.268617	0.102492	0.863742	0.82677	0.838287	0.971821
Sr	miR-3160-5p	No	0	0.0353914	0.145455	-0.384615	0.866623	0.669579	0.174509	0.974052	0.967987	0.620648
Sr	miR-320a-3p	No	0	0.00615503	0.181818	-0.274725	0.976705	0.592615	0.34183	0.99972	0.943087	0.753378
Sr	miR-320c	No	0	-0.0565493	0.145455	-0.226374	0.788325	0.669579	0.436435	0.958669	0.967987	0.802096
Sr	miR-34b-3p	No	0	-0.137719	-0.545455	0.353846	0.511515	0.082651	0.21454	0.884925	0.838287	0.666913
Sr	miR-378c	No	0	0.0707828	0.118182	-0.032967	0.736707	0.729285	0.910919	0.947974	0.978872	0.975472
Sr	miR-4473-5p	No	0	0.0484709	-0.263636	0.0901099	0.818028	0.433441	0.759339	0.973124	0.936956	0.933515
Sr	miR-486-3p	No	0	0.111945	-0.190909	0.314286	0.594209	0.573913	0.273805	0.899719	0.943087	0.700375
Sr	miR-506-3p	No	0	-0.0823235	-0.245455	0.169231	0.695642	0.466922	0.563017	0.930584	0.94084	0.847251
Sr	miR-509-3-5p	No	0	-0.121177	-0.209091	0.0769231	0.56394	0.537221	0.793806	0.899424	0.94084	0.948467
Sr	miR-509-5p	No	0	-0.138103	0.0545455	-0.120879	0.510325	0.873447	0.680607	0.884925	0.979039	0.903049
Sr	miR-514a-3p	No	0	-0.220427	-0.227273	0.0505495	0.28969	0.501536	0.863742	0.842734	0.94084	0.971821
Sr	miR-6507-5p	No	0	0.193883	0.145455	-0.156044	0.353075	0.669579	0.594235	0.848382	0.967987	0.862401
Sr	miR-651-5p	No	0	0.00269283	0.2	-0.375824	0.989807	0.555445	0.18541	0.99972	0.94084	0.620648
Sr	miR-760-5p	No	0	0.0611656	0.163636	-0.367033	0.771478	0.630685	0.196739	0.956286	0.964179	0.635169
Tl	miR-1246	No	0	-0.339683	-0.5	NA	0.0966568	0.117307	NA	0.685317	0.838287	NA
Tl	miR-1268b	No	0	-0.283069	-0.4	NA	0.170337	0.222868	NA	0.734502	0.913792	NA
Tl	miR-202-5p	No	0	-0.339683	-0.5	NA	0.0966568	0.117307	NA	0.685317	0.838287	NA
Tl	miR-3135a-3p	No	0	-0.311376	-0.5	NA	0.12974	0.117307	NA	0.707459	0.838287	NA
Tl	miR-3160-3p	No	0	-0.198148	-0.5	NA	0.342376	0.117307	NA	0.844482	0.838287	NA
Tl	miR-3160-5p	No	0	0.0283069	-0.1	NA	0.893153	0.769875	NA	0.974052	0.978872	NA
Tl	miR-34b-3p	No	0	-0.0283069	0.1	NA	0.893153	0.769875	NA	0.974052	0.978872	NA
Tl	miR-4473-5p	No	0	-0.311376	-0.5	NA	0.12974	0.117307	NA	0.707459	0.838287	NA
Tl	miR-506-3p	No	0	-0.339683	-0.5	NA	0.0966568	0.117307	NA	0.685317	0.838287	NA
Tl	miR-509-3-5p	No	0	-0.339683	-0.5	NA	0.0966568	0.117307	NA	0.685317	0.838287	NA
Tl	miR-509-5p	No	0	-0.311376	-0.4	NA	0.12974	0.222868	NA	0.707459	0.913792	NA
Tl	miR-514a-3p	No	0	-0.339683	-0.5	NA	0.0966568	0.117307	NA	0.685317	0.838287	NA
Total Motility (%)	let-7c-5p	No	0	-0.099885	0.0759883	-0.193612	0.59947	0.796263	0.472468	0.899946	0.979039	0.824822
Total Motility (%)	miR-1246	No	0	0.181281	0.283839	-0.0491476	0.337709	0.325392	0.856563	0.844482	0.913792	0.969813
Total Motility (%)	miR-125b-2-3p	No	0	-0.149715	0.0983378	-0.214462	0.429736	0.738037	0.425097	0.851194	0.978872	0.802096
Total Motility (%)	miR-135a-2-3p	No	0	-0.0223219	0.348652	-0.229356	0.906795	0.221818	0.392839	0.974052	0.913792	0.788456
Total Motility (%)	miR-195-3p	No	0	-0.14746	0.044699	-0.260631	0.436794	0.8794	0.329585	0.858064	0.980424	0.748914
Total Motility (%)	miR-3160-5p	No	0	0.0795923	0.431346	-0.00744661	0.675885	0.123571	0.978164	0.927659	0.852622	0.993937
Total Motility (%)	miR-34b-3p	No	0	0.0606525	0.219025	-0.233824	0.750193	0.45186	0.383427	0.952302	0.936956	0.779754
Total Motility (%)	miR-486-3p	No	0	-0.0820725	0.0849281	-0.248717	0.666354	0.772837	0.352951	0.92393	0.978872	0.763011
Total Motility (%)	miR-506-3p	No	0	0.260197	-0.192206	0.488498	0.164938	0.510346	0.0548649	0.734502	0.94084	0.478571
Total Motility (%)	miR-509-3-5p	No	0	0.118148	-0.24808	0.345523	0.534066	0.392456	0.189927	0.899186	0.922244	0.626185
Total Motility (%)	miR-509-5p	No	0	0.12108	-0.429111	0.488498	0.523896	0.125746	0.0548649	0.896001	0.852622	0.478571
Total Motility (%)	miR-514a-3p	No	0	0.18782	-0.333008	0.478073	0.320271	0.24466	0.061063	0.844482	0.913792	0.485642
Total Motility (%)	miR-6507-5p	No	0	-0.240581	0.143037	-0.472115	0.200323	0.625679	0.0648277	0.769439	0.964179	0.485642
Total Motility (%)	miR-651-5p	No	0	-0.129422	-0.0670485	0.0119146	0.495474	0.81985	0.965069	0.883313	0.979039	0.993373
Total Motility (%)	miR-664a-5p	No	0	-0.206985	0.176561	-0.415521	0.272436	0.545968	0.109461	0.82677	0.94084	0.558272
V	miR-125b-2-3p	No	0	-0.254762	NA	-0.240807	0.219072	NA	0.406922	0.785814	NA	0.788456
V	miR-200a-5p	No	0	-0.339683	NA	-0.447214	0.0966568	NA	0.108864	0.685317	NA	0.558272
V	miR-202-5p	No	0	0.0849208	NA	-0.034401	0.68651	NA	0.907059	0.927659	NA	0.975472
V	miR-203a-3p	No	0	-0.169842	NA	-0.172005	0.41699	NA	0.556538	0.84903	NA	0.84451
V	miR-23a-3p	No	0	-0.311376	NA	-0.378412	0.12974	NA	0.182157	0.707459	NA	0.620648
V	miR-23b-3p	No	0	-0.198148	NA	-0.172005	0.342376	NA	0.556538	0.844482	NA	0.84451
V	miR-3135a-3p	No	0	0.0566139	NA	-0.034401	0.788089	NA	0.907059	0.958669	NA	0.975472
V	miR-506-3p	No	0	0.0566139	NA	-0.034401	0.788089	NA	0.907059	0.958669	NA	0.975472
V	miR-6507-5p	No	0	-0.0283069	NA	0.103203	0.893153	NA	0.725522	0.974052	NA	0.929761
V	miR-651-5p	No	0	-0.311376	NA	-0.447214	0.12974	NA	0.108864	0.707459	NA	0.558272
Zn	miR-1233-5p	No	0	0.143104	-0.218182	0.0814082	0.494976	0.519248	0.78204	0.883313	0.94084	0.941884
Zn	miR-202-5p	No	0	0.196961	-0.181818	0.356436	0.345336	0.592615	0.210967	0.846327	0.943087	0.661476
Zn	miR-203a-3p	No	0	0.0611656	0.309091	-0.173817	0.771478	0.355028	0.552323	0.956286	0.913792	0.84451
Zn	miR-23b-3p	No	0	-0.0611656	0.163636	-0.129813	0.771478	0.630685	0.658264	0.956286	0.964179	0.889679
Zn	miR-3135a-3p	No	0	0.12964	-0.145455	0.332233	0.536818	0.669579	0.245826	0.899424	0.967987	0.697805
Zn	miR-3160-5p	No	0	-0.0511637	0.563636	-0.404841	0.808098	0.0709517	0.151032	0.970377	0.838287	0.620648
Zn	miR-34b-3p	No	0	0.0623197	-0.190909	0.0242024	0.767281	0.573913	0.934547	0.955524	0.943087	0.984853
Zn	miR-378c	No	0	0.0827082	0.281818	-0.158416	0.694287	0.401145	0.588569	0.929794	0.922244	0.861862
Zn	miR-486-3p	No	0	-0.0761685	-0.0727273	0.0968097	0.717448	0.831716	0.741981	0.937755	0.979039	0.929761
Zn	miR-506-3p	No	0	0.176572	-0.254545	0.365237	0.398487	0.450037	0.199106	0.84903	0.936956	0.63902
Zn	miR-509-5p	No	0	0.103866	-0.118182	0.0726073	0.621248	0.729285	0.805166	0.901338	0.978872	0.950693
