# Supplementary material for: Small noncoding RNAs and sperm nuclear basic proteins reflect the environmental impact on germ cells
Source: Mol Med. 2024 Jan 20;30:12. doi: 10.1186/s10020-023-00776-6 (PMC10799426; doi:10.1186/s10020-023-00776-6)
Supplement: Supplementary file 5 — Additional file 5: Table S4. A Levels of DE miRNAs of this study in semen samples from Pauli et al. and Morgan et al. B Levels of DE miRNAs of this study in semen samples characterized by high or low fertilization rate. C Levels of mice homolog of DE miRNAs of this study in cells from different phases of spermatocyte differentiation. The log2FCs were coloured using a blue-to-red color scale. https://doi.org/https://doi.org/10.6084/m9.figshare.24187548. [file 10020_2023_776_MOESM5_ESM.xlsx]

## Sheet: A_miRnome_levels
Table S4. A. Levels of DE miRNAs of this study in semen samples from Pauli et al. and Morgan et al.. B. Levels of DE miRNAs of this study in semen samples characterized by high or low fertilization rate. C. Levels of mice homolog of DE miRNAs of this study in cells from different phases of spermatocyte differentiation.
	Average		GSE110190 - Pauli et al.,
ID	GSE110190 - Pauli et al.	GSE159155 - Morgan et al.	SRS357980	SRS357981	SRS4337747	SRS4337748	SRS4337749	SRS4337750	SRS4337751	SRS4337752	SRS4337753	SRS4337754	SRS4337755	SRS4337756	SRS4337757	SRS4337758	SRS4337759	SRS4337760	SRS4337761	SRS4337762	SRS4337763	SRS4337764	SRS4337765	SRS4337766	SRS4337767	SRS4337768	SRS4337769	SRS4337770	SRS4337771	SRS4337772	SRS4337773	SRS4337774	SRS4337775	SRS4337776	SRS4337777	SRS4337778	SRS4337779	SRS4337780	SRS4337781	SRS4337782	SRS4337783	SRS4337784	SRS4337785	SRS4337786	SRS4337787	SRS4337788	SRS4337789	SRS4337790	SRS4337791
hsa-let-7c-5p	NA	2.67	NA	NA	NA	NA	NA	NA	NA	NA	NA	NA	NA	NA	NA	NA	NA	NA	NA	NA	NA	NA	NA	NA	NA	NA	NA	NA	NA	NA	NA	NA	NA	NA	NA	NA	NA	NA	NA	NA	NA	NA	NA	NA	NA	NA	NA	NA	NA
hsa-let-7f-5p	15.28	4.91	14.18	17.04	14.13	14.91	15.47	15.53	15.62	15.09	15.64	15.9	14.95	14.98	14.91	14.96	15.79	15.16	15.25	15.13	14.49	14.66	16.2	15.4	15.49	14.57	16	14.57	14.31	14.81	15.05	15.02	15.42	15.54	15.07	15.38	15.06	14.44	15.27	15.33	15.61	14.53	14.32	15.43	14.8	16.15	15.84	15.47	15.42
hsa-miR-12136-3p	NA	NA	NA	NA	NA	NA	NA	NA	NA	NA	NA	NA	NA	NA	NA	NA	NA	NA	NA	NA	NA	NA	NA	NA	NA	NA	NA	NA	NA	NA	NA	NA	NA	NA	NA	NA	NA	NA	NA	NA	NA	NA	NA	NA	NA	NA	NA	NA	NA
hsa-miR-1233-5p	NA	NA	NA	NA	NA	NA	NA	NA	NA	NA	NA	NA	NA	NA	NA	NA	NA	NA	NA	NA	NA	NA	NA	NA	NA	NA	NA	NA	NA	NA	NA	NA	NA	NA	NA	NA	NA	NA	NA	NA	NA	NA	NA	NA	NA	NA	NA	NA	NA
hsa-miR-1246	10.04	NA	12.84	13.24	10.25	9.02	9.23	11.36	9.82	8.2	10.33	9.38	8.97	10.4	10.59	8.65	9.11	11.4	10.52	9.92	9.43	7.93	8.33	9.17	10.61	9.45	9.66	10.39	8.27	10.94	10.41	8.85	9.22	10.61	9.28	12.53	11.08	9.41	11.26	10.4	10.45	9.26	7.07	10.32	7.85	10.66	9.9	8.71	10.31
hsa-miR-125b-2-3p	10	NA	10.68	10.66	10.63	9.35	9.83	10.34	10.45	9.01	9.65	11.1	8.84	8.43	9.67	9.52	11.16	10.06	10.11	9.72	10.05	10.03	7.97	10.68	7.68	10.23	10.73	10.34	9.73	9.53	10.12	9.95	8.91	10.64	8.5	10.52	10.06	9.98	9.12	10.43	10.54	8.57	9.65	10.64	9.01	11.69	10.99	9.51	10.79
hsa-miR-1268b	NA	NA	NA	NA	NA	NA	NA	NA	NA	NA	NA	NA	NA	NA	NA	NA	NA	NA	NA	NA	NA	NA	NA	NA	NA	NA	NA	NA	NA	NA	NA	NA	NA	NA	NA	NA	NA	NA	NA	NA	NA	NA	NA	NA	NA	NA	NA	NA	NA
hsa-miR-135a-2-3p	8.7	NA	9.74	10.05	7.82	9.18	8.86	9.55	8.89	9.01	9.21	9.9	9.38	8.09	9.31	8.85	0.54	10.38	9.39	8.66	8.8	8.08	7.97	9.17	8.9	8.38	9.1	8.61	8.07	8.44	9.11	7.82	7.79	9.1	9.03	9.16	9.74	8.52	7.77	9.1	9.5	8.96	7.69	9.58	9.48	9.55	9.94	8.71	9.79
hsa-miR-195-3p	1.7	NA	0.54	0.54	0.54	6.26	0.54	0.54	0.54	0.54	0.54	8.39	0.54	0.54	0.54	6.43	0.54	0.54	8.08	0.54	0.54	0.54	0.54	0.54	0.54	0.54	0.54	6.08	0.54	0.54	7.6	0.54	0.54	0.54	0.54	0.54	0.54	6.47	0.54	0.54	0.54	0.54	0.54	0.54	0.54	0.54	0.54	0.54	0.54
hsa-miR-200a-5p	5.72	NA	8.05	8.55	6.94	6.73	6.99	7.97	7.04	0.54	0.54	7.91	0.54	0.54	0.54	7.33	0.54	7.49	8.25	7.95	6.82	0.54	6.21	6.51	6.56	5.65	8.03	7.27	5.71	5.61	5.97	7	5.93	8.11	0.54	0.54	0.54	6.63	0.54	0.54	8.18	7.88	6.22	5.84	6.46	7.64	7.41	5.02	7.81
hsa-miR-202-5p	10.34	NA	7.66	8.15	9.28	10.86	9.35	10.28	10.24	9.81	11.44	11.91	9.7	10.26	10.5	10.15	11.6	11.7	10.95	10.04	11.43	8.66	10.06	10.47	9.2	11.03	11.15	11.6	11.12	10.46	11.57	8.78	8.73	10.24	10.42	11.74	12.01	10.74	9.93	10.98	12.12	10.32	8.18	12.79	10.29	9.39	10.58	8.9	11.07
hsa-miR-203a-3p	11.66	3.43	12.88	12.98	10.42	11.51	11.55	12.32	10.94	11.02	11.03	12.47	11.85	12.13	12.29	11.29	12.27	10.68	11.51	12.28	11.47	10.72	10.68	10.86	12.19	13.08	14.23	10.81	11.27	10.9	11.05	14.76	10.64	11.61	11.12	11.67	11	11.28	11.43	11.34	11.93	10.99	10.16	11.99	11.67	12.59	12.15	10.86	12.31
hsa-miR-23a-3p	NA	2.44	NA	NA	NA	NA	NA	NA	NA	NA	NA	NA	NA	NA	NA	NA	NA	NA	NA	NA	NA	NA	NA	NA	NA	NA	NA	NA	NA	NA	NA	NA	NA	NA	NA	NA	NA	NA	NA	NA	NA	NA	NA	NA	NA	NA	NA	NA	NA
hsa-miR-23b-3p	NA	2.44	NA	NA	NA	NA	NA	NA	NA	NA	NA	NA	NA	NA	NA	NA	NA	NA	NA	NA	NA	NA	NA	NA	NA	NA	NA	NA	NA	NA	NA	NA	NA	NA	NA	NA	NA	NA	NA	NA	NA	NA	NA	NA	NA	NA	NA	NA	NA
hsa-miR-3135a-3p	NA	NA	NA	NA	NA	NA	NA	NA	NA	NA	NA	NA	NA	NA	NA	NA	NA	NA	NA	NA	NA	NA	NA	NA	NA	NA	NA	NA	NA	NA	NA	NA	NA	NA	NA	NA	NA	NA	NA	NA	NA	NA	NA	NA	NA	NA	NA	NA	NA
hsa-miR-3160-3p	NA	NA	NA	NA	NA	NA	NA	NA	NA	NA	NA	NA	NA	NA	NA	NA	NA	NA	NA	NA	NA	NA	NA	NA	NA	NA	NA	NA	NA	NA	NA	NA	NA	NA	NA	NA	NA	NA	NA	NA	NA	NA	NA	NA	NA	NA	NA	NA	NA
hsa-miR-3160-5p	NA	NA	NA	NA	NA	NA	NA	NA	NA	NA	NA	NA	NA	NA	NA	NA	NA	NA	NA	NA	NA	NA	NA	NA	NA	NA	NA	NA	NA	NA	NA	NA	NA	NA	NA	NA	NA	NA	NA	NA	NA	NA	NA	NA	NA	NA	NA	NA	NA
hsa-miR-320a-3p	NA	3.17	NA	NA	NA	NA	NA	NA	NA	NA	NA	NA	NA	NA	NA	NA	NA	NA	NA	NA	NA	NA	NA	NA	NA	NA	NA	NA	NA	NA	NA	NA	NA	NA	NA	NA	NA	NA	NA	NA	NA	NA	NA	NA	NA	NA	NA	NA	NA
hsa-miR-320c	NA	NA	NA	NA	NA	NA	NA	NA	NA	NA	NA	NA	NA	NA	NA	NA	NA	NA	NA	NA	NA	NA	NA	NA	NA	NA	NA	NA	NA	NA	NA	NA	NA	NA	NA	NA	NA	NA	NA	NA	NA	NA	NA	NA	NA	NA	NA	NA	NA
hsa-miR-34b-3p	11.77	2.92	9.47	9.69	11.08	12.94	10.1	13.6	11.93	12.32	13.13	13.48	12.86	11.81	12.45	11.91	12.77	12.01	12.11	11.26	10.14	11.98	11.38	11.73	12.27	11.37	12.62	12.34	10.93	12.55	12.5	9.52	12.65	12.52	11.71	13.2	12.08	12.72	11.54	12.49	13.04	13.32	9.93	12.58	12.35	10.21	11.49	12.14	13.5
hsa-miR-378c	NA	NA	NA	NA	NA	NA	NA	NA	NA	NA	NA	NA	NA	NA	NA	NA	NA	NA	NA	NA	NA	NA	NA	NA	NA	NA	NA	NA	NA	NA	NA	NA	NA	NA	NA	NA	NA	NA	NA	NA	NA	NA	NA	NA	NA	NA	NA	NA	NA
hsa-miR-4473-5p	NA	NA	NA	NA	NA	NA	NA	NA	NA	NA	NA	NA	NA	NA	NA	NA	NA	NA	NA	NA	NA	NA	NA	NA	NA	NA	NA	NA	NA	NA	NA	NA	NA	NA	NA	NA	NA	NA	NA	NA	NA	NA	NA	NA	NA	NA	NA	NA	NA
hsa-miR-486-3p	2.27	NA	7.46	0.54	5.97	0.54	5.72	0.54	0.54	7.1	0.54	0.54	0.54	0.54	0.54	4.8	0.54	0.54	0.54	0.54	0.54	0.54	0.54	0.54	5.85	0.54	0.54	6.08	0.54	7.14	6.43	4.62	5.54	0.54	6.65	0.54	0.54	0.54	0.54	0.54	0.54	0.54	0.54	7.21	0.54	0.54	0.54	0.54	8.97
hsa-miR-486-5p	10.21	3.11	9.15	10.08	10.19	9.87	9.43	12.27	9.56	11.73	10.7	12.51	10.02	10.74	9.5	11.42	11.91	10.12	10.71	10.45	0.54	10.65	9.8	9.38	11.88	9.82	10.78	11.65	9.67	11.19	11.75	8.93	12.87	10.04	10.7	10.59	11.8	9.13	9.31	10.81	10.98	10.15	9.52	10.9	11.12	9.55	10.11	9.51	13
hsa-miR-506-3p	11	NA	7.2	7.09	10.29	10.59	10.72	11.42	10.7	10.51	12.29	12.66	10.28	11.01	11.65	11.23	12.61	12.32	11.81	11.23	11.84	11.22	11.59	11.11	10.88	12.58	12.07	12.03	11.96	10.76	11.89	9.44	10.26	11.07	10.73	12.07	12.38	11.31	10.27	11.68	13.03	10.93	8.45	13.67	10.9	9.7	10.9	9.54	11.6
hsa-miR-509-3-5p	10.14	NA	4.61	5.57	9.35	9.89	10.34	10.5	10.56	10.01	11.69	11.35	10.23	10.14	10.46	9.93	10.89	10.72	12.4	10.06	12.07	10.78	10.15	9.72	9.82	11.11	11.55	10.85	10.73	11.11	11.85	8.39	9.75	10.68	10.16	11.04	11.29	9.69	9.31	10.59	11.81	10.39	9.47	12.24	10.5	8.77	10.6	9.32	11.11
hsa-miR-509-5p	7.08	NA	0.54	0.54	5.21	7.09	7.25	7.97	7.62	6.53	10.39	9.38	0.54	8.71	9.21	7.78	9.83	10.79	8.53	8.31	8.87	0.54	7.97	8.8	8.3	9.48	7.2	9.03	8.67	6.57	8.29	6.58	7.69	8.47	8.21	9.67	9.74	7.9	6.79	8.82	10.39	7.21	0.54	10.74	6.46	0.54	8.18	6.92	8.38
hsa-miR-514a-3p	11.21	NA	7.96	10.47	10.27	10.39	10.73	11.81	11.22	10.57	12.8	13.08	10.62	11.33	11.94	10.72	12.76	12.59	11.99	10.69	12.36	10.87	11.51	12.11	11.46	12.58	12.47	12.48	12.97	10.97	12.18	9.35	10.35	11.46	11.44	11.99	12.08	11.69	11.31	12.16	13.96	11.38	8.24	13.88	11.6	10.39	11.28	10.92	11.79
hsa-miR-6507-5p	NA	NA	NA	NA	NA	NA	NA	NA	NA	NA	NA	NA	NA	NA	NA	NA	NA	NA	NA	NA	NA	NA	NA	NA	NA	NA	NA	NA	NA	NA	NA	NA	NA	NA	NA	NA	NA	NA	NA	NA	NA	NA	NA	NA	NA	NA	NA	NA	NA
hsa-miR-651-5p	6.89	NA	6.08	7.77	6.72	7.99	6.49	9.34	6.47	7.1	0.54	9.58	8.84	6.97	0.54	7.26	9.11	8.48	8.25	6.5	0.54	6.78	8.48	8.29	7.68	6.04	7.68	8.15	7.14	8.13	8.24	5.15	7.96	8.3	9.03	9.52	9.41	8.52	8.28	7.83	10.05	7.69	0.54	8.01	6.86	0.54	7.77	7.61	9.12
hsa-miR-664a-5p	7.61	NA	8.91	10.02	7.22	8.22	0.54	9.23	7.77	7.96	9.07	9.97	8.97	8.21	8.97	7.93	8.12	9.18	9.65	7.61	7.49	8.08	0.54	8.8	9.01	7.81	7.87	7.91	7.65	8.44	7.6	7	8.27	8.75	9.12	10.15	9.32	8.56	8.48	6.63	9.18	8.2	6.63	8.1	8.01	8.31	8.91	7.61	9.38
hsa-miR-760-5p	NA	NA	NA	NA	NA	NA	NA	NA	NA	NA	NA	NA	NA	NA	NA	NA	NA	NA	NA	NA	NA	NA	NA	NA	NA	NA	NA	NA	NA	NA	NA	NA	NA	NA	NA	NA	NA	NA	NA	NA	NA	NA	NA	NA	NA	NA	NA	NA	NA
[truncated: 140 more columns]

## Sheet: B_GSE110190_data analysis
	Median levels		Average levels		Low vs High fertilization rate DE analysis
ID	Low fertilization rate	High fertilization rate	Low fertilization rate	High fertilization rate	log2FC	p-value	adjusted p-value
let-7c-5p	4849.5	3977	5712.14	4060.87	0.582585	0.00318538	0.223399
let-7f-5p	15255	13918	16472.4	14751.6	0.216489	0.0816538	0.580546
miR-486-5p	129.5	107	203.234	156.304	0.399736	0.133882	0.678775
miR-203a-3p	710.5	718	969.703	977.217	-0.244264	0.219803	0.761045
miR-200a-5p	36	30	38.625	29.913	0.430244	0.230525	0.763038
miR-1246	273	215	339.484	289.043	0.274057	0.257303	0.767879
miR-125b-2-3p	224.5	203	264.344	232.739	0.251895	0.263831	0.767879
miR-509-5p	82.5	78	101.562	138.174	-0.38974	0.268906	0.77518
miR-135a-2-3p	84	72	91.1562	81.913	0.230582	0.296887	0.810796
miR-202-5p	538.5	470	653.406	570.87	0.199588	0.316304	0.834543
miR-23a-3p	1422.5	1291	1710.73	1564.7	0.154008	0.370346	0.851534
miR-378c	2.5	12	10.6562	16.9565	-0.621415	0.380092	0.853061
miR-6507-5p	7	10	11.9375	18.3043	-0.593472	0.396128	0.853061
miR-23b-3p	757	736	793.969	758.435	0.109634	0.416077	0.856093
miR-34b-3p	1223.5	1395	1290.62	1384.87	-0.106045	0.435135	0.856093
miR-514a-3p	427	571	577.969	642.13	-0.165861	0.441888	0.856273
miR-664a-5p	54	71	57.0781	66.4348	-0.164979	0.484829	0.898473
miR-320a-3p	1033	1042	1098.88	1169.57	-0.0633637	0.706426	0.959526
miR-320c	15.5	15	20.9844	20.087	0.141452	0.805162	0.966608
miR-509-3-5p	528	482	669.062	685.565	-0.0356743	0.862923	0.984032
miR-651-5p	48.5	51	57.5469	55	0.0468878	0.866	0.984032
miR-3135a-3p	NA	NA	NA	NA	NA	NA	NA
miR-486-3p	NA	NA	NA	NA	NA	NA	NA
miR-4473-5p	NA	NA	NA	NA	NA	NA	NA
miR-1233-5p	NA	NA	NA	NA	NA	NA	NA
miR-195-3p	NA	NA	NA	NA	NA	NA	NA
miR-760-5p	NA	NA	NA	NA	NA	NA	NA
miR-1268b	NA	NA	NA	NA	NA	NA	NA
miR-3160-3p	NA	NA	NA	NA	NA	NA	NA
miR-506-3p	NA	NA	NA	NA	NA	NA	NA
miR-12136-3p	NA	NA	NA	NA	NA	NA	NA
miR-3160-5p	NA	NA	NA	NA	NA	NA	NA

## Sheet: C_GSE36566_data analysis
				log2FC			p-value			adj. p-value
Human ID	Mouse ID	Probe ID	SEQUENCE	day 7-9 Spermatogonia	Adult round spermatids	Adult pachytene spermatocytes	day 7-9 Spermatogonia	Adult round spermatids	Adult pachytene spermatocytes	day 7-9 Spermatogonia	Adult round spermatids	Adult pachytene spermatocytes
hsa-miR-320a-3p	mmu-miR-320	ILMN_3167403	AAAAGCUGGGUUGAGAGG	0.167162	-2.29487	-2.28569	0.40129	0.000103	0.000236	0.6145	0.0021638	0.00267437
hsa-miR-202-5p	mmu-miR-202-5p	ILMN_3168925	TTCCTATGCATATACTTCTTT	0.33	-1.67	-1.26	0.431	0.0059	7.02e-06	0.639	0.0218	0.000358
hsa-miR-23a-3p	mmu-miR-23a	ILMN_3168226	UCACAUUGCCAGGGAUUU	0.236449	-1.47578	-1.64628	0.280734	0.00356	0.00128	0.5136	0.0164866	0.00684446
hsa-miR-486-5p	mmu-miR-486-5p	ILMN_3167240	UCCUGUACUGAGCUGCCC	-0.695071	-1.44477	-1.44776	0.0550769	3.81e-05	3.48e-05	0.2066	0.0012238	0.00081235
hsa-let-7c-5p	mmu-let-7c	ILMN_3168513	UGAGGUAGUAGGUUGUAUG	0.838651	-1.2107	-1.19936	0.0724909	0.0046	0.00428	0.2237	0.0195776	0.0149467
hsa-let-7f-5p	mmu-let-7f	ILMN_3167189	UGAGGUAGUAGAUUGUAUAGU	0.185784	-1.12147	-1.33161	0.685656	0.00134	0.000134	0.8329	0.0095412	0.0019425
hsa-miR-23b-3p	mmu-miR-23b	ILMN_3167997	UCACAUUGCCAGGGAUUA	0.0218543	-0.776966	-1.08075	0.87554	0.00572	0.000624	0.9516	0.0215639	0.004596
hsa-miR-378c	mmu-miR-378a-3p - mmu-miR-378c	ILMN_3167006	CUGGACUUGGAGUCAGAAG	0.00661566	-0.613389	-0.581912	0.9171	5.69e-05	0.000512	0.9681	0.0015118	0.00403057
hsa-miR-125b-2-3p	mmu-miR-125b-3p	ILMN_3168942	GUUAGGCUCUUGGGAG	0.0405041	-0.110563	-0.103074	0.254964	0.0181	0.0224	0.4816	0.0465016	0.0470583
hsa-miR-200a-5p	mmu-miR-196a*	ILMN_3167916	UCGGCAACAAGAAACUG	0.00357564	-0.002743	0.001699	0.684957	0.782	0.847	0.8329	0.857729	0.880289
hsa-miR-509-5p	mmu-miR-509-5p	ILMN_3169001	CTCCAGAATGTGGCAATC	0	0	0	0.694	0.9	0.794	0.84	0.938	0.843
hsa-miR-203a-3p	mmu-miR-203	ILMN_3168487	UGAAAUGUUUAGGACCACUAG	1.53448	0.11688	0.626449	0.0143831	0.758	0.0802	0.1223	0.843101	0.132877
hsa-miR-34b-3p	mmu-miR-34b-3p	ILMN_3168929	CACTAACTCCACTGCCATC	-0.02	2.64	2.04	0.853	0.00116	3.59e-05	0.94	0.00904	0.000812
hsa-miR-12136-3p	NA	NA	NA	NA	NA	NA	NA	NA	NA	NA	NA	NA
hsa-miR-1233-5p	NA	NA	NA	NA	NA	NA	NA	NA	NA	NA	NA	NA
hsa-miR-1246	NA	NA	NA	NA	NA	NA	NA	NA	NA	NA	NA	NA
hsa-miR-1268b	NA	NA	NA	NA	NA	NA	NA	NA	NA	NA	NA	NA
hsa-miR-135a-2-3p	NA	NA	NA	NA	NA	NA	NA	NA	NA	NA	NA	NA
hsa-miR-195-3p	NA	NA	NA	NA	NA	NA	NA	NA	NA	NA	NA	NA
hsa-miR-3135a-3p	NA	NA	NA	NA	NA	NA	NA	NA	NA	NA	NA	NA
hsa-miR-3160-3p	NA	NA	NA	NA	NA	NA	NA	NA	NA	NA	NA	NA
hsa-miR-3160-5p	NA	NA	NA	NA	NA	NA	NA	NA	NA	NA	NA	NA
hsa-miR-320c	NA	NA	NA	NA	NA	NA	NA	NA	NA	NA	NA	NA
hsa-miR-4473-5p	NA	NA	NA	NA	NA	NA	NA	NA	NA	NA	NA	NA
hsa-miR-486-3p	NA	NA	NA	NA	NA	NA	NA	NA	NA	NA	NA	NA
hsa-miR-506-3p	NA	NA	NA	NA	NA	NA	NA	NA	NA	NA	NA	NA
hsa-miR-509-3-5p	NA	NA	NA	NA	NA	NA	NA	NA	NA	NA	NA	NA
hsa-miR-514a-3p	NA	NA	NA	NA	NA	NA	NA	NA	NA	NA	NA	NA
hsa-miR-6507-5p	NA	NA	NA	NA	NA	NA	NA	NA	NA	NA	NA	NA
hsa-miR-651-5p	NA	NA	NA	NA	NA	NA	NA	NA	NA	NA	NA	NA
hsa-miR-664a-5p	NA	NA	NA	NA	NA	NA	NA	NA	NA	NA	NA	NA
hsa-miR-760-5p	NA	NA	NA	NA	NA	NA	NA	NA	NA	NA	NA	NA
