# Supplementary material for: Small noncoding RNAs and sperm nuclear basic proteins reflect the environmental impact on germ cells
Source: Mol Med. 2024 Jan 20;30:12. doi: 10.1186/s10020-023-00776-6 (PMC10799426; doi:10.1186/s10020-023-00776-6)
Supplement: Supplementary file 6 — Additional file 6: Table S5. A Results from the differential expression analysis of sncRNA levels between LF and VSL samples. B Results from the correlation analysis between the levels of DE piRNAs in our analysis and the semen parameters measured for the study subject. The log2FCs were coloured using a blue-to-red color scale. https://doi.org/https://doi.org/10.6084/m9.figshare.24187551. [file 10020_2023_776_MOESM6_ESM.xlsx]

## Sheet: A_DE_analysis
Table S5. A. Results from the differential expression analysis of sncRNA levels between LF and VSL samples. B. Results from the correlation analysis between the levels of DE piRNAs in our analysis and the semen parameters measured for the study subject.
			MEDIAN		Average		DESeq2 analysis
ID	Median > 15	p<0.05	LF	VSL	LF	VSL	log2FC	p-value	adj. p-value
Hsap-723	Yes	Yes	67.8578	163.608	92.4618	204.625	-3.33976	5.88095e-05	0.25869
URS0000E59FEE	Yes	Yes	339.645	246.968	470.616	248.704	2.66222	0.000399301	0.981475
URS000024301D	Yes	Yes	454.761	396.588	582.58	404.771	2.40457	0.00121956	0.981475
URS0000028D1E	Yes	Yes	484.919	426.267	609.379	412.917	2.29785	0.0012515	0.981475
URS0000DD5670	Yes	Yes	443.157	360.006	564.536	365.313	2.27665	0.00153474	0.981475
URS000018C577	Yes	Yes	8.19536	15.18	19.8922	38.7651	-4.62084	0.00157693	0.981475
URS00000856BA	Yes	Yes	16.5113	25.3285	35.8925	47.7665	-4.47196	0.00223799	0.981475
URS00004CF38D	Yes	Yes	482.902	448.001	606.497	435.2	2.1429	0.00232865	0.981475
URS000034E9D0	Yes	Yes	478.194	478.149	610.247	438.817	2.09576	0.00277236	0.981475
piRNA_cluster_289	Yes	Yes	25.7388	36.7176	62.1185	73.8962	-3.44032	0.00682573	0.981475
Hsap-115	Yes	Yes	11.7237	17.6618	18.841	26.3042	-3.68534	0.00853391	0.981475
tRNA_cluster_3	Yes	Yes	2003	2077.82	2795.28	2232.39	1.90164	0.0117766	0.981475
Hsap-032	Yes	Yes	1185.06	1106.37	1179.6	1444.02	-1.6977	0.0209397	0.981475
URS0000465688	Yes	Yes	18.5891	15.057	18.34	28.4585	-3.12448	0.0220029	0.981475
URS0000EC8040	Yes	Yes	48.9294	37.5037	56.0904	39.9122	2.48442	0.0309637	0.981475
piRNA_cluster_592	Yes	Yes	222.642	158.582	243.025	342.857	-2.16633	0.0343225	0.981475
URS0000AE39A1	Yes	Yes	90.8688	57.491	122.54	69.5816	1.86343	0.0358241	0.981475
URS000050EE84	Yes	Yes	24.853	17.6216	28.19	33.734	-2.85093	0.0410992	0.981475
piRNA_cluster_536	Yes	Yes	9.29456	23.9299	18.2745	30.3544	-2.93917	0.0416618	0.981475
piRNA_cluster_288	Yes	Yes	346.71	186.999	305.647	317.894	-1.73589	0.0420723	0.981475
tRNA_cluster_12	Yes	Yes	163.63	224.561	183.697	221.03	1.58346	0.0426269	0.981475
URS00002C9BA5	Yes	No	316.207	197.912	306.775	314.205	-1.62332	0.052715	0.981475
URS00006366D8	Yes	No	16.2679	13.6143	20.3917	18.7533	2.95831	0.0536721	0.981475
piRNA_cluster_281	Yes	No	39.3231	34.1824	52.2304	63.5836	-2.43544	0.0578415	0.981475
URS000077962E	Yes	No	42.3427	38.0268	52.2807	44.0944	2.21397	0.0591729	0.981475
URS00006428FD	Yes	No	14702.5	12095.5	14006.2	16169	1.43538	0.0595908	0.981475
piRNA_cluster_493	Yes	No	29.6539	21.1571	39.1683	41.3873	-2.59227	0.0606638	0.981475
URS000019B78E	Yes	No	36.3436	41.4726	53.6054	47.9209	2.18239	0.064133	0.981475
URS0000102625	Yes	No	32.4081	41.0137	51.3543	79.8753	-2.77678	0.066663	0.981475
Hsap-107	Yes	No	1271.56	941.653	1324.25	1355.25	-1.50532	0.0680832	0.981475
piRNA_cluster_629	Yes	No	23.1005	8.91319	24.3673	17.4386	-2.55979	0.0685637	0.981475
URS000074824A	Yes	No	92.2306	49.6625	113.108	61.761	1.68191	0.070164	0.981475
tRNA_cluster_75	Yes	No	206.477	201.178	209.836	248.57	1.47296	0.0753934	0.981475
URS00008033CE	Yes	No	156.716	137.499	134.626	155.418	1.57633	0.0774291	0.981475
URS00001320C7	Yes	No	35.3534	33.82	41.6027	48.7366	-1.87636	0.0804996	0.981475
URS00004D9E92	Yes	No	2728.49	2270.44	4630.06	3524.42	1.63092	0.0818427	0.981475
URS00003C1788	Yes	No	19.3041	47.952	36.0466	69.0341	-2.12039	0.0820718	0.981475
URS0000631D89	Yes	No	17.2846	16.422	19.5504	25.9692	-2.44033	0.0837739	0.981475
URS00001F329B	Yes	No	39.9279	23.3384	39.9372	51.2464	-2.20363	0.0839401	0.981475
rRNA_cluster_5	Yes	No	100.823	62.4819	129.732	87.7154	1.56451	0.0845748	0.981475
tRNA_cluster_23	Yes	No	3277.49	1864.02	3369.97	2136.94	1.29816	0.087135	0.981475
URS0000803B68	Yes	No	160.07	151.216	141.992	168.77	1.54334	0.089623	0.981475
URS0000266FFC	Yes	No	107.96	55.8852	118.297	74.2335	1.55294	0.089673	0.981475
URS0000293F7A	Yes	No	27.2911	19.6547	31.4486	30.5486	2.23504	0.0912932	0.981475
URS0000ACC1F0	Yes	No	83.8789	57.5444	119.733	72.778	1.48931	0.0943882	0.981475
tRNA_cluster_22	Yes	No	200.687	146.726	200.754	158.881	1.46355	0.0997427	0.981475
URS00002A6C58	Yes	No	36.5028	36.5636	52.7246	46.4675	1.82695	0.100961	0.981475
piRNA_cluster_291	Yes	No	56.946	50.375	78.5599	82.5835	-2.17369	0.102294	0.981475
URS00007F9004	Yes	No	137.988	151.534	129.719	156.917	1.41513	0.104226	0.981475
URS000013D26C	Yes	No	15.42	12.6895	18.5565	20.5454	-2.57516	0.104322	0.981475
Hsap-016	Yes	No	809.328	963.699	977.656	1052.08	-1.2343	0.106367	0.981475
URS00003BB4E8	Yes	No	91.8439	44.4171	130.299	46.348	1.52101	0.107471	0.981475
URS0000B0BFED	Yes	No	97.2648	55.9181	117.239	74.704	1.4796	0.107839	0.981475
Hsap-234	Yes	No	15.2512	15.6012	16.6734	21.8189	-2.34835	0.108531	0.981475
piRNA_cluster_487	Yes	No	26.2204	7.41334	42.7787	10.1895	2.30163	0.109848	0.981475
URS0000ACE0F5	Yes	No	103.295	65.746	124.938	84.462	1.47959	0.111682	0.981475
tRNA_cluster_35	Yes	No	9113.88	12927.3	9439.2	12674.6	-1.33184	0.111963	0.981475
URS00005E5B22	Yes	No	15.3512	15.4635	19.5485	24.9741	-2.47548	0.113976	0.981475
URS00008039FC	Yes	No	73.9821	78.9061	65.3842	82.7433	1.61114	0.116606	0.981475
URS00001CA73E	Yes	No	34.3008	37.7267	53.4932	39.798	1.79994	0.124154	0.981475
URS0000B939A4	Yes	No	35.5132	36.3422	49.1682	40.0087	1.83388	0.125227	0.981475
piRNA_cluster_269	Yes	No	109.146	61.1469	106.797	111.239	-1.52316	0.126659	0.981475
URS000015CF40	Yes	No	11.4395	20.8424	19.021	31.6828	-2.00738	0.129794	0.981475
Hsap-035	Yes	No	1551.33	1222.48	1557.22	1577.84	-1.19276	0.130138	0.981475
Hsap-042	Yes	No	252.69	286.847	419.263	1004.2	-1.34576	0.131004	0.981475
URS0000453942	Yes	No	16.4442	14.9765	23.7646	24.537	-2.24931	0.131851	0.981475
piRNA_cluster_596	Yes	No	47.7594	27.1635	52.5275	51.4146	-1.62506	0.132923	0.981475
Hsap-288	Yes	No	605.576	479.749	628.569	689.158	-1.39385	0.133084	0.981475
URS0000465D0E	Yes	No	370.751	429.947	437.408	451.688	-1.2734	0.134268	0.981475
URS0000DCB48E	Yes	No	22.2751	9.40402	23.1078	9.81897	3.22133	0.135783	0.981475
Hsap-124	Yes	No	83.2386	62.9001	82.8829	83.2129	-1.69803	0.13698	0.981475
URS0000B073A6	Yes	No	90.0921	55.7732	117.046	79.1271	1.37187	0.140979	0.981475
Hsap-200	Yes	No	434.15	404.346	470.984	506.088	1.07249	0.141018	0.981475
URS000038525B	Yes	No	48.4069	49.4445	57.3767	55.2728	1.71888	0.142257	0.981475
URS0000796AB0	Yes	No	282.756	333.244	292.877	373.82	-1.24473	0.14402	0.981475
URS000049EF5D	Yes	No	15.42	32.3554	20.6374	51.7643	-1.94849	0.14516	0.981475
URS0000AE9981	Yes	No	104.072	61.395	120.643	71.4509	1.27892	0.14803	0.981475
rRNA_cluster_2	Yes	No	100.189	63.8075	121.892	83.8657	1.26987	0.150467	0.981475
URS000034E8BE	Yes	No	948.565	1041.6	957.205	1241.56	-1.18943	0.151724	0.981475
tRNA_cluster_67	Yes	No	654.893	743.278	818.14	993.904	-1.06982	0.151725	0.981475
rRNA_cluster_4	Yes	No	100.823	53.75	123.385	77.5989	1.28416	0.156565	0.981475
URS000023131B	Yes	No	39.1432	33.3613	48.4777	69.8357	-1.63863	0.15759	0.981475
URS00004EB0AA	Yes	No	18.5623	25.9772	37.0349	28.1662	-1.94848	0.15826	0.981475
URS00007F742E	Yes	No	141.563	148.629	125.775	157.121	1.24345	0.161765	0.981475
URS0000B173C9	Yes	No	103.196	61.5815	120.744	80.0437	1.27892	0.162118	0.981475
URS000061CC6B	Yes	No	70.3435	49.6229	83.4134	53.4751	1.38982	0.163113	0.981475
URS00007EC19C	Yes	No	85.4158	87.0945	78.643	97.8414	1.35759	0.163269	0.981475
URS000080222F	Yes	No	193.343	239.829	264.606	256.707	1.31452	0.163389	0.981475
piRNA_cluster_781	Yes	No	31.7168	18.7662	37.8748	24.9568	-1.65942	0.164701	0.981475
Hsap-013	Yes	No	253.932	267.276	278.61	364.716	-1.14182	0.165236	0.981475
snoRNA_cluster_18	Yes	No	15.3512	14.8147	31.1901	18.6661	-1.85541	0.16592	0.981475
URS00004AA2F0	Yes	No	164.428	163.772	146.751	176.639	1.17918	0.171003	0.981475
rRNA_cluster_6	Yes	No	107.245	59.3556	122.504	75.9704	1.18581	0.172041	0.981475
URS0000B1A6E5	Yes	No	100.965	54.8189	121.54	74.4572	1.21684	0.175236	0.981475
URS00000ADE79	Yes	No	31.5191	16.396	30.6542	27.9241	-1.66812	0.175605	0.981475
URS00008425F6	Yes	No	106.402	62.5598	117.366	76.0859	1.24831	0.181804	0.981475
tRNA_cluster_58	Yes	No	57.3675	89.6049	62.5345	118.772	1.44379	0.183804	0.981475
URS000049E7BA	Yes	No	153.153	161.049	145.615	172.71	1.16628	0.184904	0.981475
URS00001CE4F5	Yes	No	64.1544	53.3687	75.5313	61.9702	-1.47069	0.185665	0.981475
URS0000529F29	Yes	No	41.1628	37.9001	50.5198	42.6517	1.49384	0.186023	0.981475
URS0000429B3F	Yes	No	43.3645	35.8908	55.2255	72.5653	1.46831	0.186146	0.981475
URS00003494FE	Yes	No	342.981	380.903	440.833	504.423	1.05394	0.186214	0.981475
URS000084690E	Yes	No	106.174	58.5245	123.497	77.0141	1.1644	0.188963	0.981475
URS00005A612B	Yes	No	950.458	1661.83	1134.59	1884.29	-1.14864	0.189737	0.981475
Hsap-002	Yes	No	1568.14	1499.08	1603.32	1786.3	-1.00562	0.192305	0.981475
snoRNA_cluster_50	Yes	No	11.9398	16.2289	12.8024	29.7575	-1.96556	0.193324	0.981475
URS00004AD71A	Yes	No	18.5752	8.65428	20.3736	18.4446	-2.12032	0.194984	0.981475
URS00001784EA	Yes	No	16.8141	14.6949	16.2929	19.2367	-2.04446	0.197218	0.981475
URS0000AEC751	Yes	No	93.9754	55.1588	120.309	75.9723	1.13012	0.197694	0.981475
URS00001BC74A	Yes	No	66.0451	114.501	75.1962	260.632	-1.24488	0.198462	0.981475
piRNA_cluster_504	Yes	No	16.5113	11.1876	19.585	23.5794	-1.91569	0.199716	0.981475
tRNA_cluster_70	Yes	No	568.031	611.34	557.361	1020.89	1.02019	0.200519	0.981475
Hsap-005	Yes	No	1240.26	1273.9	1420.16	1670.88	-0.959245	0.200789	0.981475
URS0000177262	Yes	No	44.348	60.5893	47.0659	155.758	-1.5126	0.202122	0.981475
URS000029361F	Yes	No	45.1003	65.5252	49.1764	162.014	-1.21338	0.205375	0.981475
URS00006C0A49	Yes	No	65.0131	67.6619	71.2896	82.8046	1.20903	0.20616	0.981475
URS00002BBA68	Yes	No	71.429	47.6202	80.1001	50.9435	1.28652	0.211568	0.981475
rRNA_cluster_3	Yes	No	128.148	69.7311	142.278	90.5044	1.07353	0.214007	0.981475
URS0000791843	Yes	No	347.924	384.658	351.032	415.296	-0.993706	0.214502	0.981475
piRNA_cluster_594	Yes	No	191.014	121.49	194.957	266.909	-1.50797	0.21567	0.981475
Hsap-011	Yes	No	2142.2	2053.15	2311.71	2663.15	-0.901798	0.21633	0.981475
URS00006F50E3	Yes	No	14.2344	15.365	19.5088	73.0882	-1.68544	0.217254	0.981475
URS0000097851	Yes	No	23.87	10.7382	24.1566	15.7658	-1.68541	0.220481	0.981475
Hsap-007	Yes	No	4734.51	4008.23	4586.34	4390.37	-0.995385	0.220919	0.981475
URS00001B5691	Yes	No	119.834	132.599	203.638	279.021	-1.13865	0.221366	0.981475
rRNA_cluster_7	Yes	No	101.742	60.2055	119.246	79.6479	1.11731	0.223595	0.981475
URS000027FE46	Yes	No	22.3459	23.7432	23.8002	38.5347	1.85051	0.225617	0.981475
URS0000B15284	Yes	No	83.1022	52.5725	106.522	62.9624	1.18556	0.225687	0.981475
URS0000DEF114	Yes	No	18.758	11.5539	21.4505	13.4785	2.05147	0.227752	0.981475
piRNA_cluster_670	Yes	No	33.207	25.4748	37.0752	31.2878	-1.51941	0.230213	0.981475
URS0000455241	Yes	No	15.0334	11.7831	14.6514	15.2347	-1.80741	0.236016	0.981475
URS00006EA995	Yes	No	13.6455	17.161	13.2717	24.8116	-1.78498	0.237233	0.981475
URS00006708BB	Yes	No	77.856	69.3478	75.5115	76.8225	1.13328	0.239287	0.981475
URS0000804A0D	Yes	No	145.853	171.965	140.865	170.15	1.00968	0.239937	0.981475
URS00001A72CE	Yes	No	17.0069	14.9077	19.4487	24.7558	1.7739	0.242013	0.981475
URS00006C1BA6	Yes	No	24.0763	33.2546	24.7983	36.9086	-1.68553	0.244568	0.981475
piRNA_cluster_445	Yes	No	39.6095	39.2927	41.7602	48.8403	-1.2543	0.24457	0.981475
URS00003E80AB	Yes	No	1157.13	624.038	1314.52	855.757	-1.3423	0.245134	0.981475
URS0000ADF390	Yes	No	107.179	54.7283	122.232	76.2629	1.03891	0.245159	0.981475
URS00001672F3	Yes	No	35.8811	53.2609	42.1957	64.434	1.28851	0.246027	0.981475
Hsap-009	Yes	No	614.324	686.116	683.137	873.731	-0.967449	0.248594	0.981475
snoRNA_cluster_19	Yes	No	15.2512	18.0928	18.0551	37.4638	-1.55991	0.253814	0.981475
URS0000B0DE3F	Yes	No	96.3054	58.2652	122.684	72.7395	0.989142	0.254749	0.981475
URS00007EA7AF	Yes	No	122.259	138.685	123.491	143.075	1.08853	0.255383	0.981475
piRNA_cluster_791	Yes	No	73.2056	122.038	92.951	315.097	-1.04973	0.255936	0.981475
URS0000AD2EB7	Yes	No	103.67	58.0394	120.506	76.6173	1.0026	0.256211	0.981475
URS00000324D6	Yes	No	42.3427	66.3993	47.0807	154.249	-1.32527	0.259985	0.981475
rRNA_cluster_1	Yes	No	141.153	79.1994	150.188	102.541	0.971056	0.260651	0.981475
URS00005640F9	Yes	No	17.7923	11.512	16.7032	22.2804	-1.70644	0.260889	0.981475
piRNA_cluster_779	Yes	No	25.6297	18.6676	36.7692	23.8368	-1.42239	0.263482	0.981475
Hsap-041	Yes	No	277.179	267.205	291.604	351.887	-0.889461	0.265518	0.981475
Hsap-014	Yes	No	886.482	812.759	945.171	1058.94	-0.914266	0.267794	0.981475
URS00000580E2	Yes	No	12.1062	16.1399	14.4304	16.4336	1.89942	0.269297	0.981475
URS00002BB285	Yes	No	35.1539	43.1942	55.6372	76.3159	1.24737	0.270704	0.981475
URS0000DED9FE	Yes	No	17.7923	10.8844	21.7445	9.8702	1.89947	0.270913	0.981475
Hsap-106	Yes	No	145.636	134.69	156.428	157.193	-0.980901	0.276238	0.981475
URS00007E8E68	Yes	No	126.549	151.185	134.023	165.113	0.924156	0.276547	0.981475
Hsap-053	Yes	No	296.79	301.986	327.248	387.086	-0.924085	0.277402	0.981475
URS000021A073	Yes	No	41.3475	25.064	47.9644	41.5193	-1.15818	0.278849	0.981475
URS0000DD8D9B	Yes	No	19.3041	11.5513	20.9315	11.4384	1.74748	0.282383	0.981475
URS00007E9F11	Yes	No	149.982	167.577	142.705	171.986	0.964784	0.285206	0.981475
URS0000AF2351	Yes	No	99.3803	59.0886	120.346	78.8092	1.00722	0.288316	0.981475
piRNA_cluster_718	Yes	No	27.4385	16.5844	29.9259	22.2833	-1.42238	0.288747	0.981475
URS0000AF012F	Yes	No	106.402	62.8624	118.719	77.3913	0.94776	0.290392	0.981475
snoRNA_cluster_146	Yes	No	122.803	137.484	181.025	264.345	-1.23687	0.29126	0.981475
tRNA_cluster_87	Yes	No	82.2956	53.5663	86.6121	55.3594	1.06586	0.292342	0.981475
URS000064628C	Yes	No	18.4682	30.4799	38.9755	102.397	1.57748	0.294036	0.981475
URS0000581AC6	Yes	No	10.7245	16.4208	14.8606	20.3854	-1.58587	0.29578	0.981475
tRNA_cluster_27	Yes	No	13.2032	17.3891	15.3154	25.8047	-1.42244	0.296246	0.981475
URS00007439D7	Yes	No	110.285	55.0671	119.423	75.9877	0.97089	0.299216	0.981475
URS0000DDCC12	Yes	No	10.0848	15.8571	12.6819	18.6034	1.81688	0.299861	0.981475
URS000072540A	Yes	No	77.9642	67.8004	112.511	95.2943	-0.99666	0.300828	0.981475
URS00006C133C	Yes	No	39.6813	40.1363	46.6362	93.9616	-1.0294	0.301143	0.981475
URS000072E1AF	Yes	No	14.3419	16.5961	34.1715	64.6781	1.40197	0.301357	0.981475
URS000037D517	Yes	No	24.8849	20.6211	25.3784	24.0221	-1.30209	0.302233	0.981475
URS00002011E0	Yes	No	36.7626	69.8016	44.0257	92.4375	-1.04804	0.303351	0.981475
URS0000185B47	Yes	No	130.134	109.68	153.893	146.895	-0.808184	0.303519	0.981475
URS0000807EA6	Yes	No	88.6558	89.0857	77.0667	101.442	0.946798	0.308711	0.981475
URS0000184F61	Yes	No	10.0965	19.7675	10.6014	18.6762	-1.68547	0.309405	0.981475
URS00000CC06A	Yes	No	20.1647	14.663	23.1225	84.6398	1.63619	0.312415	0.981475
URS0000B189AC	Yes	No	97.9504	52.7734	120.444	74.2196	0.920722	0.31343	0.981475
URS00006596D4	Yes	No	17.3254	14.3911	18.6224	14.8585	1.45198	0.314151	0.981475
Hsap-060	Yes	No	236.318	182.074	267.351	248.885	-1.07331	0.314612	0.981475
piRNA_cluster_808	Yes	No	111.009	100.635	145.475	118.526	-1.07325	0.320584	0.981475
URS00004E1728	Yes	No	15.42	8.76007	17.8779	17.1962	-1.75576	0.322962	0.981475
snoRNA_cluster_69	Yes	No	60.8853	52.4408	161.838	71.7923	-0.951742	0.323738	0.981475
URS000070F1D2	Yes	No	20.1695	23.1856	27.24	54.7282	1.3145	0.329108	0.981475
URS0000302167	Yes	No	63.6858	52.3845	79.716	55.0255	1.01498	0.333416	0.981475
URS00006509A6	Yes	No	13.6455	18.0503	26.4276	45.6819	-1.17089	0.333705	0.981475
piRNA_cluster_514	Yes	No	48.6324	42.9397	61.6252	53.2961	-1.10049	0.34157	0.981475
URS00005BC2A8	Yes	No	61.4652	46.2973	70.1407	72.5829	-1.00057	0.344338	0.981475
snoRNA_cluster_139	Yes	No	22.2751	18.7266	26.2621	25.5207	1.36515	0.344485	0.981475
URS0000B065F9	Yes	No	100.823	59.4819	119.438	77.2738	0.84179	0.344587	0.981475
Hsap-021	Yes	No	233.893	238.421	286.624	357.213	-0.87043	0.346296	0.981475
tRNA_cluster_109	Yes	No	74.2223	111.018	76.7097	168.343	0.899479	0.347352	0.981475
URS000064F320	Yes	No	48.0173	39.0366	54.486	65.5783	1.03333	0.347508	0.981475
URS00000DF27A	Yes	No	26.4063	16.4922	35.6028	37.8929	-1.24341	0.348108	0.981475
URS0000754669	Yes	No	70.5933	93.698	77.8588	129.278	0.921669	0.350036	0.981475
URS0000197FB0	Yes	No	19.096	12.7424	21.3342	23.3977	-1.54785	0.354382	0.981475
URS0000620674	Yes	No	15.469	7.64545	19.9694	12.5775	-1.36346	0.356853	0.981475
URS000002BE10	Yes	No	20.9697	14.3911	25.5408	18.6271	-1.22976	0.358173	0.981475
Hsap-544	Yes	No	61.6801	57.707	67.4457	109.929	1.00911	0.360743	0.981475
URS00003C0289	Yes	No	13.6589	17.4057	14.1219	18.8639	-1.35528	0.366104	0.981475
URS00000DDDCA	Yes	No	16.5113	16.1944	19.4171	39.3982	-1.23292	0.366176	0.981475
tRNA_cluster_18	Yes	No	21.5221	17.3891	32.2876	51.5743	-1.07246	0.369741	0.981475
URS000039B78A	Yes	No	67.7586	46.7562	75.2583	59.5887	-1.02939	0.370657	0.981475
URS000075212B	Yes	No	115.569	66.3375	128.473	84.861	0.796412	0.371946	0.981475
URS00004AF6F6	Yes	No	18.5752	14.1778	17.0147	18.4694	-1.42235	0.373496	0.981475
URS0000AED95C	Yes	No	94.8925	61.0924	121.425	83.6963	0.815235	0.375231	0.981475
URS0000555C83	Yes	No	25.7989	18.4462	26.2591	24.7415	-1.12155	0.378037	0.981475
URS000081566B	Yes	No	51.6459	50.9132	53.4495	56.1173	1.0921	0.378506	0.981475
piRNA_cluster_719	Yes	No	27.9661	20.4356	33.1829	25.1817	-1.15747	0.380214	0.981475
snoRNA_cluster_30	Yes	No	28.9968	26.2877	35.444	32.358	-1.10048	0.381642	0.981475
URS0000634E67	Yes	No	375.153	177.778	444.192	291.258	0.898226	0.383296	0.981475
piRNA_cluster_591	Yes	No	72.5628	33.448	69.4711	61.8934	-0.962088	0.38359	0.981475
URS00005CA75E	Yes	No	26.4739	17.8313	26.9808	27.4818	-1.25694	0.384323	0.981475
URS00006D4584	Yes	No	217.464	184.463	210.676	242.682	-0.695437	0.384998	0.981475
URS00000DF2DE	Yes	No	25.172	18.8732	27.2953	29.4195	-1.1579	0.38696	0.981475
URS00006C8412	Yes	No	15.469	13.9811	31.9925	63.1711	1.16251	0.387289	0.981475
URS0000AC3A5B	Yes	No	87.9408	52.778	106.845	68.3782	0.864743	0.389947	0.981475
tRNA_cluster_68	Yes	No	19.9304	23.2295	21.3817	36.3265	1.14457	0.39088	0.981475
URS000038F4B2	Yes	No	112.859	80.7062	112.031	111.749	0.768902	0.391093	0.981475
URS000050710A	Yes	No	38.6363	27.9313	42.7404	41.3493	-0.959602	0.391628	0.981475
URS0000697465	Yes	No	20.4683	21.6934	19.7765	25.0133	-1.1773	0.392647	0.981475
URS0000700F59	Yes	No	20.3349	36.0744	23.4368	33.9815	-1.04158	0.3975	0.981475
URS00004EA476	Yes	No	39.2309	57.1192	45.2594	95.5788	-0.843017	0.397535	0.981475
URS000063F175	Yes	No	36.5028	38.2815	51.8509	38.2727	0.951938	0.397883	0.981475
URS00006744D5	Yes	No	90.5841	66.1688	112.134	105.256	-0.757614	0.398313	0.981475
URS000000F795	Yes	No	25.952	23.4338	30.0435	31.7198	-1.18288	0.402908	0.981475
URS000051D597	Yes	No	23.7448	28.1543	24.9077	32.6727	-1.06396	0.41047	0.981475
URS00006E2C99	Yes	No	28.2099	46.1227	32.8188	70.473	-0.916791	0.410483	0.981475
Hsap-001	Yes	No	193.026	167.775	213.57	315.417	-0.676574	0.411456	0.981475
URS00002521A5	Yes	No	21.449	14.6705	21.0741	19.4292	-1.36346	0.412694	0.981475
Hsap-006	Yes	No	150.875	162.622	207.275	389.643	-0.739558	0.415146	0.981475
piRNA_cluster_506	Yes	No	17.0069	14.9232	18.7881	16.8235	-1.27038	0.415904	0.981475
URS000050BD61	Yes	No	94.7968	101.761	102.032	116.977	-0.712937	0.420021	0.981475
URS00002FB0C7	Yes	No	13.2177	15.2459	20.6878	19.5916	1.35017	0.420711	0.981475
URS000004F87F	Yes	No	43.0646	41.7382	50.7634	46.9496	0.933415	0.421278	0.981475
URS0000521091	Yes	No	93.124	88.0906	125.152	116.666	-0.799495	0.424331	0.981475
URS0000145C5E	Yes	No	26.9646	24.9721	29.2021	51.0193	-0.990311	0.424759	0.981475
piRNA_cluster_444	Yes	No	47.4699	41.9767	55.6312	51.7704	-0.912527	0.42621	0.981475
URS00009A7CB9	Yes	No	1245.59	1643.41	2036.31	8524.79	-1.29247	0.426721	0.981475
URS0000832EA8	Yes	No	9.37899	16.0018	9.10573	16.1919	1.42991	0.428628	0.981475
Hsap-036	Yes	No	171.993	182.501	223.554	267.391	-0.678933	0.430188	0.981475
URS00007404EF	Yes	No	100.823	60.6251	122.474	79.5086	0.740153	0.430623	0.981475
piRNA_cluster_513	Yes	No	46.0537	44.3217	58.1491	56.4514	-0.907843	0.433326	0.981475
URS00004D4536	Yes	No	112.45	87.1593	133.204	110.686	-0.691889	0.433343	0.981475
Hsap-044	Yes	No	978.108	888.49	973.713	918.729	-0.567791	0.436386	0.981475
URS00000CEFBB	Yes	No	16.3575	11.9566	19.7406	15.6125	-1.10042	0.436541	0.981475
URS00003F59EF	Yes	No	128.46	146.629	158.596	165.174	-0.746854	0.436845	0.981475
URS00003FFF7D	Yes	No	28.137	33.8398	39.5265	35.2201	1.01054	0.436865	0.981475
URS00000792D8	Yes	No	1689.31	1851.76	1932.79	1858.93	-0.570351	0.440257	0.981475
URS00006DBFC1	Yes	No	24.4019	22.0268	30.3652	46.0896	0.899469	0.440339	0.981475
URS0000131DAB	Yes	No	66.4855	54.8935	100.321	127.66	-0.787346	0.441025	0.981475
URS00005B9974	Yes	No	90.2728	89.6799	129.32	96.7517	0.803761	0.442178	0.981475
URS00005A1A08	Yes	No	45.7226	56.4385	59.6993	57.048	0.854284	0.442359	0.981475
URS00001A9EE1	Yes	No	107.906	189.489	126.474	183.015	0.856411	0.443418	0.981475
tRNA_cluster_65	Yes	No	39.704	42.0772	44.4249	54.463	0.869107	0.444503	0.981475
URS0000009B16	Yes	No	75.914	48.2758	97.3495	67.9	-0.745756	0.447028	0.981475
URS000030476B	Yes	No	87.7756	68.7839	109.185	88.2598	-0.713754	0.447779	0.981475
piRNA_cluster_775	Yes	No	18.9959	11.681	20.0068	14.8881	-1.17084	0.448264	0.981475
URS0000247CA7	Yes	No	13.2032	20.793	18.5779	29.2671	-1.27041	0.449529	0.981475
snoRNA_cluster_76	Yes	No	14.0685	16.95	20.1216	20.8889	-1.06397	0.450863	0.981475
URS000032FD63	Yes	No	27.8628	19.7227	27.2717	27.5027	-0.962272	0.451924	0.981475
piRNA_cluster_780	Yes	No	35.0333	17.0317	41.8717	25.3377	-0.928704	0.452425	0.981475
snoRNA_cluster_14	Yes	No	13.1542	19.3073	21.7523	17.9559	-1.04803	0.452734	0.981475
tRNA_cluster_62	Yes	No	37.5252	44.107	49.6181	152.444	0.71891	0.458357	0.981475
URS0000AD7D50	Yes	No	88.9617	61.5193	119.567	77.7104	0.647968	0.462888	0.981475
piRNA_cluster_86	Yes	No	15.42	7.3086	18.2788	11.9977	-1.15485	0.463225	0.981475
URS0000DDF06A	Yes	No	10.5514	16.2682	13.0909	17.7769	1.24045	0.46329	0.981475
Hsap-230	Yes	No	28.4688	24.5445	29.634	37.3919	0.992573	0.464181	0.981475
tRNA_cluster_92	Yes	No	49.0168	57.5357	55.1443	85.4598	-0.76346	0.468198	0.981475
URS0000BC87C7	Yes	No	13.6959	15.7766	13.8336	17.4693	-1.15107	0.468244	0.981475
URS000078D9DC	Yes	No	41.1628	44.003	39.8939	50.3201	-0.796491	0.469336	0.981475
URS000042C701	Yes	No	16.5792	17.0441	28.4392	25.3533	0.936031	0.470551	0.981475
URS0000B152EC	Yes	No	107.179	70.2912	124.071	77.8584	0.64606	0.47131	0.981475
tRNA_cluster_49	Yes	No	56.4747	42.0974	58.1019	126.748	0.788466	0.471578	0.981475
URS00003700B0	Yes	No	9.6524	15.1993	12.5281	17.1037	-1.08136	0.471743	0.981475
URS00005C8991	Yes	No	1816.01	2129.12	1840.62	2402.06	-0.508819	0.471995	0.981475
URS00006A14B6	Yes	No	106.686	72.8653	110.137	86.4037	-0.711292	0.474849	0.981475
URS00000F30A4	Yes	No	17.0069	19.8967	21.8972	32.4901	0.984337	0.475035	0.981475
URS000064B6FC	Yes	No	24.9435	20.03	27.6236	60.3944	-0.848934	0.475247	0.981475
URS0000525004	Yes	No	1848.83	2057.35	1844.33	2441.44	-0.488868	0.475727	0.981475
URS00001FACBA	Yes	No	37.8932	57.2669	47.9307	157.693	-0.764893	0.476862	0.981475
URS000005B861	Yes	No	14.3419	17.4754	15.4236	19.0827	-1.1329	0.477564	0.981475
URS0000378F1D	Yes	No	17.5856	20.067	18.9484	23.2641	-1.00738	0.479792	0.981475
tRNA_cluster_96	Yes	No	149.329	191.472	171.335	191.57	-0.545733	0.481318	0.981475
URS0000557843	Yes	No	17.5856	17.161	23.6111	18.6256	0.962258	0.481397	0.981475
URS0000386F92	Yes	No	178.027	214.616	298.832	347.561	-0.570954	0.481559	0.981475
URS00006BE24E	Yes	No	21.178	21.6014	23.52	103.894	-0.763466	0.481873	0.981475
URS000014D863	Yes	No	18.1593	14.4702	21.0251	18.8963	-1.10046	0.48379	0.981475
piRNA_cluster_476	Yes	No	16.6062	11.8242	16.2203	18.7996	-0.995762	0.488486	0.981475
URS0000209048	Yes	No	40.8371	51.4342	46.4554	119.086	-0.685466	0.49133	0.981475
URS00005BF480	Yes	No	36.3436	43.972	42.2703	50.1539	-0.885737	0.494777	0.981475
URS000054D1DE	Yes	No	22.1865	26.574	22.5931	26.2929	-1.02251	0.49789	0.981475
URS00000FA8B2	Yes	No	120.556	157.303	142.196	252.202	-0.66275	0.499172	0.981475
URS0000128240	Yes	No	16.6062	7.4875	17.985	11.4406	1.17251	0.507843	0.981475
URS0000690F72	Yes	No	3580.3	2566.35	3940.82	3383.74	-0.699111	0.508244	0.981475
URS00000696BD	Yes	No	14.2344	16.4165	19.807	20.3246	-1.01189	0.512888	0.981475
piRNA_cluster_654	Yes	No	15.19	12.8716	16.1814	13.6758	-1.02644	0.514612	0.981475
URS000059BFA4	Yes	No	24.0763	14.0202	35.2828	23.727	-0.8197	0.516376	0.981475
URS0000074D92	Yes	No	49.4153	39.5729	56.1236	55.6555	-0.685439	0.518174	0.981475
URS0000527E24	Yes	No	47.5195	25.259	50.1535	42.8249	-0.776326	0.520465	0.981475
URS000074723C	Yes	No	24.9093	36.1157	31.3307	95.0397	-0.907864	0.522277	0.981475
tRNA_cluster_80	Yes	No	49.8186	35.3576	52.3732	32.792	0.79997	0.524871	0.981475
URS00003D2CC9	Yes	No	10.3195	15.2161	11.9404	20.3835	-1.00737	0.527125	0.981475
URS00000AED6F	Yes	No	164.4	171.285	184.701	178.005	-0.54795	0.529079	0.981475
URS00000C5D8F	Yes	No	18.758	19.0483	17.9099	23.642	-0.883355	0.531258	0.981475
URS00001ABE1D	Yes	No	15.2409	14.6172	18.0484	19.0553	0.977458	0.532545	0.981475
piRNA_cluster_512	Yes	No	56.9355	46.0204	65.9379	62.0798	-0.68545	0.533391	0.981475
piRNA_cluster_505	Yes	No	78.2893	36.4427	88.5848	59.5162	-0.729136	0.533434	0.981475
URS000068668E	Yes	No	13.7192	15.5223	14.6458	16.2232	-0.9903	0.534267	0.981475
Hsap-045	Yes	No	18.4682	12.9997	21.8979	25.9397	-0.926404	0.535381	0.981475
piRNA_cluster_348	Yes	No	73.2688	88.2081	95.4336	97.1237	-0.673374	0.538552	0.981475
URS00006DA515	Yes	No	82.8938	91.109	129.395	202.464	0.55059	0.54068	0.981475
piRNA_cluster_492	Yes	No	30.938	24.3723	38.5418	28.0174	-0.784962	0.54361	0.981475
URS000036335D	Yes	No	30.6124	23.7465	32.9632	29.1883	0.781668	0.545976	0.981475
Hsap-019	Yes	No	199.731	163.959	208.892	301.621	-0.474979	0.546988	0.981475
URS00001771F0	Yes	No	19.5044	12.7049	20.6573	14.0223	1.08006	0.54811	0.981475
tRNA_cluster_53	Yes	No	32.5358	35.6086	35.4336	46.4192	-0.68547	0.548111	0.981475
snoRNA_cluster_167	Yes	No	39.1432	41.9239	55.0716	40.7074	0.655558	0.549283	0.981475
URS00000C3D9A	Yes	No	22.174	13.8328	21.3863	19.1111	0.899477	0.549457	0.981475
piRNA_cluster_502	Yes	No	25.2293	16.9836	25.8238	19.9617	-0.907816	0.549784	0.981475
URS000046B50F	Yes	No	32.9839	30.8238	47.9123	53.0448	0.809272	0.550652	0.981475
URS000015A6F8	Yes	No	94.5677	89.4737	122.618	118.772	-0.573753	0.557101	0.981475
URS000047CD44	Yes	No	46.8543	53.85	50.0861	68.6753	0.626461	0.558717	0.981475
URS000005A7A9	Yes	No	147.719	93.0797	202.856	140.574	0.542031	0.559735	0.981475
tRNA_cluster_5	Yes	No	344.678	255.596	380.701	241.564	0.556361	0.560166	0.981475
URS00006587E4	Yes	No	29.3667	23.0319	42.9033	182.524	0.899437	0.561149	0.981475
URS000007E37F	Yes	No	15.1376	16.8939	17.7902	23.4617	0.850525	0.561538	0.981475
piRNA_cluster_669	Yes	No	18.1593	13.4695	24.8159	18.0424	-0.829816	0.561906	0.981475
URS0000DD371E	Yes	No	21.3508	15.7679	20.7156	13.9631	0.899505	0.563126	0.981475
URS00004EEE01	Yes	No	174.452	164.473	194.319	192.981	0.531025	0.563777	0.981475
URS000038803E	Yes	No	155.825	163.455	167.949	241.033	0.489304	0.565812	0.981475
URS000066C003	Yes	No	1530.79	1935.47	1690.23	2563.11	-0.49469	0.56622	0.981475
URS000051733F	Yes	No	74.3548	66.3867	89.1606	131.687	-0.562615	0.566954	0.981475
URS000051B633	Yes	No	23.4475	24.7388	22.9929	26.4167	0.745165	0.569184	0.981475
Hsap-004	Yes	No	13.6455	16.0958	22.4738	46.2547	-0.792384	0.571458	0.981475
URS000071C635	Yes	No	34.2859	43.2706	35.9902	65.1798	-0.626575	0.572097	0.981475
URS0000245667	Yes	No	15.0334	18.2032	16.1249	18.604	0.838096	0.573236	0.981475
snoRNA_cluster_164	Yes	No	20.1647	23.6173	21.7886	31.3276	-0.755858	0.573608	0.981475
URS000042315C	Yes	No	31.9906	30.6059	39.5274	39.1136	-0.645358	0.574946	0.981475
URS000072890F	Yes	No	32.2712	26.8473	33.769	49.8242	-0.685463	0.575466	0.981475
URS00003BA497	Yes	No	20.1647	17.4964	27.5861	24.0583	-0.833506	0.577183	0.981475
URS000023AA06	Yes	No	195.763	133.929	242.017	256.812	-0.623006	0.579828	0.981475
Hsap-040	Yes	No	29.3136	25.1446	31.9541	47.2223	-0.649817	0.583289	0.981475
URS0000609AC6	Yes	No	43.7086	30.2889	48.7798	43.8888	-0.647699	0.583999	0.981475
URS00006BB9DA	Yes	No	46.7702	26.6408	47.5477	29.6642	0.789878	0.585234	0.981475
tRNA_cluster_64	Yes	No	40.2939	42.1432	85.9487	133.417	-0.497833	0.586531	0.981475
URS000026795D	Yes	No	86.729	89.0833	100.501	104.975	-0.515533	0.589185	0.981475
URS000074CBFD	Yes	No	230.199	205.744	262.081	216.763	-0.464099	0.590497	0.981475
piRNA_cluster_471	Yes	No	15.7293	11.2522	21.1157	17.17	-0.81096	0.590605	0.981475
Hsap-910	Yes	No	23.5939	35.8592	47.1932	44.4225	0.658459	0.592327	0.981475
URS000056CFA2	Yes	No	26.23	15.4395	27.0908	18.878	-0.781632	0.593962	0.981475
piRNA_cluster_595	Yes	No	32.8884	14.395	33.7894	24.4077	-0.685426	0.59649	0.981475
URS0000299E97	Yes	No	10.5514	15.2032	10.2434	19.2947	-0.855415	0.598784	0.981475
Hsap-444	Yes	No	103.952	95.0883	122.134	113.81	-0.575572	0.601764	0.981475
URS00001D4EE9	Yes	No	22.5501	23.9038	25.5172	60.9022	-0.621321	0.602796	0.981475
tRNA_cluster_51	Yes	No	51.7875	43.9504	62.4683	124.485	0.529546	0.60341	0.981475
URS000057F2ED	Yes	No	64.197	37.6374	73.6683	77.7668	-0.588921	0.603881	0.981475
URS00007621DE	Yes	No	15.19	15.0285	13.8152	17.7208	0.816965	0.604415	0.981475
snoRNA_cluster_136	Yes	No	14.7393	15.5706	15.795	21.3058	-0.749598	0.607612	0.981475
tRNA_cluster_4	Yes	No	39.1432	27.3485	42.0222	30.0406	0.70157	0.609824	0.981475
URS00000E6B37	Yes	No	16.4442	23.0898	24.5921	25.1677	-0.74694	0.610425	0.981475
URS00006D74B2	Yes	No	232.83	242.415	286.716	385.054	-0.385014	0.615322	0.981475
URS0000383A48	Yes	No	12.2721	16.3673	13.8074	32.1904	-0.685496	0.615413	0.981475
snoRNA_cluster_32	Yes	No	18.662	17.8874	29.3906	23.3533	0.677151	0.615461	0.981475
URS0000690130	Yes	No	131.52	95.9374	179.874	126.244	0.460231	0.616736	0.981475
URS000018BAD5	Yes	No	15.2512	6.70759	16.3408	13.0678	-0.842944	0.620335	0.981475
snoRNA_cluster_10	Yes	No	16.3098	25.513	25.0208	26.2545	0.662415	0.620665	0.981475
tRNA_cluster_6	Yes	No	32.5358	25.8218	31.6685	56.3144	-0.61146	0.620915	0.981475
tRNA_cluster_69	Yes	No	18.1593	24.899	19.4455	35.3909	0.706823	0.622048	0.981475
Hsap-105	Yes	No	23.2997	18.1049	29.7124	39.0921	-0.636517	0.624669	0.981475
URS00006ABCCE	Yes	No	55590.4	46703.9	65537	86588	-0.35033	0.625872	0.981475
URS000065DC2A	Yes	No	935.831	934.442	1120.64	1439.09	-0.337994	0.627849	0.981475
Hsap-202	Yes	No	43.7167	42.4646	49.5715	56.724	-0.565155	0.628403	0.981475
URS00002B5146	Yes	No	42.2815	56.2505	45.4327	71.5078	-0.54346	0.629184	0.981475
Hsap-074	Yes	No	211.483	160.724	207.48	211.131	-0.420686	0.630577	0.981475
URS0000199B53	Yes	No	112.84	165.327	129.08	200.57	-0.417263	0.631524	0.981475
tRNA_cluster_1	Yes	No	20.7898	27.3726	25.4331	46.9121	-0.685456	0.632133	0.981475
URS00003231DC	Yes	No	27.4521	27.6763	34.0799	35.2679	-0.627723	0.632846	0.981475
Hsap-072	Yes	No	30.0768	34.047	31.3331	55.9717	-0.547954	0.633038	0.981475
URS00003A4B65	Yes	No	196.959	143.499	271.95	205.064	0.431488	0.63428	0.981475
URS0000DBC2F8	Yes	No	18.9785	10.7786	20.8258	10.4362	0.817057	0.634464	0.981475
URS000009C1FC	Yes	No	38.6259	33.3514	45.6536	80.2981	0.507165	0.63648	0.981475
URS0000AEFC83	Yes	No	23.5939	15.1653	24.0221	16.806	0.658494	0.636825	0.981475
URS000217BF2F	Yes	No	48.3667	56.9391	53.2393	58.1731	-0.501018	0.637324	0.981475
URS0000354DD9	Yes	No	110.87	68.0858	140.277	94.1814	0.448466	0.637472	0.981475
Hsap-043	Yes	No	26.3085	19.4489	32.6545	39.529	-0.618314	0.638604	0.981475
piRNA_cluster_440	Yes	No	27.3918	16.0143	30.7438	23.7343	0.566085	0.64178	0.981475
piRNA_cluster_28	Yes	No	107.94	143.507	125.763	153.122	-0.374753	0.642979	0.981475
URS00006EFE36	Yes	No	15.973	17.2022	17.7442	27.377	-0.685475	0.643198	0.981475
tRNA_cluster_110	Yes	No	34.0545	49.7532	36.294	63.6327	0.523978	0.645169	0.981475
URS00005EE09F	Yes	No	21.6567	21.7278	25.9433	25.3626	0.610007	0.645529	0.981475
URS0000751B02	Yes	No	17.3001	22.6868	23.6961	47.0005	0.536932	0.646997	0.981475
URS00007F86BF	Yes	No	47.7594	52.7382	44.4972	62.2299	0.531339	0.649412	0.981475
URS00002FD14C	Yes	No	43.2501	44.1479	51.8128	49.344	0.472083	0.651489	0.981475
URS000032A101	Yes	No	28.8947	37.5588	31.866	38.2679	-0.533468	0.651766	0.981475
URS000024468D	Yes	No	318.429	191.684	305.511	245.599	-0.387124	0.655624	0.981475
URS000013899F	Yes	No	115.825	105.942	121.623	179.504	0.368973	0.657743	0.981475
Hsap-093	Yes	No	551.407	491.16	640.311	723.262	-0.399001	0.658674	0.981475
tRNA_cluster_56	Yes	No	278.628	372.681	353.962	491.019	0.406644	0.658691	0.981475
URS00001D6D86	Yes	No	35.0864	37.5592	40.7863	45.4844	-0.492799	0.658949	0.981475
snoRNA_cluster_31	Yes	No	19.3048	14.5439	22.9187	17.4522	0.677066	0.659057	0.981475
URS00003A4876	Yes	No	10.3195	16.7416	14.5836	19.1249	-0.68542	0.659845	0.981475
URS00002A939F	Yes	No	112.25	115.339	120.754	130.679	0.361223	0.661183	0.981475
piRNA_cluster_778	Yes	No	34.0138	19.2606	44.0944	26.5842	-0.515514	0.661624	0.981475
URS000070FB80	Yes	No	39.3231	37.9928	42.7128	74.421	0.452034	0.662441	0.981475
URS00004F530C	Yes	No	21.178	24.2835	26.2874	30.1461	0.551567	0.662477	0.981475
URS0000315BD6	Yes	No	15.469	14.2197	15.8299	12.8216	-0.685407	0.662521	0.981475
Hsap-039	Yes	No	172.307	149.989	239.103	332.586	-0.349992	0.663656	0.981475
URS0000DD1DAA	Yes	No	81.8732	86.7095	87.7266	95.4408	-0.385897	0.664343	0.981475
URS0000646601	Yes	No	11.8799	17.3406	12.2845	34.2667	-0.59238	0.664683	0.981475
URS00005F63F0	Yes	No	2889.89	2865.63	2770.86	4522.35	-0.314245	0.665601	0.981475
URS0000637361	Yes	No	58.1559	74.2943	71.377	117.782	-0.400737	0.666142	0.981475
tRNA_cluster_42	Yes	No	64.2483	65.1274	59.6888	71.7824	-0.467285	0.668443	0.981475
URS000011B6F0	Yes	No	12.4717	16.4478	15.3809	29.4687	-0.685456	0.671044	0.981475
URS00007063CB	Yes	No	12.293	16.5679	13.2846	28.0119	0.677062	0.671117	0.981475
tRNA_cluster_72	Yes	No	16.9126	15.2557	17.8705	32.8196	0.636435	0.672819	0.981475
URS000061EED0	Yes	No	16.2679	10.426	17.8312	13.7728	-0.624017	0.675467	0.981475
URS00002B6410	Yes	No	18.228	19.4971	21.0715	20.8287	0.569791	0.680626	0.981475
URS000004C71B	Yes	No	13.454	15.0049	15.8837	13.2299	0.617118	0.680703	0.981475
URS0002211B25	Yes	No	66.0884	80.8966	75.4141	85.1237	-0.378277	0.681184	0.981475
piRNA_cluster_470	Yes	No	17.8198	16.4077	23.2633	25.5713	-0.52934	0.682676	0.981475
URS0000449BD3	Yes	No	15.8816	18.4079	17.9802	23.1375	-0.547927	0.684036	0.981475
URS0000C8E9E8	Yes	No	16.3907	18.9821	18.1253	33.1764	-0.569981	0.684156	0.981475
Hsap-033	Yes	No	114.052	90.4985	124.776	218.955	-0.34285	0.68427	0.981475
URS0000351A71	Yes	No	26.8308	18.7652	31.6794	31.1195	-0.521907	0.689979	0.981475
URS000074CCCF	Yes	No	173.522	140.605	211.757	196.409	0.324386	0.690408	0.981475
URS00004A0D40	Yes	No	163.266	98.9554	208.148	154.532	0.380033	0.690831	0.981475
URS0000215F73	Yes	No	126.616	80.7894	161.775	117.931	0.369174	0.691425	0.981475
Hsap-415	Yes	No	40.8371	32.4836	39.2474	46.1165	-0.442174	0.691586	0.981475
URS00005A619D	Yes	No	30.2751	39.0444	40.754	44.4116	-0.489539	0.692271	0.981475
URS00002D6C4C	Yes	No	17.0864	15.0078	19.6529	13.2931	0.636489	0.692992	0.981475
piRNA_cluster_720	Yes	No	21.671	14.9264	23.8436	16.958	-0.547911	0.694152	0.981475
URS00006B479B	Yes	No	208.683	187.783	258.968	335.813	-0.302738	0.697938	0.981475
URS00004B4B21	Yes	No	39.704	60.0719	73.3999	65.3032	-0.523663	0.698476	0.981475
URS0000732BDB	Yes	No	15.2512	16.358	19.3582	29.7708	-0.559943	0.704415	0.981475
URS0000225EE1	Yes	No	17.1592	18.7927	24.9441	61.6604	0.440039	0.705351	0.981475
URS0000C8E9D0	Yes	No	52.5869	60.7902	51.2313	76.2273	-0.363545	0.70851	0.981475
piRNA_cluster_589	Yes	No	129.332	92.6108	135.422	133.077	-0.403778	0.709056	0.981475
URS00006F4537	Yes	No	74.2275	113.274	76.2967	159.454	0.343088	0.709153	0.981475
URS000041C090	Yes	No	257.85	143.843	261.506	200.374	-0.33648	0.709513	0.981475
URS000064D54F	Yes	No	38.6259	36.3273	50.4361	43.6547	-0.409812	0.710873	0.981475
URS00002DBFDC	Yes	No	20.213	23.3609	22.2574	25.0405	-0.566773	0.714246	0.981475
URS000061C24D	Yes	No	23.195	26.382	23.2829	33.8536	0.472067	0.714545	0.981475
URS000062C4DE	Yes	No	73.6966	53.7443	97.4451	72.7375	-0.345614	0.714829	0.981475
tRNA_cluster_71	Yes	No	23.7448	39.2637	26.804	56.2776	0.452013	0.715811	0.981475
piRNA_cluster_760	Yes	No	19.3181	18.8614	21.7463	19.9317	-0.487488	0.716046	0.981475
URS00002DDC19	Yes	No	17.5432	24.3297	29.4367	27.2696	0.565108	0.717432	0.981475
URS000055853B	Yes	No	16.2679	17.0441	21.9337	19.3139	0.584668	0.718331	0.981475
URS000009AC8B	Yes	No	59062.9	57376.3	74233.2	92204.1	-0.249383	0.72238	0.981475
Hsap-333	Yes	No	84.4109	73.0066	95.6638	105.545	-0.342147	0.7237	0.981475
URS0000615BFE	Yes	No	59.9879	61.139	58.2608	88.0016	0.33761	0.72438	0.981475
URS00006365BC	Yes	No	25.3278	31.569	29.1446	43.3101	0.396986	0.733276	0.981475
URS00004E97CC	Yes	No	12.152	15.555	14.4249	16.8988	0.50717	0.733435	0.981475
tRNA_cluster_31	Yes	No	498.187	373.882	538.456	631.417	-0.249561	0.73468	0.981475
piRNA_cluster_586	Yes	No	36.6028	33.4309	40.1467	31.6766	-0.409807	0.734812	0.981475
URS000018DB03	Yes	No	11.7237	15.7586	15.0551	15.3181	0.536935	0.735117	0.981475
URS00004F844B	Yes	No	11.3515	17.8196	14.6049	18.5565	-0.492782	0.735214	0.981475
tRNA_cluster_46	Yes	No	2096.21	2257.25	2350.55	2731.02	0.305632	0.73625	0.981475
URS00005468A8	Yes	No	19.5235	24.6628	23.6527	33.2618	0.516126	0.736872	0.981475
tRNA_cluster_97	Yes	No	28.8947	30.7213	37.6606	42.0322	0.396983	0.737258	0.981475
URS00001A91DF	Yes	No	37.5836	42.3763	44.0205	44.9969	0.357607	0.741993	0.981475
URS000072A930	Yes	No	148.892	189.119	166.921	219.195	-0.270423	0.743466	0.981475
URS0000523BFC	Yes	No	75.0819	85.6386	83.193	109.333	-0.291184	0.743941	0.981475
URS0000375C74	Yes	No	12.152	21.6465	14.6195	24.6365	-0.541095	0.744179	0.981475
URS00006F3EA2	Yes	No	44.6918	44.533	73.8114	57.6193	0.365591	0.74724	0.981475
piRNA_cluster_229	Yes	No	17.0069	8.37081	17.3593	11.5366	-0.504834	0.747253	0.981475
Hsap-407	Yes	No	19.1225	15.373	18.9079	27.4131	-0.492788	0.747868	0.981475
tRNA_cluster_24	Yes	No	15.2512	12.36	16.3225	12.0155	-0.492778	0.748832	0.981475
URS0000493225	Yes	No	20.6391	20.6458	22.1096	37.7022	-0.409821	0.749049	0.981475
tRNA_cluster_40	Yes	No	137.153	166.752	148.709	160.014	-0.262517	0.750826	0.981475
URS000019516E	Yes	No	16.1416	15.3986	16.6778	19.8218	-0.463058	0.752336	0.981475
snoRNA_cluster_39	Yes	No	33.2797	24.304	43.8998	36.6055	-0.40168	0.752884	0.981475
URS0000630506	Yes	No	17.7566	12.2454	17.6945	12.846	0.466509	0.75578	0.981475
URS0000109B46	Yes	No	55.5044	42.9932	60.4983	55.4988	0.353008	0.756016	0.981475
URS000052A1C9	Yes	No	40.9366	64.1746	56.364	92.0099	0.31451	0.757501	0.981475
URS000074FC25	Yes	No	15.2512	18.5232	31.0513	62.6288	-0.515544	0.757563	0.981475
URS00002D7BB5	Yes	No	179.098	116.827	213.932	157.914	0.274833	0.757744	0.981475
Hsap-284	Yes	No	21.7464	17.5687	23.0913	28.6292	-0.389977	0.759699	0.981475
Hsap-020	Yes	No	509.478	493.139	527.429	631.88	-0.214206	0.762021	0.981475
URS00004310BE	Yes	No	2099.72	2264.85	2343.73	2748.5	0.263978	0.766628	0.981475
URS0000A76B4D	Yes	No	27.8837	19.58	29.9432	52.5387	0.429975	0.766731	0.981475
URS0000727FD6	Yes	No	52.8764	54.436	55.4257	131.067	0.284144	0.769217	0.981475
Hsap-018	Yes	No	255.104	229.088	340.013	400.671	-0.23369	0.770116	0.981475
tRNA_cluster_61	Yes	No	25.269	34.6837	38.9707	80.9021	0.31452	0.77117	0.981475
URS00006E998F	Yes	No	15.2512	16.4889	17.3846	18.2574	-0.463075	0.771231	0.981475
tRNA_cluster_66	Yes	No	457.679	405.443	605.668	781.211	0.213676	0.773126	0.981475
tRNA_cluster_57	Yes	No	29.5975	33.1688	29.8854	41.4428	0.348459	0.773563	0.981475
piRNA_cluster_76	Yes	No	44.348	21.2809	44.204	25.9285	-0.376088	0.775838	0.981475
URS00001940C2	Yes	No	17.1592	18.3871	16.8631	20.5256	-0.422452	0.77738	0.981475
piRNA_cluster_439	Yes	No	19.6071	8.41967	23.1675	15.8456	-0.441464	0.777788	0.981475
URS00001CD99A	Yes	No	13.888	15.4872	13.931	16.5927	0.461393	0.779354	0.981475
URS000039AF07	Yes	No	16.5113	7.91441	16.8554	12.5677	-0.440288	0.78009	0.981475
URS0000AA2DFF	Yes	No	76.3839	86.7092	91.162	195.524	0.237339	0.781002	0.981475
URS000049C0B6	Yes	No	15.4793	13.27	16.0068	13.9398	-0.422391	0.781183	0.981475
URS00001CF899	Yes	No	29.4856	25.5301	37.2716	49.5051	-0.405374	0.781189	0.981475
URS0000390F3A	Yes	No	178.006	110.518	213.258	152.193	0.256652	0.782226	0.981475
URS000004097E	Yes	No	12.3835	23.7203	13.9317	22.9239	-0.395938	0.782793	0.981475
URS000041B086	Yes	No	21.6251	22.0652	30.0006	24.3482	0.350172	0.783115	0.981475
URS0000374AA0	Yes	No	26129.6	16470	26632.4	17428.1	-0.245959	0.785311	0.981475
URS000056E7A5	Yes	No	25.3278	23.0688	26.9312	27.2545	-0.334942	0.788035	0.981475
URS0000362683	Yes	No	34.2882	28.6527	41.3896	31.5005	0.314526	0.78982	0.981475
Hsap-012	Yes	No	249.031	271.45	274.533	360.945	-0.195488	0.792091	0.981475
tRNA_cluster_103	Yes	No	638.78	792.865	643.599	745.127	-0.256445	0.797195	0.981475
URS00005D4CD9	Yes	No	37.5252	49.4342	46.3655	90.181	-0.270448	0.798167	0.981475
URS0000DE44D1	Yes	No	17.1441	15.6106	21.0745	15.3701	-0.395917	0.802422	0.981475
URS0000748C4B	Yes	No	2130.2	2207.28	2369.45	2807.93	0.219374	0.802762	0.981475
URS000043164A	Yes	No	12.4717	18.3564	15.3061	19.9962	-0.363506	0.803351	0.981475
snoRNA_cluster_52	Yes	No	15.2409	11.5712	17.2783	21.5196	-0.38585	0.803712	0.981475
URS0000420317	Yes	No	52.621	45.0181	58.148	50.955	-0.247333	0.804479	0.981475
tRNA_cluster_29	Yes	No	1266.51	996.14	1381.06	1390.76	-0.16908	0.804606	0.981475
piRNA_cluster_362	Yes	No	19.5044	10.5586	21.8408	14.279	-0.39169	0.804697	0.981475
URS00002DE24C	Yes	No	28.5986	15.7545	34.3366	19.6417	0.314545	0.807418	0.981475
URS000061F57C	Yes	No	59.6992	58.4761	59.937	129.767	-0.232959	0.808346	0.981475
tRNA_cluster_39	Yes	No	3197.92	3915.87	3441.56	3761.38	-0.152041	0.813775	0.981475
URS00007131F2	Yes	No	42.3101	39.5104	44.2445	56.7105	-0.249368	0.817066	0.981475
URS00006BB04D	Yes	No	32.4376	20.496	31.9733	25.7038	0.277045	0.820683	0.981475
URS000067474D	Yes	No	5481.41	5634.95	7609.86	9901.12	0.151906	0.820848	0.981475
URS0000758A62	Yes	No	19.6071	24.1337	24.526	32.3533	-0.313521	0.821533	0.981475
piRNA_cluster_84	Yes	No	19.4164	4.91619	19.2926	11.1945	-0.350965	0.824423	0.981475
Hsap-212	Yes	No	28.2147	16.4011	26.9764	26.6046	0.281388	0.825521	0.981475
Hsap-211	Yes	No	22.3459	22.3315	28.9232	37.3969	0.279767	0.8263	0.981475
URS000011FEC9	Yes	No	39.646	49.4576	48.5643	54.5291	0.235941	0.827588	0.981475
Hsap-131	Yes	No	75.9499	76.0621	87.1846	108.514	0.194952	0.83438	0.981475
URS0000468B02	Yes	No	12.2721	16.6345	11.7999	35.1577	-0.30699	0.835478	0.981475
URS0000121433	Yes	No	136.055	119.076	134.2	133.019	0.200714	0.835836	0.981475
piRNA_cluster_466	Yes	No	31.6106	12.2635	37.0256	17.1361	-0.28206	0.837331	0.981475
URS0000213C53	Yes	No	38.2602	38.62	44.7124	44.254	0.22881	0.839752	0.981475
URS000064FAB6	Yes	No	68.6367	71.7398	72.3129	98.964	0.199049	0.84091	0.981475
URS000017662F	Yes	No	21.671	16.465	21.8304	17.7422	-0.270388	0.843094	0.981475
tRNA_cluster_73	Yes	No	33.5525	36.1701	35.9805	44.3456	0.23206	0.844704	0.981475
URS0000001346	Yes	No	68.5764	70.8661	67.6101	83.8466	0.191141	0.845201	0.981475
tRNA_cluster_83	Yes	No	9.07629	17.2057	11.2431	33.1286	0.314469	0.8453	0.981475
URS00003FBADA	Yes	No	19.4911	17.0039	21.8721	19.3011	-0.300765	0.845668	0.981475
URS00005B0D1D	Yes	No	13.7159	15.5576	18.1606	17.8952	-0.270429	0.846397	0.981475
URS0000235DCA	Yes	No	11.0932	15.1079	16.0864	15.1542	0.27803	0.846916	0.981475
Hsap-470	Yes	No	12.1544	16.0112	12.3572	17.5456	-0.298429	0.847147	0.981475
URS000026DCDD	Yes	No	19.7314	20.5594	21.375	39.2269	0.247405	0.848755	0.981475
snoRNA_cluster_22	Yes	No	17.7566	15.8732	17.4237	20.4932	-0.270413	0.849727	0.981475
piRNA_cluster_83	Yes	No	25.606	8.76007	25.3241	15.1289	-0.257992	0.851131	0.981475
URS000039FE99	Yes	No	46.201	61.0853	59.1629	68.5236	-0.195858	0.852073	0.981475
Hsap-218	Yes	No	80.0762	104.079	83.9405	127.89	-0.181893	0.852882	0.981475
tRNA_cluster_26	Yes	No	71964.5	60945.8	81302	92087.3	-0.124768	0.853133	0.981475
URS0000677B31	Yes	No	20.0191	17.2818	26.1172	61.7766	0.215005	0.853957	0.981475
URS0000537393	Yes	No	11.6101	17.4734	15.8289	19.339	-0.293095	0.855103	0.981475
URS0000659544	Yes	No	2496.3	1986.89	2512.44	3150.9	0.13507	0.857156	0.981475
URS00005BD380	Yes	No	69.9468	88.8332	76.2232	94.1395	-0.192861	0.86029	0.981475
Hsap-598	Yes	No	38.245	40.3106	38.8873	41.8811	-0.195644	0.860331	0.981475
URS00003361F9	Yes	No	81.6742	98.4566	90.2128	94.944	-0.160798	0.860363	0.981475
URS0000756537	Yes	No	242.034	250.244	2043.82	2276.51	0.129492	0.861428	0.981475
URS0000115369	Yes	No	28.9203	37.4077	33.9535	45.4302	0.199052	0.864191	0.981475
URS00002AC742	Yes	No	46.777	69.7973	66.1811	80.0649	-0.169335	0.864406	0.981475
URS00001A86BB	Yes	No	233.774	289.603	315.659	350.916	-0.124082	0.86589	0.981475
URS000070B37B	Yes	No	421.543	477.917	503.17	785.11	-0.129261	0.865905	0.981475
URS000074D393	Yes	No	259.13	286.759	268.394	363.583	-0.122193	0.866055	0.981475
tRNA_cluster_45	Yes	No	1144.44	1100.27	1320.66	1417.82	-0.152018	0.866129	0.981475
URS000068C733	Yes	No	177.392	176.213	211.676	255.028	-0.161323	0.866249	0.981475
URS00000DC882	Yes	No	9287.13	8620.9	11342.2	9844.86	-0.174646	0.866533	0.981475
URS00004D8C39	Yes	No	11.3379	15.1285	14.3267	36.4617	-0.238043	0.867614	0.981475
URS0000453C8E	Yes	No	29.9267	38.1366	39.9643	43.4895	0.181278	0.868127	0.981475
Hsap-059	Yes	No	16.3575	15.4778	18.0266	22.4827	0.227104	0.869469	0.981475
URS00005256FC	Yes	No	15.8299	17.4673	17.9716	16.3057	-0.232907	0.871797	0.981475
URS00002FF67B	Yes	No	152.288	148.847	173.861	198.385	-0.13066	0.872801	0.981475
Hsap-232	Yes	No	80.7238	78.1327	108.528	81.7617	-0.184672	0.87395	0.981475
URS0000761EC9	Yes	No	18.4396	23.2672	23.2777	31.9752	0.207603	0.875081	0.981475
URS0000253264	Yes	No	38.2043	52.0634	42.9733	56.5267	0.168152	0.875907	0.981475
URS00003C9A26	Yes	No	23127.5	20312.7	26181	41240.2	0.102376	0.878884	0.981475
tRNA_cluster_7	Yes	No	39.8607	38.6954	37.7792	84.4725	-0.164626	0.883404	0.981475
URS000039A934	Yes	No	169.26	175.367	154.864	300.173	-0.119864	0.884327	0.981475
URS0000527A9F	Yes	No	134.075	109.167	171.462	171.467	-0.126902	0.885348	0.981475
URS0000158189	Yes	No	26.23	20.652	27.4638	94.666	0.162535	0.887679	0.981475
URS00019D3D7B	Yes	No	75.4557	96.7163	85.9932	88.0036	-0.137973	0.887874	0.981475
URS0000742864	Yes	No	16.2679	23.5729	18.3987	27.1722	0.188989	0.889837	0.981475
URS0000732DD4	Yes	No	15.42	14.3578	15.646	16.7908	-0.215973	0.890571	0.981475
URS0000208B69	Yes	No	18.0473	17.9564	22.3039	19.556	-0.185867	0.891863	0.981475
URS000065A234	Yes	No	13.7159	19.1393	21.5521	18.7567	0.189047	0.892005	0.981475
URS00004205CE	Yes	No	1959.27	2022.59	2343.74	2959.67	0.0997435	0.897879	0.981475
URS0000527C65	Yes	No	14.1187	19.4954	16.7109	21.0967	0.181262	0.898925	0.981475
Hsap-099	Yes	No	15.0143	7.16113	15.3432	17.0021	-0.200009	0.900796	0.981475
URS00001D53FD	Yes	No	32.1874	43.2179	42.4844	40.8976	-0.14658	0.900883	0.981475
Hsap-077	Yes	No	16.2679	16.253	23.1316	28.8715	-0.170867	0.901076	0.981475
URS0000169A32	Yes	No	16.1356	19.5253	25.2177	24.3825	0.188979	0.903573	0.981475
URS0000190FE5	Yes	No	176.597	181.811	192.915	268.779	-0.0946524	0.904334	0.981475
URS00003819A4	Yes	No	36.4087	25.6558	47.0293	37.0162	-0.170858	0.904837	0.981475
URS000006F533	Yes	No	28.8756	35.481	32.0889	32.8192	-0.154924	0.905587	0.981475
URS0000287398	Yes	No	1928.04	1957.32	2012.98	2527.62	0.0876611	0.907236	0.981475
URS0000702883	Yes	No	21.6567	29.8676	42.8445	195.797	0.176995	0.908648	0.981475
URS0000040225	Yes	No	18.7918	21.1716	21.9955	23.9768	0.148539	0.9095	0.981475
URS000012F340	Yes	No	13.6959	15.9818	16.314	19.1893	0.16255	0.910075	0.981475
tRNA_cluster_44	Yes	No	585.925	598.535	692.446	1000.19	0.0800704	0.910486	0.981475
URS000038D768	Yes	No	28.9203	24.4116	31.7033	66.6635	-0.123579	0.911773	0.981475
Hsap-064	Yes	No	15.973	12.647	23.6512	26.8398	0.154093	0.912207	0.981475
URS00006C58BC	Yes	No	3863.47	4239.33	4656.43	7242.57	-0.0882173	0.913436	0.981475
Hsap-794	Yes	No	37.6195	27.2907	39.0139	39.7085	0.131681	0.915012	0.981475
URS00002965D1	Yes	No	81.5918	75.573	84.6616	112.749	-0.093745	0.915552	0.981475
URS00006D9244	Yes	No	70.4692	64.7489	76.3681	147.077	0.101131	0.91597	0.981475
URS000061E4FE	Yes	No	43.971	54.1505	53.8348	60.1994	-0.106161	0.916868	0.981475
URS00002423E1	Yes	No	26.8308	31.128	27.8208	33.7264	-0.12746	0.917604	0.981475
URS00001948BB	Yes	No	59.8534	105.198	61.8186	108.43	-0.100524	0.919199	0.981475
URS0000801906	Yes	No	33.8252	51.6378	36.6717	57.7514	0.121893	0.919598	0.981475
URS00004131B6	Yes	No	17.8522	17.7763	19.5027	20.3725	0.154066	0.920037	0.981475
Hsap-495	Yes	No	46.5994	34.8291	49.8691	57.0892	0.131684	0.920385	0.981475
URS00006FC298	Yes	No	51.1708	66.7432	55.8135	126.796	0.0969277	0.920939	0.981475
URS0000068EE0	Yes	No	159.882	178.061	185.179	268.316	0.0782994	0.921787	0.981475
URS00002AFBEE	Yes	No	11.0809	15.3585	16.1922	16.4833	0.137666	0.924857	0.981475
URS000075456A	Yes	No	16.2679	14.6319	16.1403	15.5435	0.133945	0.92723	0.981475
URS00005F7694	Yes	No	8152.52	8311.81	9359.56	14625.4	-0.072238	0.927276	0.981475
URS00002308E9	Yes	No	23.4475	23.2519	24.646	27.2596	0.121906	0.928764	0.981475
URS000014D40F	Yes	No	31.9906	46.2893	34.361	63.9819	0.0987943	0.9292	0.981475
URS0000739B5B	Yes	No	1856.63	1903.85	1984.6	2526.83	0.0644408	0.929401	0.981475
URS00005EEAC0	Yes	No	24.6199	32.8729	30.8083	33.6492	0.106736	0.929751	0.981475
snoRNA_cluster_135	Yes	No	18.4396	15.5413	25.4799	18.3328	0.121882	0.929839	0.981475
tRNA_cluster_99	Yes	No	38.5231	36.5965	48.2502	60.6331	0.10594	0.931407	0.981475
URS0000679FAF	Yes	No	156.573	192.975	216.22	232.886	0.0782352	0.931534	0.981475
URS00006C8EDF	Yes	No	51.9745	66.5381	54.7888	125.835	0.0831893	0.931779	0.981475
URS0000359390	Yes	No	17.8742	19.4954	16.9599	29.6954	-0.129053	0.932457	0.981475
snoRNA_cluster_65	Yes	No	16.6035	15.5223	22.6675	19.3457	0.121903	0.932459	0.981475
URS000070779B	Yes	No	38.6883	36.3838	40.4614	46.9747	-0.100504	0.932818	0.981475
URS0000002D9E	Yes	No	260.053	246.391	278.233	389.628	-0.0609715	0.934528	0.981475
URS0000639DBE	Yes	No	5544.19	4785.42	6390.95	10804.8	-0.0559122	0.935122	0.981475
URS000040608E	Yes	No	23.195	13.3078	23.0332	13.8297	0.121922	0.935736	0.981475
URS00007047C1	Yes	No	28.1538	28.4927	34.5999	170.929	0.121799	0.937489	0.981475
URS00000F0A16	Yes	No	18.758	24.8418	25.3168	31.4029	-0.100526	0.938585	0.981475
Hsap-525	Yes	No	36.4087	33.3072	37.4119	70.4698	-0.100504	0.939383	0.981475
URS0000377747	Yes	No	38.1823	38.5006	60.944	55.0256	-0.100539	0.939415	0.981475
URS0000155E53	Yes	No	61.3559	78.2473	72.3617	100.121	-0.0778019	0.939694	0.981475
snoRNA_cluster_64	Yes	No	19.7314	16.7585	32.0319	18.3205	-0.100494	0.941379	0.981475
URS000046BB91	Yes	No	15.1597	14.1265	18.141	14.3523	0.121942	0.942323	0.981475
URS0000562C37	Yes	No	178.947	93.0564	191.512	152.265	-0.0749398	0.942963	0.981475
URS0000502C74	Yes	No	138.161	152.614	162.621	188.86	-0.0562092	0.943286	0.981475
URS0000757938	Yes	No	40.8166	52.7359	61.4439	72.9611	-0.0724935	0.943854	0.981475
URS00006A86BE	Yes	No	8.4563	17.2488	11.3353	20.9982	0.121842	0.944298	0.981475
URS000023F373	Yes	No	72.3483	52.7075	75.8536	56.8533	-0.075401	0.945183	0.981475
URS000060E3E4	Yes	No	46.0537	55.3301	45.0943	98.5784	-0.075431	0.94536	0.981475
URS000061AB39	Yes	No	16.2679	17.5544	17.0317	22.4273	-0.100489	0.945874	0.981475
URS00006671CF	Yes	No	10.8284	16.3818	16.963	21.7103	-0.100459	0.946576	0.981475
URS0000475851	Yes	No	93.8131	110.816	134.406	275.185	-0.0605237	0.947819	0.981475
URS000039E797	Yes	No	79.4725	76.4879	82.02	110.29	-0.0598601	0.948473	0.981475
URS0000753215	Yes	No	16.4132	15.0608	15.0761	19.0576	-0.100483	0.94885	0.981475
URS0000DD9FD7	Yes	No	78.0941	90.462	86.035	87.2781	-0.0639721	0.948958	0.981475
tRNA_cluster_98	Yes	No	615.171	794.765	996.841	1111.98	-0.0487981	0.952546	0.981475
URS000073124E	Yes	No	1386.75	1292.07	1390.06	2090.87	0.0480005	0.952952	0.981475
URS00004CF29B	Yes	No	54.9042	68.6489	61.8892	72.3655	-0.0713321	0.954044	0.981618
snoRNA_cluster_161	Yes	No	21.6567	20.1326	21.4911	29.3058	0.080065	0.955051	0.982267
URS000000A550	Yes	No	14.4474	17.1018	18.9491	19.9844	-0.0753853	0.956343	0.98275
URS000074D784	Yes	No	32.4081	35.281	34.7619	45.0397	-0.0609729	0.957435	0.983018
tRNA_cluster_81	Yes	No	17.0569	20.1392	20.5944	31.2978	-0.0724931	0.959201	0.984242
URS00005041DD	Yes	No	102.24	57.3993	123.052	63.5321	-0.0647212	0.959719	0.984325
URS000042855D	Yes	No	52.6297	62.6591	63.7116	77.5714	0.0515027	0.965833	0.986706
URS0000437014	Yes	No	26.6709	29.2348	30.131	33.7902	0.0577777	0.966179	0.986706
URS00004953B9	Yes	No	159.398	215.96	222.109	261.579	0.0316928	0.96921	0.987688
URS00002EA327	Yes	No	27.4385	22.8513	39.4097	47.564	-0.0574381	0.969463	0.987795
URS000037CFDF	Yes	No	76.3839	75.8611	86.8029	108.566	-0.0333885	0.969576	0.987795
URS000069E2A5	Yes	No	24.8849	17.7359	26.874	63.0228	-0.0416005	0.971028	0.988473
URS00006431F6	Yes	No	19.1611	21.4611	21.7865	27.1336	-0.0480444	0.972226	0.988473
URS00001784CA	Yes	No	15.1376	8.23132	15.8229	12.4207	-0.0573861	0.973612	0.988473
snoRNA_cluster_163	Yes	No	18.4396	19.9878	26.4522	24.3213	-0.0479832	0.974139	0.988473
URS0000A4881D	Yes	No	70.1791	87.4433	85.6212	91.2447	0.0295587	0.97475	0.988473
URS000064074C	Yes	No	1851.33	1978.04	1991.72	2534.06	0.0226694	0.975953	0.988473
URS000017F1A4	Yes	No	19.3181	22.9076	26.0774	22.3905	0.0424943	0.97653	0.988473
URS0000360376	Yes	No	16.6062	8.70639	16.7274	13.0881	-0.0390512	0.981909	0.989985
URS000059900F	Yes	No	467.547	274.239	498.855	406.806	-0.0195586	0.982618	0.990206
piRNA_cluster_48	Yes	No	28.3449	21.7194	30.9186	96.2016	0.0208114	0.984235	0.99056
tRNA_cluster_47	Yes	No	64.8163	69.3309	62.2322	142.916	-0.0180532	0.984804	0.990833
tRNA_cluster_55	Yes	No	48.4069	52.6326	54.5717	79.6694	0.0181314	0.986358	0.991493
piRNA_cluster_759	Yes	No	23.8097	21.6068	28.5694	23.0353	0.0250186	0.986684	0.991691
URS00007351A0	Yes	No	12.8961	15.8218	13.6108	19.6439	0.0249985	0.987413	0.992166
URS000034310A	Yes	No	18.7692	12.3157	18.8489	14.4034	0.0208447	0.988416	0.992851
snoRNA_cluster_63	Yes	No	84.426	74.1022	93.3943	83.3421	-0.0116944	0.989858	0.99346
URS000051665C	Yes	No	74.9917	84.1732	82.8662	88.7216	-0.0108621	0.99042	0.993766
URS0000023412	Yes	No	15.1271	20.5827	45.257	67.0674	0.0149641	0.990708	0.99399
URS000034685C	Yes	No	29.0779	38.7575	41.3321	44.911	0.0128903	0.990885	0.994058
URS0000677707	Yes	No	27.8837	19.3972	28.9572	21.5355	0.0150042	0.991313	0.994209
URS00004BEA80	Yes	No	35.3727	42.3686	44.5874	45.7891	0.011624	0.991422	0.994254
URS0000750F08	Yes	No	35.3727	62.9684	42.8415	74.4242	0.0111304	0.992368	0.995074
URS00003F0763	Yes	No	46.9794	41.3472	61.1261	50.7046	-0.00738038	0.99426	0.996065
URS00005AAE62	Yes	No	31.7168	52.203	36.3098	66.6045	-0.00742316	0.994404	0.99608
URS000047C79B	Yes	No	26.0773	23.2918	28.7054	63.5722	-0.0073889	0.994727	0.996275
snoRNA_cluster_46	Yes	No	14.7565	15.7385	21.2837	36.2754	-0.00739279	0.99553	0.997014
URS000044E412	Yes	No	11.8799	16.7208	12.6824	33.3754	-0.00742537	0.995657	0.997077
URS00005E4B5A	Yes	No	37.5383	51.0391	51.3577	57.3367	-0.00519328	0.9968	0.997734
URS0000684E4B	Yes	No	253.734	204.101	275.796	288.021	0.00207464	0.997863	0.99825
URS00003E42B6	Yes	No	16.2679	7.35508	20.5056	13.6271	-0.00259552	0.998594	0.998853
URS000073A2F5	Yes	No	261.733	278.233	307.143	323.351	-0.00114513	0.998866	0.998964
URS0000510D03	Yes	No	47.1878	52.7262	63.7242	88.2578	0.001373	0.998876	0.998964
URS00002154C2	Yes	No	43.7167	56.2863	86.1126	67.4555	0.00137766	0.9989	0.998964
URS00004FFD87	Yes	No	20.1834	22.1961	23.3088	19.93	0.000472662	0.999748	0.999748
piRNA_cluster_583	No	Yes	3.09586	8.56774	28.5863	47.2532	-6.6702	3.82893e-05	0.25869
piRNA_cluster_582	No	Yes	2.01769	8.91488	28.4821	47.8986	-6.44909	5.93223e-05	0.25869
piRNA_cluster_581	No	Yes	1.36589	7.74317	26.1898	44.3193	-6.02522	6.69878e-05	0.25869
piRNA_cluster_859	No	Yes	12.7787	13.8326	39.5843	54.2861	-4.83327	0.000181174	0.55972
URS00000DCC5F	No	Yes	8.06781	11.9062	10.0581	21.6042	-5.27023	0.00309918	0.981475
URS00000455ED	No	Yes	9.48925	6.36233	13.3839	11.0249	-7.71236	0.00319597	0.981475
URS000012BE02	No	Yes	5.11708	5.33633	9.30092	17.9759	-4.83917	0.00676983	0.981475
URS00003A9CF4	No	Yes	1.58299	6.86818	7.90229	15.5804	-6.51805	0.00716578	0.981475
URS0000413CFB	No	Yes	3.88328	7.44747	10.0887	16.1526	-5.00738	0.00784225	0.981475
URS00005A2E3D	No	Yes	0	3.26031	2.36112	11.3224	-8.71257	0.00979741	0.981475
URS0000041416	No	Yes	6.94399	4.3168	11.0041	5.76121	-7.21465	0.0103252	0.981475
piRNA_cluster_337	No	Yes	11.6101	6.98968	14.0132	15.1999	-4.22129	0.0134933	0.981475
URS00002B70E1	No	Yes	6.94399	3.89527	6.18699	6.2245	-7.37529	0.0138785	0.981475
piRNA_cluster_556	No	Yes	5.93078	6.84759	7.87747	7.52608	-7.03439	0.015175	0.981475
URS000035D1EB	No	Yes	1.70569	4.49674	2.61814	6.40783	-7.37547	0.0167684	0.981475
URS0000005B12	No	Yes	4.12782	12.3513	16.348	22.4139	-4.45083	0.0172948	0.981475
piRNA_cluster_282	No	Yes	2.32997	4.79624	5.69114	6.4235	-7.71205	0.0200977	0.981475
URS00006878F7	No	Yes	6.82947	8.52585	7.91018	15.3883	6.21609	0.0202986	0.981475
URS000039F3E5	No	Yes	4.12782	3.58057	4.37241	4.53352	-7.12721	0.0212273	0.981475
URS000046E262	No	Yes	1.58299	3.47558	3.38789	9.34561	-7.88216	0.0245668	0.981475
URS0000815733	No	Yes	1.44167	5.78079	5.70248	8.21282	-6.71268	0.0276804	0.981475
URS000034CDBC	No	Yes	0.742493	1.42821	6.24071	40.1099	-5.93491	0.0297473	0.981475
URS0000157B9C	No	Yes	3.55847	1.42821	14.819	4.52112	-6.29698	0.0341817	0.981475
piRNA_cluster_421	No	Yes	7.92919	10.8441	9.49918	14.7258	-4.1003	0.0346535	0.981475
piRNA_cluster_534	No	Yes	4.74896	8.55798	6.41581	9.18452	-5.007	0.0348835	0.981475
URS00002433EF	No	Yes	5.77513	7.63813	7.73465	13.4577	-4.49253	0.0363607	0.981475
URS00005B07AA	No	Yes	2.81877	3.24199	9.40597	5.69694	-6.12755	0.0388591	0.981475
URS00002896C8	No	Yes	3.47199	4.03635	3.54629	6.05015	-6.5866	0.0394471	0.981475
URS000002FE33	No	Yes	2.63831	2.28756	3.78848	5.7619	-6.82751	0.0401803	0.981475
URS0000593B29	No	Yes	1.18616	10.8392	17.9912	43.2267	-5.12785	0.0424366	0.981475
piRNA_cluster_860	No	Yes	12.1062	9.6303	14.2475	14.8681	-3.27029	0.0445849	0.981475
URS0000023C39	No	Yes	1.55331	2.59204	4.38227	5.0698	-6.93468	0.0448329	0.981475
URS00021DB18E	No	Yes	6.33195	9.3633	10.6048	10.6517	-4.0776	0.0448463	0.981475
piRNA_cluster_641	No	No	7.91494	7.49591	10.3325	17.6044	-3.55976	0.0509955	0.981475
URS0000596991	No	No	9.39589	12.2653	14.3864	20.5177	-3.3671	0.0525885	0.981475
URS000041A0FF	No	No	3.09586	2.89331	4.17386	4.53255	-6.93419	0.0530375	0.981475
URS00000A45EB	No	No	5.64199	3.61205	6.30303	4.17666	5.75656	0.0531058	0.981475
URS00003CE654	No	No	3.10663	1.14619	3.78447	4.59794	-7.51859	0.0533739	0.981475
URS0000094BD4	No	No	7.21891	3.77941	7.93962	4.10448	5.92661	0.0540537	0.981475
piRNA_cluster_116	No	No	2.11065	5.3333	5.22298	8.1776	-5.20868	0.0567406	0.981475
URS00004143EC	No	No	8.4563	8.86807	9.40317	14.8613	4.92671	0.0591427	0.981475
Hsap-658	No	No	4.65994	5.5225	11.979	11.9958	-4.14465	0.0595008	0.981475
URS00003B64B2	No	No	2.34475	2.27612	2.91594	5.43913	-7.37488	0.0607568	0.981475
URS000059002E	No	No	4.65994	6.80071	5.86172	8.2527	-5.44978	0.0629292	0.981475
URS000007DBA9	No	No	2.22748	1.6769	5.12092	3.02696	-6.29664	0.0648341	0.981475
Hsap-119	No	No	1.55331	1.58589	3.9065	13.9311	-5.71255	0.06553	0.981475
tRNA_cluster_48	No	No	3.09586	3.83302	5.74076	10.352	-5.71228	0.0656122	0.981475
URS000039DB24	No	No	6.21325	4.55224	7.63903	6.37877	-4.49239	0.0669525	0.981475
URS000032C0B4	No	No	7.21891	9.81425	8.34661	14.8651	-3.59217	0.0713078	0.981475
URS00003A9667	No	No	4.6895	1.66862	6.42719	3.20894	-6.12691	0.0714211	0.981475
URS00003FBF34	No	No	3.10663	3.77941	4.30931	6.22378	-4.32896	0.0717125	0.981475
URS0000A781B6	No	No	2.81877	2.37197	2.58714	4.32768	-6.1275	0.0733991	0.981475
URS0000491953	No	No	10.9272	9.81864	14.8744	16.2677	-2.85529	0.0736591	0.981475
URS00005E00F8	No	No	6.14652	6.75427	9.25357	13.894	-3.49262	0.0737476	0.981475
URS00005E0D77	No	No	8.67998	8.18519	10.9082	10.7311	4.75677	0.0755591	0.981475
URS00004BC803	No	No	1.70569	7.27953	2.90691	7.02614	-5.71253	0.0759772	0.981475
URS00002AF39D	No	No	2.26759	3.97509	22.3709	25.9066	-4.7126	0.0766706	0.981475
URS000063AA5E	No	No	3.41138	4.86502	8.2479	7.89658	5.07857	0.0777441	0.981475
URS0000660826	No	No	3.16598	1.74313	5.22404	8.12073	-5.44926	0.0784944	0.981475
URS00004B4C67	No	No	7.14966	4.77108	6.73722	4.65987	5.07875	0.079009	0.981475
URS0000502B53	No	No	3.75836	5.51004	6.20954	11.1565	-3.59209	0.0792496	0.981475
URS00004CC06A	No	No	2.16251	2.15111	2.79483	3.69771	-6.12715	0.0809896	0.981475
URS0000050612	No	No	4.74462	2.0359	6.14122	2.49838	5.66346	0.0814201	0.981475
URS00006F6EA6	No	No	12.6224	7.91441	48.3284	168.685	-3.27026	0.08358	0.981475
Hsap-025	No	No	12.4717	10.0955	19.7087	154.579	-2.38584	0.0837481	0.981475
URS000057FFF8	No	No	0.939589	1.67155	13.8074	14.9845	-5.44932	0.084099	0.981475
URS0000655E50	No	No	2.37231	5.80936	3.30334	6.53486	-5.44952	0.0841778	0.981475
URS00001268D5	No	No	4.74462	8.26113	6.57896	22.2799	-4.38563	0.0844862	0.981475
URS000008BF50	No	No	1.36589	3.00244	2.59032	5.46836	-6.82757	0.0852245	0.981475
URS0000497FDF	No	No	1.42993	2.59869	3.02958	5.44553	-4.44011	0.0859146	0.981475
URS0001C07156	No	No	4.69794	2.0506	4.97569	2.52973	5.75654	0.0861632	0.981475
URS00002AADEC	No	No	3.09586	1.98754	3.86822	3.77674	-5.93452	0.0881972	0.981475
URS000045B311	No	No	5.77513	3.07682	9.90706	24.8739	4.75677	0.0914639	0.981475
URS00002ADF17	No	No	4.74462	5.44987	3.93981	8.47913	-3.63942	0.0937273	0.981475
piRNA_cluster_453	No	No	2.04884	4.55875	6.5393	10.8314	-4.14469	0.0938689	0.981475
tRNA_cluster_11	No	No	5.66897	3.65954	5.38188	5.79264	5.07854	0.0941904	0.981475
URS00005DD6B4	No	No	2.32997	1.81379	2.86657	3.44744	-6.58612	0.0972258	0.981475
URS000010E6A9	No	No	7.86463	8.65349	12.8842	16.4182	-3.41562	0.0977391	0.981475
URS00001A0E60	No	No	2.69026	1.86214	3.77983	3.20839	-6.29685	0.0979736	0.981475
Hsap-216	No	No	2.81877	3.99502	26.7332	11.8325	-3.49253	0.0982818	0.981475
URS000066F693	No	No	7.11694	7.55396	9.32807	16.0646	3.56217	0.0990006	0.981475
URS0000730EC3	No	No	4.2898	3.89905	10.5837	16.6476	4.34178	0.107288	0.981475
URS000071D869	No	No	3.60946	4.20772	6.609	46.0893	4.56396	0.111585	0.981475
snoRNA_cluster_51	No	No	3.69364	2.19791	4.73092	7.58238	-4.14448	0.112467	0.981475
URS00002761ED	No	No	1.17237	2.33522	1.52098	2.84742	-6.449	0.113531	0.981475
URS0000103F5D	No	No	4.03391	3.51193	7.69308	6.38947	-4.71263	0.113952	0.981475
URS0000651282	No	No	5.08372	4.31636	6.63465	4.6417	4.75671	0.114582	0.981475
URS000036E68D	No	No	2.32997	3.4131	4.34896	9.64862	-4.71283	0.114819	0.981475
URS000015861F	No	No	3.05023	2.37197	6.95541	7.62847	-4.71256	0.11756	0.981475
URS000045203A	No	No	1.48499	1.15066	3.59036	3.01595	-5.93374	0.117767	0.981475
URS0000447848	No	No	5.00476	6.50223	7.76935	11.3786	-3.33746	0.119429	0.981475
URS00000BA513	No	No	1.70569	3.06517	2.11821	4.54468	-5.44934	0.120916	0.981475
URS00002D4542	No	No	14.2993	13.2505	15.2958	24.433	2.63635	0.121165	0.981475
URS0000689876	No	No	7.93656	5.79981	17.6638	24.2794	4.34181	0.123369	0.981475
Hsap-361	No	No	5.11708	3.16741	5.25979	12.8141	-3.68517	0.125926	0.981475
piRNA_cluster_850	No	No	14.7565	7.20351	19.7411	17.8858	-2.30426	0.128943	0.981475
URS000009A89B	No	No	1.18616	2.73499	2.18064	8.7416	-5.12719	0.129091	0.981475
URS0000281D7C	No	No	11.9398	13.5499	17.5983	22.1899	2.77384	0.1297	0.981475
URS00002129E5	No	No	8.54322	10.8467	17.3207	20.5426	-2.6396	0.130865	0.981475
URS00003979FB	No	No	4.33135	7.8431	7.3939	12.0839	-3.05482	0.132132	0.981475
URS00005C3DDD	No	No	10.6754	12.5768	10.4641	19.5296	3.22119	0.132691	0.981475
URS00002F7879	No	No	3.41138	2.03434	4.09864	6.32352	-4.38562	0.132897	0.981475
URS000062BDA5	No	No	2.88756	4.85721	6.88959	62.2803	3.75684	0.133207	0.981475
Hsap-169	No	No	3.40138	4.06868	4.41587	10.8499	4.34172	0.134108	0.981475
URS0000517133	No	No	3.60418	2.15111	3.5608	3.93404	4.92658	0.134476	0.981475
URS000038FED7	No	No	4.03391	3.97895	3.83132	3.8316	-5.44908	0.134507	0.981475
piRNA_cluster_597	No	No	12.2147	4.49283	22.5291	6.76316	2.56247	0.135963	0.981475
URS000008C0CC	No	No	1.18616	3.34795	2.61945	3.3209	-5.71277	0.137893	0.981475
URS0000ABD875	No	No	2.69026	2.76614	3.81521	6.07861	-5.12735	0.138355	0.981475
piRNA_cluster_286	No	No	3.41138	2.11816	5.92795	8.93464	-3.43234	0.139311	0.981475
URS00000DB4F2	No	No	4.12782	4.87729	5.56377	5.71027	-3.49247	0.139473	0.981475
URS00006B8E5A	No	No	2.69026	1.37878	3.06322	5.07914	-5.12722	0.139477	0.981475
snoRNA_cluster_140	No	No	4.70795	3.29027	5.54293	9.41459	4.34185	0.139575	0.981475
URS0000500A5C	No	No	2.16251	1.0019	6.35525	2.07093	-5.71174	0.140455	0.981475
URS00001A8DBF	No	No	10.1065	6.80071	11.3989	9.64272	-2.63945	0.140516	0.981475
URS00004925F4	No	No	1.44378	4.36199	2.60365	4.05542	-5.12765	0.141608	0.981475
tRNA_cluster_41	No	No	2.11065	3.32951	2.216	3.57539	-5.12767	0.144926	0.981475
URS0000549CAE	No	No	2.03349	5.86856	2.94352	5.77798	-4.14459	0.145627	0.981475
tRNA_cluster_85	No	No	9.07629	4.31636	11.8359	4.76006	3.01483	0.14648	0.981475
URS0000035C16	No	No	3.41138	2.11161	3.61764	1.86298	-5.44879	0.147973	0.981475
piRNA_cluster_47	No	No	6.10046	5.22926	6.44725	6.40158	-3.68509	0.1508	0.981475
URS0000007896	No	No	2.01695	1.51958	2.30099	28.8567	-4.12759	0.152035	0.981475
URS0000500EA3	No	No	2.63831	3.19214	4.36403	5.7575	-4.71218	0.152387	0.981475
URS000067091F	No	No	2.81877	3.07682	3.61774	14.5351	4.3418	0.152892	0.981475
URS000006002D	No	No	3.05023	6.5261	3.74173	9.11387	-3.22975	0.153722	0.981475
URS00001509A9	No	No	2.01769	2.49864	2.7568	2.55242	-5.9341	0.154198	0.981475
URS00000363A1	No	No	3.41138	3.65261	3.78271	8.43709	-4.71231	0.157126	0.981475
piRNA_cluster_650	No	No	10.85	9.47598	16.4084	16.3713	-2.32277	0.157401	0.981475
URS000067DBA1	No	No	3.41138	2.62414	3.21971	3.81684	-5.127	0.157748	0.981475
piRNA_cluster_80	No	No	3.09586	1.0558	2.98314	1.43033	-5.44868	0.158286	0.981475
URS000038A93B	No	No	4.03539	6.48399	5.5832	6.98307	-3.27015	0.159078	0.981475
URS00001CD013	No	No	2.37231	3.61006	6.18691	9.07983	-3.4077	0.161479	0.981475
URS0000351E96	No	No	2.26759	2.11183	6.12632	55.0682	-4.12772	0.162709	0.981475
URS00000C4836	No	No	1.34513	1.74943	2.1038	3.48907	-5.44906	0.164095	0.981475
URS0000A160DA	No	No	7.39821	5.30015	8.14368	6.80601	3.31432	0.165668	0.981475
URS000053541E	No	No	1.58299	1.37193	2.72906	2.30138	-5.4488	0.165723	0.981475
URS0000DCA1D2	No	No	7.11721	4.03635	8.73422	4.54861	4.0788	0.166138	0.981475
URS000074D6DF	No	No	8.90991	8.72662	8.4552	15.3352	3.01475	0.166922	0.981475
URS00005D5627	No	No	1.03195	1.74041	2.12531	2.94898	-6.29736	0.167855	0.981475
URS00000BBE3C	No	No	2.01769	1.04584	2.04825	1.94685	-5.93386	0.168712	0.981475
URS00000A8031	No	No	1.44167	2.27612	2.35684	3.25403	-5.44899	0.169287	0.981475
snoRNA_cluster_156	No	No	5.05324	3.58057	5.7773	9.16287	-4.12768	0.170104	0.981475
URS000065705E	No	No	2.81877	2.04809	8.81299	13.1037	-4.12762	0.170123	0.981475
URS0000659172	No	No	5.20799	4.37066	5.66699	6.62834	4.07872	0.170344	0.981475
URS0000118955	No	No	4.2213	5.89858	5.35323	6.94695	-3.14472	0.170391	0.981475
Hsap-088	No	No	2.01769	3.17143	1.979	6.18329	-5.12725	0.170435	0.981475
URS0000C8E9E9	No	No	7.92919	9.18066	7.69065	10.3621	3.12165	0.171257	0.981475
URS00000CECB7	No	No	3.05023	1.81398	3.92755	3.4243	-4.14413	0.171321	0.981475
URS00000B5F4B	No	No	1.48499	1.40328	2.05341	2.67745	-5.44899	0.172526	0.981475
piRNA_cluster_452	No	No	2.73179	3.00244	6.17068	10.2892	-3.1447	0.173667	0.981475
piRNA_cluster_575	No	No	3.02543	4.93257	8.67531	11.3439	-3.07766	0.175049	0.981475
URS000030D655	No	No	0.776656	2.80656	2.70054	5.03881	-4.68541	0.176518	0.981475
URS00003F04E2	No	No	6.21325	8.38448	8.38922	11.0023	-2.52187	0.176661	0.981475
URS000027C2C6	No	No	10.2342	11.8115	11.2481	33.4925	-2.59217	0.177761	0.981475
URS0000130AC3	No	No	2.37231	4.68239	8.08418	11.508	-3.07767	0.178008	0.981475
URS00001863DF	No	No	1.13379	1.37193	2.31247	1.70707	-5.93478	0.178283	0.981475
piRNA_cluster_248	No	No	2.32997	3.1477	2.50004	5.37452	-4.00714	0.17966	0.981475
URS00005EA4D8	No	No	0.939589	0.898342	37.4896	17.8484	4.0786	0.180244	0.981475
piRNA_cluster_208	No	No	3.60946	4.03351	7.30612	4.60817	-3.14453	0.180728	0.981475
URS00003D0C18	No	No	1.48499	0.928616	2.4756	2.2157	-5.71128	0.180857	0.981475
Hsap-101	No	No	4.32501	6.16121	6.07622	18.3914	-2.68529	0.18155	0.981475
URS00006B4E4A	No	No	3.10663	2.75354	2.93552	4.39421	4.75664	0.181609	0.981475
URS00005CDDE2	No	No	1.34513	1.20116	3.21407	1.87266	-6.29616	0.181618	0.981475
URS000017AD1C	No	No	13.0477	11.5204	18.6203	19.5254	-2.04298	0.182111	0.981475
Hsap-301	No	No	5.27663	3.95642	5.93854	22.8219	4.07875	0.182562	0.981475
URS00006E1AD1	No	No	2.03349	1.73317	9.53157	13.5776	-3.49259	0.183223	0.981475
Hsap-595	No	No	8.90991	10.9755	10.8218	15.2688	-2.53331	0.183613	0.981475
piRNA_cluster_256	No	No	3.47199	3.1864	3.38584	3.60648	-3.85489	0.186558	0.981475
URS0000745E12	No	No	1.05533	2.74387	2.01325	6.09205	-4.7121	0.188388	0.981475
URS0000706AF4	No	No	2.60399	2.77445	2.81641	4.4453	4.56405	0.188865	0.981475
Hsap-095	No	No	10.1065	13.6242	13.4992	20.5317	-2.14484	0.18942	0.981475
URS0000260E6B	No	No	9.49793	10.6895	11.9744	13.861	-2.31758	0.189461	0.981475
URS000070D4B4	No	No	4.32501	2.0876	4.24328	8.06902	-4.12754	0.190036	0.981475
URS000064BBA5	No	No	1.05533	2.62437	2.24307	7.31652	-4.71251	0.190137	0.981475
tRNA_cluster_86	No	No	13.0477	10.6321	16.4867	14.062	2.17245	0.190166	0.981475
URS0000375172	No	No	1.03195	2.15111	2.39063	2.96279	-5.7121	0.190839	0.981475
URS000065235D	No	No	1.17237	2.90894	2.29051	3.9958	-5.12716	0.190967	0.981475
URS000021D047	No	No	5.11708	4.2375	6.76455	6.71236	-2.68527	0.191463	0.981475
piRNA_cluster_249	No	No	1.34513	1.39395	1.64513	3.16855	-5.93403	0.191639	0.981475
URS0000757AEA	No	No	4.53518	3.71446	4.33034	7.34691	-4.12791	0.191871	0.981475
URS0000469345	No	No	3.88328	1.79668	4.03141	6.53335	4.34166	0.191981	0.981475
URS000020EED5	No	No	1.58299	1.25792	2.2343	2.33846	-6.12644	0.193116	0.981475
URS00003C89B0	No	No	1.18616	4.50162	2.71573	6.18045	-4.00698	0.193399	0.981475
piRNA_cluster_109	No	No	1.736	1.2463	1.73882	1.90391	-6.12629	0.193472	0.981475
URS000006637A	No	No	1.58299	3.08076	3.46325	10.4628	4.56385	0.194198	0.981475
URS000034B3EA	No	No	1.17237	1.95619	1.74854	2.12903	-5.1274	0.194213	0.981475
URS0000393331	No	No	2.34475	2.03434	2.4701	3.31388	-4.71209	0.196132	0.981475
piRNA_cluster_627	No	No	7.05933	9.19552	8.04348	13.3847	-2.34835	0.196617	0.981475
URS0000759FE4	No	No	1.44378	2.1584	2.67879	2.46343	4.564	0.197614	0.981475
URS00002BCD4F	No	No	0.867998	1.48604	1.40298	2.28095	-6.12657	0.199159	0.981475
URS000065464E	No	No	3.10663	2.0506	4.41602	13.5165	3.75664	0.199857	0.981475
URS00006B709B	No	No	1.87918	1.0558	2.41507	3.10331	-5.12654	0.200034	0.981475
URS0000082BA7	No	No	1.44378	2.38643	2.89642	3.83829	-5.12693	0.200416	0.981475
URS0001A10C89	No	No	1.58299	2.20402	1.98928	3.00648	-4.71301	0.201278	0.981475
URS000071737E	No	No	3.60946	2.62437	3.31495	7.24857	4.07878	0.20182	0.981475
URS0000603592	No	No	5.66897	8.37081	8.62533	8.44191	-3.0072	0.202568	0.981475
URS0000076F72	No	No	2.04884	2.35507	1.99815	2.48236	-5.44886	0.203622	0.981475
piRNA_cluster_313	No	No	3.41473	4.53498	4.05868	6.56609	-3.49243	0.204218	0.981475
piRNA_cluster_258	No	No	4.74896	4.93257	5.76419	6.23298	-2.77277	0.204961	0.981475
URS000044314E	No	No	11.5334	6.72843	10.8064	8.42771	-2.42234	0.206714	0.981475
URS00006766E9	No	No	2.26759	3.79402	2.96914	5.33577	-4.12819	0.208414	0.981475
URS0000131A3D	No	No	1.13379	1.78298	5.26676	4.07719	-4.71276	0.2085	0.981475
URS000012332F	No	No	2.60399	1.84348	2.81701	2.57829	4.75622	0.210857	0.981475
URS000006CDA9	No	No	1.87918	4.21341	3.55721	4.75855	-3.38548	0.211049	0.981475
Hsap-403	No	No	9.07035	13.7433	13.0018	18.073	-1.96554	0.212291	0.981475
snoRNA_cluster_108	No	No	3.10663	3.15172	3.63752	6.93171	-4.12754	0.212324	0.981475
URS00005BF637	No	No	6.49702	8.01521	8.88911	13.4258	2.37339	0.213131	0.981475
URS000002AC3B	No	No	1.87918	2.11161	2.7584	2.21678	-4.71191	0.214391	0.981475
URS0000162E4E	No	No	1.01674	1.05193	1.91197	3.20152	-6.29695	0.215935	0.981475
piRNA_cluster_40	No	No	10.5514	10.2478	13.8883	13.8387	-1.92639	0.216029	0.981475
URS000027F4B0	No	No	2.01769	2.47084	2.27534	3.10574	-4.00685	0.2169	0.981475
URS00001CD04F	No	No	1.05533	1.61907	1.16171	2.38928	-6.29573	0.216954	0.981475
URS00001BF092	No	No	2.06391	1.26467	3.00727	2.50045	-4.00655	0.218587	0.981475
URS00001DD211	No	No	2.06391	2.40804	2.15489	3.22718	-4.71249	0.219089	0.981475
URS00005127D5	No	No	2.34475	1.68258	2.25264	4.05125	-5.12652	0.21929	0.981475
URS00006A047B	No	No	2.37231	2.29238	2.67296	4.79655	4.07808	0.220696	0.981475
URS00003B99D2	No	No	0.672565	1.41232	1.01464	5.389	-5.12726	0.221479	0.981475
URS000025CCEE	No	No	1.48499	2.11161	1.38063	2.25277	-5.12777	0.221742	0.981475
URS000067C17E	No	No	1.34513	1.87229	2.11971	5.48902	-5.12701	0.222195	0.981475
URS00000F5D69	No	No	6.10046	3.06517	6.63025	5.75394	-2.77261	0.222454	0.981475
URS0000126720	No	No	2.01695	2.40232	2.28839	3.0263	-4.71294	0.222589	0.981475
piRNA_cluster_579	No	No	1.03195	1.33395	1.49477	2.82115	-6.58496	0.223716	0.981475
piRNA_cluster_322	No	No	3.71246	6.72843	5.06546	9.46429	-2.42245	0.224016	0.981475
URS000042FC5F	No	No	2.63831	1.07556	2.87111	1.40424	5.21579	0.224428	0.981475
URS00000E88AD	No	No	4.32501	2.8524	4.93706	5.7151	-2.92224	0.224588	0.981475
URS0000238ADD	No	No	3.41138	4.31352	4.18699	7.00595	-3.06374	0.225072	0.981475
URS00000247CF	No	No	2.17	3.14313	2.61551	3.55298	-3.68489	0.22587	0.981475
URS00004728AA	No	No	9.38458	10.4966	10.4324	20.4158	-1.94846	0.22641	0.981475
URS000053406C	No	No	2.88756	2.59869	3.73781	4.346	-3.18766	0.226522	0.981475
URS00001B6381	No	No	2.96997	2.21166	3.00463	3.83274	4.07849	0.227232	0.981475
URS0000349BD1	No	No	2.96997	4.48562	4.77537	4.60849	-3.49235	0.227251	0.981475
URS0000381982	No	No	9.15069	5.09086	8.83553	9.54492	-2.27028	0.227966	0.981475
Hsap-246	No	No	5.04238	4.48562	7.47699	11.4568	-2.49263	0.229602	0.981475
URS0000357D29	No	No	0.742493	0.543039	7.45706	82.5737	-4.128	0.229892	0.981475
URS0000121288	No	No	2.11065	3.15172	2.37604	4.59899	-4.12774	0.230304	0.981475
URS000026C45E	No	No	1.17237	1.83023	1.66661	2.11901	-5.12669	0.23035	0.981475
URS00007027AD	No	No	2.04884	2.96806	4.66373	4.16106	4.07845	0.230628	0.981475
URS00000810E0	No	No	2.16251	2.78585	3.68732	3.77258	-3.68485	0.230797	0.981475
URS000049E9F9	No	No	2.37231	1.20009	3.0449	3.66405	4.07855	0.230897	0.981475
piRNA_cluster_246	No	No	5.86187	2.33964	6.25402	4.79819	-3.00703	0.231198	0.981475
URS000046BDD0	No	No	7.11721	7.99921	8.43647	9.78505	-3.00705	0.231475	0.981475
URS000005F4E1	No	No	2.17	1.25119	2.51524	2.48443	-5.12673	0.23156	0.981475
URS00000D1EAF	No	No	1.17237	1.58509	2.09193	3.4584	-5.44887	0.23247	0.981475
snoRNA_cluster_96	No	No	2.03349	1.73317	3.11437	3.88243	-4.12772	0.232612	0.981475
URS00000A31A4	No	No	3.10663	5.89763	3.52516	6.13472	-2.85514	0.232627	0.981475
URS0000635FD4	No	No	9.41591	5.71283	12.7881	22.8438	2.40192	0.233508	0.981475
URS0000661307	No	No	0.939589	1.49104	1.24737	9.2785	-4.71275	0.235446	0.981475
tRNA_cluster_112	No	No	2.85986	3.39684	2.92298	5.65562	3.75664	0.235467	0.981475
URS00004B3AC0	No	No	3.16598	3.29027	3.70226	5.16353	-3.00708	0.235868	0.981475
URS000029ED84	No	No	1.55331	1.74041	2.21281	2.91405	-4.71173	0.235919	0.981475
URS00001783B5	No	No	10.0256	11.5996	9.81882	17.5068	2.63623	0.236679	0.981475
piRNA_cluster_747	No	No	9.6524	9.09691	11.2344	12.1223	-2.04793	0.237082	0.981475
URS000030DC1B	No	No	2.06391	2.6909	4.62624	7.1194	-4.12813	0.237172	0.981475
URS000055F260	No	No	2.88756	2.27612	3.57338	3.03184	-3.68491	0.23819	0.981475
URS000016DFEB	No	No	4.65994	3.56595	4.7814	10.012	-3.00708	0.238313	0.981475
URS00000D3418	No	No	9.39589	12.6676	9.70166	18.0409	2.40178	0.238435	0.981475
URS0000C8E9C9	No	No	2.22748	2.11161	3.37548	7.29153	3.75669	0.239893	0.981475
URS00000E62B7	No	No	4.09768	6.47704	4.511	6.16457	-2.85524	0.239897	0.981475
URS00005512A1	No	No	1.302	2.20402	1.4275	2.72308	-5.44865	0.239917	0.981475
Hsap-579	No	No	1.17237	1.1286	1.63504	4.74995	-4.71229	0.240183	0.981475
snoRNA_cluster_92	No	No	2.11065	2.09785	3.89627	5.18749	-3.27015	0.240988	0.981475
URS000055B0CA	No	No	1.87918	1.6769	2.33407	4.72647	-4.12772	0.241427	0.981475
URS00005BCF7F	No	No	3.57483	3.51124	4.67076	6.40638	-2.94815	0.241697	0.981475
URS00004E621B	No	No	1.00848	1.17041	1.79478	2.06936	-5.71166	0.241885	0.981475
Hsap-217	No	No	1.34513	0.743018	3.29134	19.7326	-4.12744	0.242004	0.981475
URS00005E4C2F	No	No	2.88334	1.94964	4.06783	7.30512	-3.27029	0.242698	0.981475
piRNA_cluster_72	No	No	2.04884	1.6769	3.21371	4.69841	-3.68513	0.243626	0.981475
URS0000206D47	No	No	2.88334	1.93029	3.27061	4.04467	4.07855	0.244785	0.981475
URS000048F380	No	No	1.34513	1.87703	1.83471	2.7719	-4.71219	0.244931	0.981475
URS0000309F45	No	No	0.742493	0.928616	1.74933	2.9906	-5.71086	0.245253	0.981475
URS00004837D3	No	No	1.18616	1.56752	3.24687	4.63042	-4.14441	0.245321	0.981475
URS0000756CF3	No	No	2.26759	1.69286	3.04794	9.30665	-4.12732	0.246012	0.981475
URS000028AC06	No	No	4.45496	2.6909	5.35899	4.43714	-2.80102	0.246111	0.981475
URS000081CDF2	No	No	5.04585	3.89519	4.72966	3.95214	3.75698	0.246177	0.981475
URS0000244976	No	No	2.37231	2.04809	2.50868	3.23356	-4.12738	0.24658	0.981475
Hsap-061	No	No	1.70569	1.63533	3.74368	6.25527	3.75676	0.246989	0.981475
URS00002785C0	No	No	3.90599	3.23852	4.85711	4.77434	-3.27019	0.247269	0.981475
URS000025EBD4	No	No	1.00848	0.357441	4.74062	1.52976	-5.12687	0.247586	0.981475
URS0000245DDA	No	No	1.18616	3.15579	2.35854	3.78493	-3.85503	0.247753	0.981475
URS000066D81A	No	No	2.11065	0.357441	3.82638	6.50471	4.34169	0.247789	0.981475
piRNA_cluster_182	No	No	1.48499	1.76672	1.62556	2.05452	-4.71233	0.249376	0.981475
URS00000EBBA5	No	No	9.07035	7.87929	8.74415	9.53271	-2.14476	0.250894	0.981475
Hsap-034	No	No	5.80429	8.83369	10.1486	14.8851	-2.06386	0.251358	0.981475
piRNA_cluster_746	No	No	2.06391	2.61062	2.57293	4.00555	-3.49229	0.25175	0.981475
URS000074B040	No	No	2.73179	0.993198	4.6443	5.13591	-4.12796	0.25249	0.981475
URS00002EECD3	No	No	1.18616	3.1477	1.94318	5.19757	-4.12747	0.253461	0.981475
URS0000604847	No	No	1.13379	1.07556	1.19234	1.93926	-4.71197	0.253532	0.981475
URS00004A5D48	No	No	2.85986	0.714882	19.7191	3.39394	3.75734	0.253552	0.981475
URS0000130A5F	No	No	11.9398	10.5723	26.2051	11.1672	2.12181	0.254666	0.981475
URS00004DB7F9	No	No	10.3355	13.2549	17.0783	41.4529	-1.68546	0.255039	0.981475
URS000003E1A2	No	No	1.736	1.26467	2.37103	1.5437	-5.1275	0.255145	0.981475
URS0000524E1D	No	No	2.34475	2.62414	3.24897	17.6228	3.34194	0.255808	0.981475
URS000016F361	No	No	7.22368	9.61495	7.74968	20.0454	-2.00731	0.256164	0.981475
URS0000A7FDE6	No	No	0.742493	1.58589	1.09337	3.17957	-4.71231	0.256586	0.981475
URS000050F589	No	No	2.16567	2.61062	3.77937	6.76139	-3.20876	0.256718	0.981475
piRNA_cluster_852	No	No	2.69026	1.66157	4.53239	2.53694	-3.4923	0.257036	0.981475
URS0000431540	No	No	1.44167	1.39395	1.5885	2.06822	4.34145	0.257981	0.981475
Hsap-243	No	No	10.761	13.1311	12.9502	17.5175	-1.80089	0.258123	0.981475
URS00004D684F	No	No	3.60946	1.29602	3.57626	3.24301	-4.12708	0.258218	0.981475
piRNA_cluster_283	No	No	11.1842	8.17557	15.0645	16.4874	-1.81315	0.258603	0.981475
URS00002CEE8C	No	No	1.42993	2.19865	2.06931	4.91856	-4.07767	0.258793	0.981475
URS00004633B4	No	No	1.18616	1.90939	1.71426	2.23812	-4.71223	0.259979	0.981475
URS0000125252	No	No	5.93078	10.4404	10.5547	17.9299	-1.96835	0.26007	0.981475
URS000016379B	No	No	4.74462	2.68173	5.49829	3.7398	-3.14451	0.260146	0.981475
piRNA_cluster_93	No	No	1.17237	1.93029	1.2074	4.19661	-5.12767	0.260836	0.981475
snRNA_cluster_1	No	No	3.51712	4.95021	4.66905	5.36882	-3.27009	0.261092	0.981475
URS0000204EF5	No	No	2.16567	3.20088	2.9608	5.32474	-4.12725	0.261193	0.981475
URS000057A43C	No	No	1.44378	2.50031	2.01106	3.36746	-4.7121	0.26253	0.981475
Hsap-197	No	No	3.09586	0.357441	3.12887	4.78238	4.0787	0.262991	0.981475
URS00005D57EE	No	No	2.73179	4.03989	3.50886	4.65607	-3.27001	0.26353	0.981475
URS000029163E	No	No	2.26759	1.6769	2.61376	4.12242	-4.12803	0.263798	0.981475
URS00019CF9AE	No	No	7.14966	8.91086	6.83128	12.1229	2.63625	0.26441	0.981475
URS000020BEBB	No	No	1.48499	1.12039	1.91144	12.6026	3.7566	0.264761	0.981475
URS0000241ADC	No	No	4.33999	3.51847	5.96296	8.29007	3.34181	0.264794	0.981475
URS0000200FC9	No	No	1.13379	1.17041	1.64042	1.30912	-5.12607	0.265186	0.981475
URS000062D072	No	No	2.22748	2.2754	2.4279	7.07771	-4.12716	0.265691	0.981475
URS000027822A	No	No	3.05023	2.0038	3.12751	3.99669	-3.49231	0.265974	0.981475
URS00001D9AFB	No	No	9.38458	6.6042	8.06119	9.64649	-2.68519	0.266045	0.981475
URS000038DA45	No	No	5.66897	8.95919	13.1889	33.2427	-1.68544	0.266457	0.981475
URS00004EB1FA	No	No	14.7565	14.8857	17.091	16.0453	-1.77286	0.26819	0.981475
Hsap-221	No	No	2.26759	1.33395	3.00172	5.52871	-4.12741	0.268242	0.981475
URS000015073D	No	No	3.40138	4.00761	2.8978	3.87963	-3.27002	0.26863	0.981475
URS00005B737D	No	No	0	2.8382	6.76299	10.6062	-4.12737	0.269004	0.981475
URS0000502DB6	No	No	4.12782	3.39661	4.0404	6.06313	-2.6852	0.269266	0.981475
piRNA_cluster_687	No	No	2.88334	1.2463	2.9383	2.77424	4.34167	0.269853	0.981475
URS0000693C26	No	No	3.10663	3.24199	3.72931	4.30652	-3.27023	0.270128	0.981475
URS0000744653	No	No	4.65994	2.0506	6.54478	14.8765	3.34209	0.270168	0.981475
piRNA_cluster_85	No	No	11.1842	8.05655	12.5579	10.9018	-1.82284	0.270325	0.981475
URS000075AD20	No	No	2.34475	2.52935	2.47188	2.35526	4.07869	0.270805	0.981475
URS0000571715	No	No	2.06391	3.39661	2.80442	20.7894	-2.68526	0.271594	0.981475
URS00006D35AE	No	No	5.66897	7.74359	6.27938	10.0681	-2.68535	0.272249	0.981475
URS00006D1165	No	No	2.81877	7.71436	3.91362	11.5392	-2.27023	0.272336	0.981475
URS00000B9203	No	No	1.01674	0.489137	1.75951	3.30363	-6.29656	0.27258	0.981475
URS00001BC9D2	No	No	9.28759	7.7724	10.212	11.2917	-1.90777	0.272673	0.981475
URS0000703691	No	No	3.41138	3.56528	4.77841	7.896	3.34174	0.272691	0.981475
URS0000235ACF	No	No	1.36589	1.23144	1.47961	1.84608	-5.12755	0.27289	0.981475
URS00019E7444	No	No	2.16251	3.92771	2.18872	4.36329	-3.27008	0.273347	0.981475
URS0000648109	No	No	2.01769	0.357441	3.0192	4.53863	-4.7117	0.273507	0.981475
Hsap-445	No	No	6.72565	5.57472	6.72019	9.40906	-2.49262	0.27362	0.981475
URS000081C623	No	No	5.04585	3.99308	6.61523	6.64683	3.34178	0.274838	0.981475
URS0000348B4B	No	No	7.03425	9.08747	12.2092	9.05015	2.0515	0.274871	0.981475
URS00001AB8C9	No	No	1.36589	2.2754	2.13961	4.2108	-4.12754	0.27491	0.981475
URS00001283FB	No	No	11.6101	8.79163	12.7978	8.32798	2.05148	0.275699	0.981475
URS000062DDA5	No	No	1.13379	1.0019	3.92302	2.57998	-4.71154	0.276302	0.981475
URS00006F993A	No	No	2.88334	1.20009	3.19848	4.79075	-4.12752	0.277711	0.981475
URS000001986D	No	No	10.1674	5.526	14.4771	12.37	1.89946	0.278253	0.981475
tRNA_cluster_52	No	No	5.93994	4.68635	16.5053	79.0622	2.75698	0.279861	0.981475
URS00002C37BE	No	No	0.776656	2.1584	0.988888	2.9142	-4.71209	0.280108	0.981475
URS000026AFDB	No	No	0.682947	0.90048	0.707605	3.52987	-5.71123	0.280331	0.981475
URS0000449E86	No	No	1.36589	0.562792	2.31229	2.81418	-4.71162	0.280766	0.981475
URS00002C832A	No	No	8.74334	5.73373	9.42338	6.9839	-2.36334	0.28104	0.981475
piRNA_cluster_499	No	No	1.36589	2.06435	2.05297	2.16062	-4.7119	0.281144	0.981475
Hsap-448	No	No	1.44378	1.6769	2.06971	4.05808	-4.12715	0.281522	0.981475
piRNA_cluster_548	No	No	14.7393	8.1539	15.9304	12.7142	-1.85528	0.281703	0.981475
URS00004D7756	No	No	6.19173	2.61062	5.64703	4.95799	2.89924	0.283424	0.981475
URS00005FA946	No	No	1.70569	2.30132	2.22152	3.1064	-3.68491	0.283833	0.981475
URS0000046BAD	No	No	7.9408	8.20054	8.44599	10.1096	-2.12589	0.28457	0.981475
piRNA_cluster_572	No	No	4.33135	6.83252	8.18029	8.74476	-2.17073	0.285286	0.981475
URS000073AD8C	No	No	3.88328	1.87703	3.78946	4.24502	-3.00702	0.285343	0.981475
URS00006922E3	No	No	2.03349	1.37878	2.79815	3.72707	4.07873	0.285584	0.981475
piRNA_cluster_435	No	No	12.1362	9.04896	14.5209	11.6105	-1.94839	0.286378	0.981475
URS00003E91C3	No	No	1.70569	1.17041	2.90992	3.48139	-4.1276	0.287072	0.981475
piRNA_cluster_382	No	No	0.720836	2.28232	1.42996	3.73422	-5.12764	0.287193	0.981475
URS0000536C76	No	No	2.17	1.63511	2.75941	2.7449	-4.71165	0.287312	0.981475
URS000025953C	No	No	2.37231	4.91619	2.23594	4.76341	-3.26988	0.287327	0.981475
piRNA_cluster_245	No	No	8.4563	6.71977	8.7363	8.55515	-1.96543	0.288352	0.981475
URS0000308746	No	No	1.48499	1.80096	2.99846	2.16461	4.07864	0.289109	0.981475
URS00004EBD61	No	No	6.07599	4.35451	7.11869	6.62346	-2.27026	0.290202	0.981475
URS00003D565F	No	No	0.776656	2.11161	1.13936	2.4532	-5.12647	0.290762	0.981475
URS00005128BF	No	No	2.11065	4.0189	2.22922	5.85302	-3.0075	0.29088	0.981475
URS00003D2B46	No	No	3.41138	1.37193	6.16991	3.65566	-3.00695	0.291328	0.981475
URS0000354BF6	No	No	2.22748	2.94052	3.35639	3.26116	-3.26977	0.291709	0.981475
URS00005C889F	No	No	2.32997	1.93029	2.68997	2.97709	-4.12689	0.291748	0.981475
URS000018D500	No	No	2.06391	1.78298	2.35197	2.3388	-4.71277	0.291956	0.981475
URS00002257AA	No	No	13.4154	10.2445	12.8737	13.4169	-1.64691	0.292065	0.981475
URS00005AF5A2	No	No	1.00848	1.45955	1.10054	2.41758	-5.71122	0.292945	0.981475
URS000003B120	No	No	3.03799	1.94029	3.70472	4.946	-3.00726	0.293595	0.981475
Hsap-156	No	No	3.40138	1.63533	5.35572	4.90244	3.3418	0.293758	0.981475
URS00001032EB	No	No	0	2.82465	1.21837	2.72972	-5.44943	0.294116	0.981475
URS0000108526	No	No	3.88328	2.74387	4.59606	4.63092	-3.00697	0.29456	0.981475
Hsap-189	No	No	6.85961	3.22667	7.60586	12.9044	-2.00724	0.294933	0.981475
URS00000FD182	No	No	0	1.33571	0.777095	3.55925	-6.44671	0.295925	0.981475
piRNA_cluster_532	No	No	10.0095	9.68918	12.7215	12.8289	-1.78496	0.296207	0.981475
piRNA_cluster_622	No	No	2.04884	0.60762	2.01432	2.36777	-4.71175	0.296285	0.981475
URS00007210DA	No	No	3.88328	3.07682	3.72289	7.31792	-3.00691	0.296575	0.981475
URS00005E5455	No	No	5.08372	3.75836	4.74902	4.73037	-2.38568	0.297478	0.981475
URS000009D3CF	No	No	3.60946	4.20772	3.97281	5.10679	2.7737	0.297483	0.981475
URS0000692D68	No	No	10.2442	13.5278	11.3996	21.7774	1.72945	0.298406	0.981475
URS0000617405	No	No	11.0809	7.40027	13.6547	19.713	-1.78158	0.298877	0.981475
URS0000269570	No	No	3.05023	2.47084	14.3307	23.2809	-3.12789	0.299016	0.981475
URS000060B002	No	No	3.55847	8.09877	3.98997	7.44093	-2.55991	0.299162	0.981475
URS000034BA7A	No	No	0.867998	1.27764	1.12929	2.25621	-4.71212	0.299868	0.981475
piRNA_cluster_406	No	No	3.36282	2.82465	3.8776	4.19632	-3.007	0.300463	0.981475
URS000051FEAB	No	No	1.55331	1.55318	9.9328	13.9249	2.63625	0.300781	0.981475
URS0000E2EEDB	No	No	3.09586	1.96994	3.01494	2.95453	3.75597	0.300827	0.981475
URS000033FAF5	No	No	5.77513	3.61626	6.3396	6.13474	-2.3857	0.300935	0.981475
URS00002015A1	No	No	2.01695	2.09785	1.91011	2.89874	3.75668	0.301221	0.981475
URS00002E05E2	No	No	3.05023	5.31741	6.11821	10.6185	-2.2704	0.301435	0.981475
URS000064FE70	No	No	1.87918	1.78298	2.284	2.88362	-4.12746	0.301855	0.981475
URS00005DA241	No	No	1.17237	1.95619	1.17447	2.75789	-5.71086	0.302452	0.981475
URS00002ED87C	No	No	1.05533	0.357441	1.76403	2.19653	4.56393	0.303883	0.981475
URS000015D2C4	No	No	1.42993	1.98754	3.02198	4.85432	-3.59238	0.304518	0.981475
URS000062D4E8	No	No	3.69364	3.39954	13.2622	15.8942	-3.12777	0.304539	0.981475
URS000008C350	No	No	1.70569	1.6769	16.4323	15.9456	-3.12754	0.304649	0.981475
URS00004E38BB	No	No	3.02543	4.76423	4.06697	6.46708	-2.49268	0.305091	0.981475
URS0000296307	No	No	3.55847	2.27612	4.38817	4.12351	-2.85522	0.305099	0.981475
Hsap-760	No	No	2.17	2.89717	2.11053	4.12233	-3.26989	0.305341	0.981475
URS00004ACEE1	No	No	1.36589	1.57586	2.43289	3.20784	-4.12745	0.30546	0.981475
piRNA_cluster_98	No	No	2.88334	2.01994	3.17289	9.07827	-2.85505	0.305498	0.981475
URS0000371145	No	No	1.44167	1.25119	1.34132	1.6432	-5.44913	0.305502	0.981475
snoRNA_cluster_162	No	No	14.4378	13.9128	16.4804	39.2026	-1.47394	0.305669	0.981475
URS000053184C	No	No	5.77513	3.69562	6.56067	4.49756	-2.55968	0.305834	0.981475
URS0000461534	No	No	6.05086	12.5256	7.39217	16.9022	-1.68543	0.308033	0.981475
URS00005459FB	No	No	1.48499	1.14619	4.72352	4.64966	3.7567	0.308714	0.981475
URS000071AE84	No	No	3.16598	1.51958	7.79443	19.8588	-3.12777	0.309202	0.981475
URS00006ABBAC	No	No	3.41138	2.53973	3.96491	5.06109	3.3417	0.309489	0.981475
URS00002B6A6F	No	No	7.21891	4.04323	8.27946	5.05388	2.63627	0.309617	0.981475
URS000065B6E8	No	No	3.10663	1.46176	3.55042	2.24174	4.07887	0.310055	0.981475
URS000012F02A	No	No	7.11694	9.9765	12.4157	17.0458	-1.73789	0.310059	0.981475
URS00003F3754	No	No	1.58299	1.59884	2.20239	3.37402	-3.26985	0.310092	0.981475
URS00006B0F93	No	No	3.88328	3.05888	3.6509	5.17449	3.34162	0.310345	0.981475
piRNA_cluster_486	No	No	2.81877	3.29597	3.85284	5.55699	-2.49256	0.310639	0.981475
URS0000521EE0	No	No	1.736	2.46392	1.90424	2.71175	-4.12807	0.311741	0.981475
URS0000141BD2	No	No	2.85986	1.68258	2.82338	2.03681	3.75683	0.312938	0.981475
URS0000AF7CC9	No	No	2.26759	2.40232	2.58857	2.90118	3.75636	0.313466	0.981475
URS000051F4BF	No	No	7.42493	6.50737	11.373	7.40194	-1.96539	0.313557	0.981475
URS000070F492	No	No	1.13379	1.78298	1.68039	3.72138	-4.12718	0.31357	0.981475
Hsap-252	No	No	1.18616	1.37878	1.89249	3.29294	-4.12707	0.313708	0.981475
URS000016BC55	No	No	2.16251	2.8442	2.31876	3.48252	-3.27016	0.313757	0.981475
URS0000681553	No	No	1.01674	1.26467	1.43022	2.67112	-4.7126	0.313793	0.981475
URS0000122683	No	No	1.05533	0.512765	2.04272	7.57221	4.07857	0.314234	0.981475
URS000034A0AE	No	No	10.1674	11.405	26.8829	113.12	-2.27035	0.315564	0.981475
URS00000E6B4C	No	No	0.527663	0	1.68968	11.6154	-4.71249	0.315945	0.981475
URS00000560F5	No	No	5.43659	1.89078	12.1434	3.98697	2.537	0.316004	0.981475
Hsap-593	No	No	1.17237	1.28392	1.35437	4.69793	-4.12726	0.316308	0.981475
piRNA_cluster_201	No	No	1.70569	0.357441	2.65005	1.73233	-4.71149	0.316405	0.981475
URS0000426412	No	No	0.682947	0.846577	1.81221	2.50224	-5.4481	0.316561	0.981475
URS00004F55F0	No	No	7.03425	9.87131	13.4175	12.5527	-2.0073	0.316638	0.981475
URS0000147B41	No	No	5.93078	7.49378	7.51274	8.18316	-1.93344	0.31688	0.981475
URS0000621E2E	No	No	0	0	0.534968	29.9877	-4.12775	0.317033	0.981475
URS00000B8687	No	No	1.01674	0	2.21742	2.60838	-5.12613	0.31718	0.981475
Hsap-492	No	No	0.742493	1.12039	0.858072	2.81744	-5.1263	0.317292	0.981475
piRNA_cluster_771	No	No	13.4513	14.8871	15.9756	14.4511	-1.49276	0.317496	0.981475
Hsap-235	No	No	2.69026	2.0038	4.73767	7.39465	-2.68519	0.318308	0.981475
piRNA_cluster_812	No	No	1.03195	1.0558	1.90677	2.00573	-4.71193	0.319197	0.981475
URS00005772AD	No	No	1.55331	3.60349	2.71077	4.68529	-3.00703	0.319394	0.981475
URS00003640C3	No	No	2.26759	2.34083	3.14453	4.53407	3.34175	0.319755	0.981475
URS00003C0FA7	No	No	2.32997	3.28043	4.73465	3.54331	-3.00708	0.319932	0.981475
URS0000349926	No	No	1.18616	1.3225	1.29624	2.48714	-4.71141	0.320591	0.981475
URS00000FB635	No	No	0.939589	1.31747	3.42444	2.03484	-4.71189	0.320852	0.981475
URS000052DB0B	No	No	6.49702	4.76139	6.88558	5.84884	-2.06381	0.321576	0.981475
piRNA_cluster_408	No	No	1.05533	1.57586	1.81708	1.92622	-4.71264	0.321796	0.981475
URS000021FC21	No	No	1.00848	0.489137	1.16809	2.09057	-5.44724	0.322227	0.981475
URS00001C7DA6	No	No	2.1449	1.93029	3.27146	5.81311	3.34172	0.322322	0.981475
piRNA_cluster_872	No	No	3.36282	3.89519	3.33845	5.32499	-3.00698	0.322615	0.981475
snoRNA_cluster_144	No	No	7.91494	8.42659	9.42951	12.8354	-1.90779	0.322771	0.981475
URS000012D7A1	No	No	1.48499	1.21985	1.81484	1.92433	-4.71129	0.323637	0.981475
URS00002211CB	No	No	7.11694	6.58367	7.34339	8.36481	-1.87799	0.323846	0.981475
URS00003E584F	No	No	2.06391	1.6769	2.26954	1.97627	-4.12688	0.32482	0.981475
URS0000552B58	No	No	9.38458	5.57443	11.9463	8.4475	-1.89169	0.324902	0.981475
URS00001BF02B	No	No	1.13379	1.65041	1.52711	2.27094	-4.71161	0.324936	0.981475
URS0000582000	No	No	6.14652	8.77103	8.32307	11.8636	-1.78494	0.325103	0.981475
URS00001F8DD4	No	No	1.42993	5.85206	2.72449	5.1208	-2.6854	0.325143	0.981475
URS0000562B8A	No	No	2.34475	2.74387	2.85814	4.09461	-3.26991	0.325245	0.981475
URS00004D5417	No	No	2.01769	1.57586	2.11149	1.58864	4.3413	0.32531	0.981475
URS00006AD70A	No	No	5.04238	3.86058	5.28322	7.39167	-2.10034	0.325472	0.981475
Hsap-159	No	No	1.70569	0	2.64347	2.04669	-4.71167	0.327147	0.981475
URS000073C373	No	No	5.20799	2.43969	6.65342	28.4168	-2.27033	0.327169	0.981475
URS000063CEBD	No	No	3.88328	5.89763	5.13417	6.44055	-2.6851	0.327396	0.981475
URS00005F6BB7	No	No	7.21891	4.85979	9.14383	5.01853	2.01497	0.327432	0.981475
URS00005E0D03	No	No	1.13379	0.357441	1.95112	1.80459	-5.12729	0.327491	0.981475
URS00002A84AA	No	No	0	0.920233	1.26542	2.96252	-6.12663	0.327666	0.981475
piRNA_cluster_522	No	No	10.0848	8.36782	10.85	8.67002	-1.73978	0.328131	0.981475
URS00004E4BBD	No	No	2.81877	3.75075	4.77332	5.7517	-2.61123	0.328184	0.981475
URS0000ABD8CD	No	No	1.48499	1.37193	3.84497	18.5652	-3.1276	0.328331	0.981475
URS000013F5EA	No	No	0	0.385577	1.8005	3.4516	-5.93388	0.329105	0.981475
URS000020A944	No	No	1.70569	1.03218	3.66319	3.62579	4.07763	0.329361	0.981475
piRNA_cluster_501	No	No	3.55847	2.84839	5.23357	5.9072	-2.42227	0.329859	0.981475
piRNA_cluster_92	No	No	2.32997	2.34701	2.62916	3.47113	-3.68449	0.330411	0.981475
Hsap-816	No	No	0.720836	1.76435	0.676687	2.54889	-5.12668	0.330623	0.981475
URS00001416FC	No	No	1.13379	1.26467	1.61712	2.16798	-4.12709	0.331076	0.981475
URS0000237214	No	No	1.34513	2.39373	2.84392	4.4509	-3.27001	0.33143	0.981475
URS00005AEDEE	No	No	1.03195	1.45115	1.36976	2.76393	-4.71165	0.33158	0.981475
URS0000282DD3	No	No	1.00848	0.870206	4.43244	13.085	3.34179	0.331726	0.981475
piRNA_cluster_777	No	No	10.8284	6.3651	11.6358	8.31784	-1.74952	0.331733	0.981475
URS0000451E68	No	No	1.17237	0.489137	1.86913	2.316	-4.71172	0.331907	0.981475
piRNA_cluster_403	No	No	1.44378	1.79668	1.62929	2.36908	3.7566	0.332237	0.981475
snoRNA_cluster_132	No	No	11.2751	10.6545	10.0362	13.5926	-1.80086	0.332625	0.981475
URS0000570B3A	No	No	0.433999	0.60762	1.09743	2.30973	-6.44808	0.332659	0.981475
URS00001E9FD4	No	No	1.03195	1.10046	1.60908	1.91139	-5.44895	0.332716	0.981475
Hsap-623	No	No	0.776656	0.562792	1.31408	3.23195	-5.12646	0.333439	0.981475
URS0000DD238E	No	No	2.88756	3.15172	3.23486	4.15091	2.77356	0.334899	0.981475
URS0000304001	No	No	3.16598	1.27767	4.12515	1.83569	3.34188	0.335229	0.981475
URS00006031D2	No	No	9.07035	11.4257	9.44945	18.6877	1.72949	0.335677	0.981475
URS0000128005	No	No	0.682947	0.657053	7.51796	2.70941	4.34051	0.335877	0.981475
Hsap-387	No	No	5.64199	7.74688	8.19873	11.4608	-2.00733	0.336165	0.981475
URS000013D1D5	No	No	3.05023	4.87938	4.4895	7.46914	-3.12785	0.33617	0.981475
URS0000756529	No	No	1.55331	1.09676	1.76896	4.01223	-4.12735	0.336339	0.981475
URS0000456B30	No	No	3.60418	2.30945	3.17995	2.61645	3.75681	0.336922	0.981475
URS00003FEFA7	No	No	0.721891	1.73321	2.97756	4.70673	4.07752	0.337285	0.981475
URS000030CFE4	No	No	7.38728	3.60349	8.98471	4.96949	2.48438	0.337387	0.981475
URS000005D7C5	No	No	1.17237	1.15204	1.96097	1.81861	4.34124	0.337514	0.981475
URS0000197781	No	No	3.10663	1.15204	3.40268	4.16593	-3.00684	0.338416	0.981475
Hsap-098	No	No	2.69026	1.26467	3.38626	5.31246	3.34183	0.338955	0.981475
Hsap-282	No	No	4.06698	3.64876	9.55919	18.0995	-2.27028	0.338958	0.981475
piRNA_cluster_130	No	No	1.17237	0	1.41676	1.53911	-5.70989	0.338969	0.981475
URS000002595C	No	No	2.69026	5.39507	3.62501	5.11016	-2.68524	0.339423	0.981475
URS00006B3AF9	No	No	1.70569	1.3225	9.60231	39.0355	-2.0073	0.339584	0.981475
URS00006331E7	No	No	6.82947	10.346	8.0414	13.5366	-1.90784	0.339713	0.981475
URS000050CE41	No	No	1.58299	1.09676	1.95349	3.01262	3.75666	0.339748	0.981475
Hsap-642	No	No	5.19745	5.21026	5.13504	8.26932	-2.27021	0.339882	0.981475
URS0000682E3E	No	No	2.37231	2.2754	4.20828	5.65213	2.40181	0.340037	0.981475
piRNA_cluster_498	No	No	0	2.11875	1.33822	2.24309	-5.7099	0.340297	0.981475
piRNA_cluster_531	No	No	1.48499	0.385577	1.99307	1.70425	4.92583	0.340528	0.981475
URS000046601A	No	No	4.53518	3.29027	10.0956	5.62428	-2.27008	0.34073	0.981475
Hsap-321	No	No	2.01695	0.357441	2.84324	3.65368	3.7564	0.340917	0.981475
URS000075C9D2	No	No	1.01674	2.36506	1.39171	2.65436	-4.12703	0.342019	0.981475
URS00006D0B93	No	No	11.2751	12.3075	10.7819	15.2326	-1.53342	0.342387	0.981475
URS000063DFFF	No	No	4.6895	3.31749	4.21274	9.06139	-2.27034	0.342543	0.981475
URS0000046E62	No	No	2.1449	1.37878	3.95646	5.92922	3.34184	0.343202	0.981475
URS000047F71A	No	No	3.03799	1.48604	3.71571	2.66117	-3.00685	0.343288	0.981475
tRNA_cluster_76	No	No	4.78063	6.32337	6.05228	6.31723	2.31441	0.344087	0.981475
URS000067DD90	No	No	6.21325	8.77103	7.8082	10.8602	-1.85528	0.345048	0.981475
URS00001BC17F	No	No	2.04884	1.33395	2.2133	1.61724	-4.12702	0.345128	0.981475
URS00003A3D25	No	No	2.88756	2.21166	4.77001	3.47137	2.77392	0.345797	0.981475
piRNA_cluster_329	No	No	9.98198	3.6746	10.7093	7.92032	-1.68534	0.346947	0.981475
URS00004547D8	No	No	5.86187	5.91601	6.43119	8.10585	2.22135	0.347807	0.981475
URS00000FE861	No	No	3.36282	2.45529	3.88601	6.16425	-2.27025	0.348113	0.981475
URS000068FA6F	No	No	0	0.562792	1.15306	14.3151	-4.12775	0.348928	0.981475
URS000071BDBD	No	No	2.1449	0.874714	5.76139	5.43994	3.34209	0.349057	0.981475
URS000063A9E3	No	No	2.26759	1.15066	3.86132	12.3224	-2.68508	0.349207	0.981475
snoRNA_cluster_104	No	No	3.41138	3.0806	4.77588	9.5335	-2.2702	0.349226	0.981475
URS00005B1D2B	No	No	3.47199	3.96751	3.86775	6.93716	-2.14476	0.349448	0.981475
sRNA_cluster_2	No	No	7.91494	11.9156	9.1179	15.3775	-1.68543	0.34984	0.981475
URS000060C159	No	No	2.01695	1.55318	4.17515	15.6436	-3.12757	0.349928	0.981475
piRNA_cluster_416	No	No	2.26759	1.45955	2.24306	1.3123	-4.12703	0.350036	0.981475
URS00005921AE	No	No	5.15977	7.51673	6.50682	7.30901	2.75699	0.350038	0.981475
URS00006D69C0	No	No	4.2898	8.71674	6.71406	16.1486	-1.68548	0.350191	0.981475
URS00000BF876	No	No	2.32997	2.62414	3.25692	8.68784	-3.12786	0.350272	0.981475
URS00001746C8	No	No	1.48499	1.45955	2.30509	1.94303	-4.12672	0.350472	0.981475
URS000075DF75	No	No	4.45496	3.557	5.75726	5.09068	-3.12789	0.350649	0.981475
URS000004D5CC	No	No	1.44378	1.0558	4.69055	1.7303	3.75592	0.350789	0.981475
URS000060A36F	No	No	4.03539	3.61241	4.36242	9.24919	-2.27021	0.351242	0.981475
tRNA_cluster_107	No	No	4.09768	6.33482	5.00283	9.49966	2.31427	0.35193	0.981475
URS00003177B8	No	No	10.2342	10.2586	9.83882	17.4718	1.56235	0.351961	0.981475
piRNA_cluster_314	No	No	2.03349	4.11625	2.41269	5.21576	-2.68522	0.352632	0.981475
URS00005EBF2F	No	No	1.17237	1.05193	1.96566	3.1566	-4.12674	0.352809	0.981475
Hsap-081	No	No	1.18616	1.17041	5.04835	5.05389	3.34198	0.353185	0.981475
URS00002186B2	No	No	1.17237	1.76435	1.59789	3.55378	-3.49236	0.35349	0.981475
URS00006BD86A	No	No	7.38728	4.79653	7.48894	8.21701	-2.04786	0.35376	0.981475
tRNA_cluster_30	No	No	11.1374	12.5871	11.1485	20.2235	-1.34842	0.353782	0.981475
URS0000591D49	No	No	2.16567	1.77447	2.84241	3.15213	-2.80066	0.354146	0.981475
URS000072D21B	No	No	1.17237	0.357441	1.6554	2.68577	-4.7109	0.354205	0.981475
URS000073E651	No	No	11.1842	10.8688	11.12	14.016	1.63637	0.35423	0.981475
URS00001643C0	No	No	3.71246	7.87929	4.74168	8.09881	-2.1005	0.354739	0.981475
URS000068B7B2	No	No	1.34513	0.357441	2.88415	8.20718	3.75659	0.354789	0.981475
URS000060D9F5	No	No	12.2009	6.63859	12.6818	10.453	-1.63953	0.356404	0.981475
URS00000D5343	No	No	10.8284	6.2954	13.9754	8.81347	-1.8553	0.356485	0.981475
Hsap-160	No	No	2.26759	1.94029	2.47476	12.6812	-3.12749	0.35651	0.981475
URS00004763DD	No	No	14.7964	10.3469	19.0563	17.7792	-1.6288	0.35669	0.981475
snoRNA_cluster_157	No	No	4.06698	5.63386	4.62054	8.45449	-2.27018	0.356772	0.981475
Hsap-112	No	No	2.69026	2.04809	3.91649	16.0317	2.75693	0.357714	0.981475
snoRNA_cluster_9	No	No	4.53518	3.54759	6.00301	16.2829	-2.27034	0.358284	0.981475
piRNA_cluster_835	No	No	0.939589	1.31419	1.6328	1.84087	-4.7117	0.358413	0.981475
piRNA_cluster_78	No	No	4.69794	6.61759	6.40695	8.92548	-1.85526	0.358544	0.981475
URS0000073D8A	No	No	3.16598	1.29602	3.91679	3.17812	-2.85478	0.359207	0.981475
URS0000373F2C	No	No	4.70795	4.33814	6.74442	4.69782	-2.2702	0.359734	0.981475
URS00004CEC3D	No	No	0.867998	1.07556	0.903394	1.84609	-5.71015	0.360614	0.981475
URS0000119373	No	No	2.16251	2.40018	2.25973	2.86231	-3.00685	0.361043	0.981475
piRNA_cluster_200	No	No	2.88334	1.56964	3.09064	2.78342	-3.26945	0.361178	0.981475
URS000059054D	No	No	1.44167	0.357441	1.47044	2.3702	-5.12515	0.361914	0.981475
Hsap-097	No	No	2.73179	3.53729	3.05295	6.91446	-2.49254	0.363159	0.981475
URS00002A635C	No	No	1.58299	1.42821	2.17475	1.71196	-4.71092	0.363259	0.981475
URS00006653DE	No	No	0.939589	0.743018	1.5741	2.46855	-4.71165	0.364366	0.981475
URS000056EA61	No	No	1.70569	0	2.09132	2.42696	-4.71053	0.364455	0.981475
snoRNA_cluster_35	No	No	1.44167	1.29384	2.33061	3.51692	3.34169	0.365513	0.981475
snoRNA_cluster_133	No	No	8.65003	9.10171	9.87049	12.4627	1.70679	0.365702	0.981475
URS0000636319	No	No	1.70569	1.26467	1.84973	2.75894	3.34172	0.365704	0.981475
URS00005553B9	No	No	10.5533	11.694	10.1146	18.0995	1.63629	0.365803	0.981475
URS00006DE454	No	No	1.44167	1.45115	1.90625	2.19751	-4.12704	0.365901	0.981475
URS00004341B6	No	No	0	1.49104	2.19547	3.58437	-4.71167	0.366363	0.981475
URS000009B951	No	No	1.18616	1.12039	1.59553	1.4679	-5.1259	0.366494	0.981475
Hsap-183	No	No	13.2032	7.39063	14.4979	22.949	1.37342	0.367044	0.981475
URS0000563F5E	No	No	1.01674	1.07556	1.7084	3.69117	-4.12781	0.367127	0.981475
URS0000626A32	No	No	2.37231	4.3168	3.33858	3.61412	-2.68537	0.367267	0.981475
URS00006033DD	No	No	1.18616	0.657053	1.74481	2.23829	-4.71229	0.367508	0.981475
piRNA_cluster_211	No	No	5.11708	5.34341	5.98806	4.60779	-2.27031	0.367564	0.981475
piRNA_cluster_79	No	No	1.70569	0.874714	2.23636	10.059	3.34164	0.368196	0.981475
snoRNA_cluster_5	No	No	3.41138	6.44895	5.90474	9.11159	-2.00734	0.368603	0.981475
piRNA_cluster_94	No	No	1.34513	2.18226	2.19228	3.70333	-3.007	0.368616	0.981475
URS00001094B6	No	No	2.01695	2.38643	2.3754	3.59758	-3.10022	0.368951	0.981475
URS00007350CF	No	No	3.41473	2.04809	3.47129	7.79922	-3.12739	0.36922	0.981475
piRNA_cluster_255	No	No	2.16567	1.78298	2.41154	2.19762	-3.26964	0.369397	0.981475
URS00005F8B6B	No	No	1.87918	4.74532	2.36068	6.14997	-2.68527	0.369565	0.981475
URS000067C03A	No	No	2.16251	0.874714	17.0376	3.85337	2.75696	0.36992	0.981475
URS0000664AB3	No	No	0.682947	0.874714	1.18223	2.66915	-4.71162	0.369932	0.981475
URS00001EBF76	No	No	2.16251	1.48604	3.03202	3.50677	3.34144	0.370588	0.981475
URS000065F0A0	No	No	6.48752	9.62739	8.23681	15.5345	-1.55989	0.370698	0.981475
URS00002AEDBE	No	No	0	1.31419	1.18877	11.928	-4.1273	0.370805	0.981475
URS000050F781	No	No	1.01674	0.90048	1.50238	1.68797	-4.71154	0.370821	0.981475
URS0000C8E9D3	No	No	2.1449	1.72938	2.15616	4.8076	3.34186	0.371604	0.981475
URS000053B996	No	No	2.04884	0.920233	2.06041	1.48444	-4.12672	0.371779	0.981475
URS000073F00E	No	No	3.03799	5.7048	3.08397	7.58737	-2.2702	0.372039	0.981475
URS00005B59FA	No	No	7.11721	6.45334	9.15697	7.62015	-1.85534	0.37236	0.981475
URS000009513C	No	No	4.2213	3.71123	5.38932	3.17236	2.0694	0.372504	0.981475
URS000046B7D5	No	No	9.15069	7.11592	8.80124	9.93855	-1.73606	0.372561	0.981475
snoRNA_cluster_141	No	No	4.53518	3.88058	5.83712	6.47379	2.75689	0.372619	0.981475
URS0000484E6C	No	No	0	0.714882	1.03988	2.6081	-6.70854	0.372632	0.981475
URS00002F6F72	No	No	0.433999	2.12809	2.11904	2.94274	-4.12627	0.372802	0.981475
URS0000276AE0	No	No	1.01674	1.14619	2.55789	3.15106	3.75628	0.37287	0.981475
URS000075E000	No	No	2.1449	1.94029	2.21951	2.34934	3.34142	0.374212	0.981475
URS000073FCEB	No	No	6.68243	6.59372	13.7236	15.9698	1.89944	0.375152	0.981475
URS000069B3F8	No	No	1.87918	1.54107	2.51461	4.59007	3.3419	0.375817	0.981475
piRNA_cluster_824	No	No	4.74896	2.42942	9.86043	9.9807	-2.27035	0.37633	0.981475
URS0000104676	No	No	6.10046	3.60192	6.80574	7.77892	-1.87802	0.376597	0.981475
URS0000193664	No	No	2.69026	3.02835	4.36778	4.59979	-2.49251	0.376674	0.981475
URS0000360E16	No	No	9.31988	9.62886	10.3454	10.268	-1.62876	0.37732	0.981475
URS000052AA54	No	No	3.16598	5.0582	3.64631	7.3446	-2.10037	0.378084	0.981475
URS000000A6E9	No	No	3.51712	3.55315	5.23103	5.1928	-2.10028	0.378219	0.981475
piRNA_cluster_752	No	No	8.25564	8.39908	9.18587	10.2834	-1.59224	0.378428	0.981475
URS0000768772	No	No	2.32997	2.82465	2.14573	3.09975	-3.00701	0.378589	0.981475
piRNA_cluster_516	No	No	4.74462	3.9524	4.47389	5.73424	-2.06377	0.378795	0.981475
URS00004002AA	No	No	12.3835	8.45709	12.2179	8.90465	-1.6853	0.379069	0.981475
piRNA_cluster_175	No	No	1.44167	0	1.64851	1.01242	4.75551	0.379586	0.981475
URS000068D2AD	No	No	1.70569	1.58589	2.20918	4.5702	3.34101	0.379737	0.981475
URS000030AF74	No	No	10.5533	12.36	12.2423	13.7097	-1.46301	0.379781	0.981475
URS00002272E9	No	No	0.742493	1.07556	1.42068	2.98037	-4.71106	0.380037	0.981475
Hsap-175	No	No	9.07035	13.3498	18.7974	27.0291	-1.33755	0.381199	0.981475
URS00001E9A24	No	No	2.81877	1.61907	2.98444	4.17298	-3.12752	0.381452	0.981475
piRNA_cluster_810	No	No	1.70569	0.870206	2.05805	1.18586	4.34169	0.381834	0.981475
URS000048B8C7	No	No	0.776656	2.21166	1.12447	3.32111	-4.12729	0.382568	0.981475
URS0000485B97	No	No	0.721891	1.51958	1.283	2.09868	-4.12721	0.382585	0.981475
URS00000CDEE3	No	No	9.07035	9.92609	10.9846	10.2792	1.6364	0.383428	0.981475
URS000030AA5F	No	No	3.03799	1.98754	5.16681	3.54702	-2.26998	0.383622	0.981475
URS0000621A7F	No	No	1.44378	1.81398	2.96827	2.60491	3.75697	0.384139	0.981475
tRNA_cluster_115	No	No	1.44378	1.27764	1.78347	3.80009	3.34152	0.384896	0.981475
URS000032F30D	No	No	2.22748	3.20779	3.04591	14.1169	2.75692	0.385227	0.981475
piRNA_cluster_503	No	No	9.98198	5.96594	10.5877	8.36669	-1.62398	0.385451	0.981475
URS0000283FB6	No	No	5.63753	3.44427	5.08786	6.96722	-1.97497	0.385528	0.981475
URS00006494BB	No	No	6.33195	6.68219	10.0949	20.7826	-1.49278	0.385637	0.981475
URS00005A8803	No	No	1.18616	1.4931	1.51984	2.55381	-3.26977	0.386453	0.981475
piRNA_cluster_547	No	No	2.16251	1.72938	3.50605	3.49698	-2.68517	0.386489	0.981475
Hsap-255	No	No	2.01769	0.874714	2.88299	3.11082	3.75662	0.386809	0.981475
URS00004D5114	No	No	2.26759	2.15676	2.90855	4.36326	-2.68516	0.386858	0.981475
URS00000A7284	No	No	1.05533	1.80687	2.41653	3.27355	-4.12682	0.38686	0.981475
URS00001B0AB7	No	No	4.2898	4.02174	5.34483	6.44465	-2.00717	0.387318	0.981475
URS000043BECB	No	No	0.527663	1.1377	4.86586	13.3843	-3.12758	0.38734	0.981475
URS0000C8E9CB	No	No	1.01674	0.846577	1.48591	1.82221	-4.7111	0.387752	0.981475
piRNA_cluster_612	No	No	1.36589	1.48604	3.12467	3.90029	-3.00686	0.387981	0.981475
URS000072FC7F	No	No	1.70569	1.17041	6.3458	12.3047	2.75706	0.388356	0.981475
URS00006AACBE	No	No	3.60418	6.85967	4.60245	7.67891	-2.27045	0.388525	0.981475
piRNA_cluster_658	No	No	1.18616	1.94029	1.54741	1.75448	-4.12681	0.388736	0.981475
URS00002F6C32	No	No	3.60946	2.37197	4.35851	4.61871	-2.14459	0.388824	0.981475
snoRNA_cluster_125	No	No	3.60946	6.43578	7.77479	13.4032	-1.68553	0.388916	0.981475
URS0000734F3E	No	No	0.742493	0.562792	1.35709	2.36936	-5.12692	0.389383	0.981475
URS000028A106	No	No	2.85986	0	2.9658	1.83836	3.75684	0.389437	0.981475
URS0000027BDD	No	No	1.44378	0.60762	3.03661	3.12754	-4.1263	0.389475	0.981475
Hsap-582	No	No	9.07035	11.2177	11.9058	17.2692	-1.42241	0.3896	0.981475
URS000044E2F4	No	No	1.00848	0.688397	1.37548	1.61765	-5.12491	0.389836	0.981475
Hsap-513	No	No	4.65994	8.52203	5.11543	13.0454	-1.68541	0.390535	0.981475
Hsap-139	No	No	7.21891	4.87938	7.15086	8.50308	1.77383	0.39114	0.981475
URS00001CEE55	No	No	1.01674	0.357441	1.86576	1.12403	4.75616	0.391368	0.981475
Hsap-366	No	No	7.92919	9.09691	8.61661	11.7579	-1.44029	0.391457	0.981475
URS000074E6E6	No	No	1.87918	1.72938	1.98194	2.16973	3.75654	0.391785	0.981475
URS00002D28B4	No	No	1.18616	0.512765	5.00586	3.28906	3.34175	0.391889	0.981475
URS00002F84AF	No	No	1.58299	1.10583	1.81128	1.43666	-4.1265	0.392292	0.981475
URS00005CDD2F	No	No	1.01674	1.41232	1.09706	1.66302	-4.71149	0.392322	0.981475
URS000036E1D2	No	No	1.55331	1.3675	2.00097	1.948	-4.12705	0.392411	0.981475
Hsap-369	No	No	0.527663	0.874714	1.71148	3.03542	-4.71233	0.392675	0.981475
URS000025D043	No	No	1.13379	0.657053	1.32525	2.01466	-4.71039	0.392883	0.981475
URS00005CB321	No	No	0.776656	0.385577	1.18445	2.88308	-4.71223	0.393001	0.981475
URS000049DAF7	No	No	1.01674	1.42821	1.37333	2.88391	3.75609	0.39306	0.981475
piRNA_cluster_693	No	No	1.44167	1.65041	1.96863	1.73256	-4.12636	0.393704	0.981475
URS00005701F7	No	No	2.69026	3.37646	3.18269	4.17334	-2.27022	0.393983	0.981475
URS000018A703	No	No	3.05023	5.04232	4.04441	6.16188	-2.10027	0.394035	0.981475
URS000042F64F	No	No	2.34475	1.07556	3.084	1.85058	3.75677	0.394705	0.981475
piRNA_cluster_815	No	No	2.17	3.89905	3.73871	3.93088	-2.49239	0.394782	0.981475
URS00003A74C5	No	No	2.03349	1.68258	2.39006	3.68401	-3.12788	0.394817	0.981475
URS000045E17D	No	No	1.03195	1.73317	2.31162	2.72	-3.00683	0.395713	0.981475
URS0000ABD889	No	No	2.63831	3.61241	3.56025	4.26187	2.75706	0.396678	0.981475
URS00006D3250	No	No	1.18616	0.846577	2.13892	1.92282	-4.12767	0.397382	0.981475
URS0000C8E9E1	No	No	0.682947	1.3225	1.03474	3.29057	-4.12788	0.397962	0.981475
URS00003D6048	No	No	2.06391	1.46176	2.11036	2.93563	-3.2695	0.397974	0.981475
piRNA_cluster_562	No	No	1.05533	1.0019	1.71415	1.85566	-4.12769	0.397977	0.981475
URS00001D92AA	No	No	3.47199	4.68165	3.39146	5.68966	-2.27015	0.398182	0.981475
URS00004085F6	No	No	4.33999	5.86905	5.43753	5.9118	-1.90765	0.399297	0.981475
piRNA_cluster_360	No	No	3.09586	1.76072	3.8891	2.65842	-3.12732	0.399857	0.981475
URS00007142C3	No	No	1.13379	1.76672	2.44223	7.309	-3.12787	0.39991	0.981475
URS000075AF9C	No	No	3.75836	3.29778	4.70579	6.88861	-2.27004	0.39994	0.981475
URS00004E918D	No	No	1.44378	1.25119	1.84115	1.53166	3.75642	0.399978	0.981475
URS000055553B	No	No	0.939589	0.714882	1.49262	1.45916	-4.71102	0.400181	0.981475
URS00005F15A7	No	No	6.68243	2.42942	12.5364	5.36208	-1.82268	0.400695	0.981475
URS000061339D	No	No	10.0848	13.4694	29.8317	52.4295	-1.27035	0.401362	0.981475
URS00000ED04D	No	No	2.1449	1.3675	2.91873	3.5141	3.34184	0.401522	0.981475
URS0000066733	No	No	12.1362	14.262	19.0355	17.1517	-1.24487	0.401749	0.981475
URS0000215959	No	No	1.01674	1.27767	1.18534	1.79502	-4.12713	0.402023	0.981475
URS0000267E84	No	No	5.11708	1.07556	12.2453	5.56665	-1.78473	0.402149	0.981475
URS000074003E	No	No	1.44167	1.57586	4.54942	9.81282	2.757	0.402181	0.981475
snoRNA_cluster_72	No	No	2.03349	3.4131	5.77729	8.34837	-2.27025	0.402319	0.981475
URS000025A2FB	No	No	1.302	1.51116	1.516	1.86058	-4.12673	0.402738	0.981475
URS00005A58B8	No	No	1.44378	1.25119	1.61671	2.53986	3.75634	0.402968	0.981475
URS00001CF91D	No	No	1.01674	0.385577	1.74176	2.39408	-3.68456	0.40384	0.981475
piRNA_cluster_276	No	No	2.04884	2.28756	4.17646	5.82242	-2.42227	0.404354	0.981475
URS00003A853F	No	No	1.48499	1.03218	2.28656	2.55816	-4.12695	0.404476	0.981475
URS00001FAB34	No	No	2.17	1.87703	2.83184	4.07097	-2.49243	0.404545	0.981475
URS0000058EAE	No	No	13.2177	4.75326	11.4605	5.9173	1.6364	0.404686	0.981475
URS00004131F8	No	No	1.01674	1.17041	1.22139	1.66675	-4.12685	0.404879	0.981475
URS0000450772	No	No	1.55331	1.10583	1.56902	3.83531	3.34088	0.405057	0.981475
URS000047B05D	No	No	3.03799	4.66528	2.69764	5.4101	2.75628	0.40509	0.981475
piRNA_cluster_82	No	No	6.57712	3.52144	7.41539	4.88671	-1.8008	0.405376	0.981475
piRNA_cluster_716	No	No	11.3379	7.08771	13.6189	11.7103	-1.35278	0.405553	0.981475
URS00003A7B65	No	No	0.721891	1.0019	1.56386	2.69392	4.07809	0.405589	0.981475
URS0000154108	No	No	0	0	2.76832	3.2581	-5.12674	0.405719	0.981475
URS0000618B71	No	No	2.01769	1.45955	2.57545	2.65355	3.3416	0.406069	0.981475
piRNA_cluster_836	No	No	9.37899	7.40205	9.34107	67.26	-1.27037	0.40674	0.981475
URS0000C8E9DD	No	No	2.16251	0.543039	2.75448	4.84955	3.34193	0.407031	0.981475
snoRNA_cluster_70	No	No	4.69794	4.9256	6.32887	9.23381	-2.00718	0.407098	0.981475
URS0000AA36DA	No	No	2.63831	2.51657	2.8834	5.49597	2.75686	0.407246	0.981475
URS00000910AE	No	No	1.13379	1.37193	1.62582	1.42568	3.75614	0.407248	0.981475
URS000023E283	No	No	0.682947	1.41232	0.957429	2.58275	-4.1271	0.407533	0.981475
Hsap-368	No	No	2.16567	2.10386	2.75641	4.1294	-3.12733	0.408687	0.981475
URS000048F27E	No	No	3.05023	1.76672	3.28202	3.81636	2.48412	0.408846	0.981475
URS00003D0D97	No	No	5.19745	8.04444	5.38329	7.42682	1.89937	0.409309	0.981475
URS000075E49C	No	No	2.11065	1.68258	2.72478	2.40758	3.34125	0.409339	0.981475
URS0000A5B3B0	No	No	2.11065	2.03738	3.98035	5.57576	-2.68483	0.409633	0.981475
URS000022185D	No	No	1.01674	0.385577	1.09956	1.69545	-5.4483	0.409763	0.981475
URS00004FA7F4	No	No	11.4395	12.2294	13.0474	14.1393	-1.4928	0.409841	0.981475
URS000050D1DA	No	No	2.26759	2.33964	3.05521	3.58112	-2.68529	0.409996	0.981475
URS0000058823	No	No	3.41138	4.02222	4.0335	5.69528	-2.27011	0.410259	0.981475
URS00005A1975	No	No	1.70569	2.82465	2.98231	5.4846	-3.1277	0.410292	0.981475
URS000056ACF4	No	No	5.66897	2.08526	4.74829	2.8612	2.48378	0.410623	0.981475
URS000008957A	No	No	1.13379	1.20009	2.03471	2.29963	3.7555	0.410807	0.981475
URS0000636E2A	No	No	12.7787	13.1911	25.2845	55.6792	1.48439	0.411492	0.981475
snoRNA_cluster_109	No	No	4.74462	3.22667	9.08038	14.5066	1.89943	0.411656	0.981475
URS000016E25D	No	No	1.18616	0.543039	1.6877	2.15608	-4.12643	0.411989	0.981475
URS0000077F80	No	No	2.16567	2.10386	2.60354	3.13316	-3.12755	0.412413	0.981475
snoRNA_cluster_97	No	No	9.37086	4.5561	10.9958	10.5917	1.89947	0.412418	0.981475
URS00002BEF71	No	No	0.939589	1.41232	1.62312	2.28293	-4.7124	0.412612	0.981475
URS000051D6ED	No	No	1.13379	0.870206	1.82509	1.88552	-4.12763	0.412641	0.981475
URS000013AC49	No	No	2.60399	1.37878	3.35232	3.43821	-2.36323	0.412687	0.981475
piRNA_cluster_443	No	No	4.03391	2.8499	5.82901	5.01177	-1.90772	0.413201	0.981475
URS000028970F	No	No	0	0	1.4902	16.3308	-4.12752	0.413524	0.981475
URS000005FBEE	No	No	3.60418	3.40092	4.65556	3.88925	2.31432	0.41378	0.981475
URS00000751E6	No	No	1.18616	0	4.30428	64.2187	2.75647	0.41481	0.981475
URS000003AF8A	No	No	1.03195	0.898342	1.50182	2.54664	-4.12667	0.415411	0.981475
URS00001ECA84	No	No	0.939589	1.45955	1.98461	1.71341	-4.12699	0.415468	0.981475
URS00000E574B	No	No	0.939589	1.37193	1.21155	1.50951	-4.12635	0.415564	0.981475
URS00000F1B74	No	No	1.55331	1.20116	2.07008	1.76551	4.07699	0.415587	0.981475
URS000052F46A	No	No	0.742493	1.3225	1.16488	1.77581	-4.71242	0.415928	0.981475
URS00004F965E	No	No	0.939589	0.512765	1.56814	1.71376	-4.71083	0.416075	0.981475
URS00002BE546	No	No	3.69364	4.77051	5.74775	6.78548	2.12184	0.416132	0.981475
URS000063E4FD	No	No	4.74462	7.79376	5.60127	24.4038	-1.68541	0.416153	0.981475
URS00000E20EA	No	No	0.721891	1.29602	1.07449	3.62569	-4.1265	0.416415	0.981475
URS00002A521F	No	No	11.9398	11.3768	16.479	18.5805	1.38485	0.416522	0.981475
URS00005ABE1E	No	No	0.867998	1.48604	1.0908	2.09305	-4.12646	0.416987	0.981475
URS00002F23E3	No	No	1.13379	1.21985	1.57033	2.81208	-3.68409	0.417236	0.981475
URS00002C70EC	No	No	0.720836	0.846577	0.989899	1.25223	-5.71105	0.417304	0.981475
URS00006759AD	No	No	1.13379	0.385577	1.21253	4.14744	-4.1264	0.417393	0.981475
URS000017EB48	No	No	3.55847	2.20114	4.37174	4.01985	-2.36332	0.417569	0.981475
URS0000440F2A	No	No	3.36282	4.14332	3.59423	4.601	2.31433	0.417634	0.981475
URS0000236188	No	No	10.0095	4.19076	8.8502	8.61102	-1.68525	0.417721	0.981475
URS00003CFF36	No	No	6.49702	7.95789	7.39323	16.0976	1.63633	0.417921	0.981475
URS00006A7303	No	No	1.70569	1.55318	2.65246	4.41267	-3.12734	0.417993	0.981475
URS0000241D59	No	No	2.81877	0.920233	2.93012	1.58608	-3.00654	0.418154	0.981475
URS000032563E	No	No	1.18616	0.965061	2.37706	1.19162	-4.12757	0.418517	0.981475
URS00001D8562	No	No	2.37231	1.51958	2.77739	3.99379	-3.12818	0.418806	0.981475
URS000027FA53	No	No	2.73179	3.32951	5.37417	4.50931	2.75724	0.418948	0.981475
URS000039077D	No	No	14.2993	9.27286	15.1294	12.5887	-1.27035	0.419079	0.981475
URS00005129AF	No	No	10.3355	8.39908	13.2067	10.5232	-1.30689	0.41923	0.981475
URS000002618D	No	No	3.09586	4.57513	3.94526	3.863	-2.2706	0.419345	0.981475
URS00002BD3C1	No	No	1.01674	1.0558	1.15978	1.92606	-4.12689	0.41947	0.981475
Hsap-116	No	No	1.18616	1.98754	2.53908	3.3544	3.34165	0.419724	0.981475
URS00006B2C8F	No	No	1.05533	0.743018	1.59654	4.70131	-4.12645	0.419787	0.981475
URS00006531F0	No	No	1.34513	1.28979	1.77182	7.12131	-3.12759	0.419829	0.981475
URS00004CEFE4	No	No	2.81877	2.645	3.57619	2.98131	-2.42205	0.419865	0.981475
URS000028E1F5	No	No	0.742493	1.12039	1.96249	1.52461	-4.12693	0.419962	0.981475
URS000024ACCE	No	No	2.01769	0.357441	1.84369	1.17123	4.07828	0.420513	0.981475
URS00006E6B1E	No	No	1.44378	1.51958	6.02487	5.21161	2.75703	0.420757	0.981475
piRNA_cluster_618	No	No	0.682947	0.874714	1.35149	1.88052	-4.71219	0.421117	0.981475
URS000057ACAF	No	No	2.01695	2.6909	1.9032	3.00849	-2.68502	0.421303	0.981475
URS000018172B	No	No	1.36589	0.657053	1.53219	1.96494	-4.12673	0.421583	0.981475
URS00001E6003	No	No	4.65994	2.57142	4.87752	4.21667	2.31457	0.421947	0.981475
Hsap-420	No	No	0.939589	0.543039	1.43647	3.96579	-4.12652	0.422324	0.981475
URS00005A1F60	No	No	1.87918	3.69589	3.39302	11.8283	-2.27012	0.42236	0.981475
URS000026F512	No	No	1.58299	1.11795	2.2345	8.00845	-3.12741	0.422608	0.981475
URS00001ED59B	No	No	0.682947	1.34545	1.04433	1.34938	-5.12687	0.423205	0.981475
URS000019954C	No	No	4.6895	4.98612	7.80267	5.44385	1.77379	0.423262	0.981475
URS0000647CF5	No	No	2.32997	1.56964	2.16943	5.44479	-3.12745	0.423453	0.981475
URS00003B5DC6	No	No	6.82277	7.73312	6.91414	7.68199	1.63642	0.423462	0.981475
URS000063C619	No	No	2.69026	1.26467	3.21631	3.49514	-2.68494	0.423677	0.981475
URS0000282C9F	No	No	6.05308	5.7048	7.02011	7.29582	-1.68535	0.423713	0.981475
tRNA_cluster_19	No	No	1.42993	0.489137	5.25074	7.6929	2.75691	0.424187	0.981475
piRNA_cluster_417	No	No	2.81877	1.84047	3.03534	2.18656	-2.68498	0.42431	0.981475
Hsap-066	No	No	4.33135	4.2375	6.19344	12.9722	-2.00714	0.424585	0.981475
URS0000245BF4	No	No	2.06391	5.14697	3.54847	5.55487	2.31418	0.424748	0.981475
URS00005C5BDE	No	No	0.682947	1.98754	1.35552	4.6871	-4.12664	0.425201	0.981475
URS00001AD992	No	No	2.34475	1.79668	2.65678	2.27536	-3.1274	0.425826	0.981475
URS0000453066	No	No	5.93078	4.38742	9.33334	5.44334	1.79992	0.425868	0.981475
URS00003B864A	No	No	1.00848	1.26467	2.09318	4.53693	-3.12821	0.426114	0.981475
URS000000B520	No	No	1.42993	3.74375	2.93429	4.66284	-3.00671	0.426341	0.981475
URS000066C675	No	No	9.07629	13.6403	11.2162	19.5236	-1.33747	0.426385	0.981475
URS00002E983F	No	No	0.672565	0	0.871762	2.80196	-5.12562	0.426652	0.981475
URS0000ABD890	No	No	2.37231	3.19214	3.07538	7.51862	-2.27032	0.42738	0.981475
URS00007424C8	No	No	11.9398	13.4694	11.9532	15.3598	-1.27038	0.427772	0.981475
Hsap-898	No	No	2.22748	1.88902	2.8476	2.49663	-3.12754	0.428288	0.981475
piRNA_cluster_685	No	No	1.48499	2.68265	1.93282	2.7926	-2.6849	0.428536	0.981475
URS000055C314	No	No	1.87918	1.30412	2.6434	2.01311	3.75637	0.428933	0.981475
URS0000442E9D	No	No	1.00848	0.512765	1.34436	1.2301	-4.71092	0.430174	0.981475
URS00001839E7	No	No	2.11065	0.846577	1.83786	3.65314	3.34162	0.430469	0.981475
URS000022E11C	No	No	4.6895	2.93997	4.58341	11.958	-2.27012	0.430485	0.981475
tRNA_cluster_117	No	No	1.70569	1.20116	1.69601	2.59127	3.34068	0.430597	0.981475
piRNA_cluster_221	No	No	7.21891	8.41967	7.87249	8.97322	-1.68544	0.43064	0.981475
Hsap-413	No	No	0.721891	0.898342	0.654021	3.22772	-4.71076	0.430774	0.981475
URS00002CC971	No	No	1.70569	1.18253	3.4523	5.56468	-3.12708	0.430948	0.981475
URS000008632E	No	No	4.77399	6.91218	6.71494	9.94719	1.72946	0.431362	0.981475
URS00005D1EB8	No	No	1.18616	2.68835	2.84231	4.15509	-2.68523	0.431427	0.981475
URS0000342B50	No	No	1.13379	1.07556	1.37377	1.09611	-4.70985	0.431444	0.981475
Hsap-037	No	No	10.2342	5.89763	10.7922	12.0223	-1.42232	0.431903	0.981475
URS00004E1772	No	No	2.06391	0.489137	1.84961	4.38162	3.75547	0.432572	0.981475
URS000033ACB5	No	No	0.682947	1.31747	1.1527	1.8395	-4.71084	0.432601	0.981475
URS0000395615	No	No	2.88756	2.58768	3.78648	3.65157	2.75662	0.432778	0.981475
URS0000496C90	No	No	0.776656	0.512765	1.16919	1.81445	-4.71217	0.433206	0.981475
Hsap-769	No	No	2.32997	3.85192	3.4161	5.19014	-2.27013	0.433914	0.981475
URS000008E80C	No	No	3.40138	8.77103	4.05756	10.0944	-1.68536	0.433949	0.981475
snoRNA_cluster_138	No	No	7.91494	5.53644	13.9423	15.7149	-1.49267	0.434231	0.981475
Hsap-397	No	No	0.682947	0.385577	1.26113	2.5089	-5.12675	0.434683	0.981475
URS00002644CE	No	No	0.682947	0.874714	0.82539	3.98653	-4.12758	0.435209	0.981475
piRNA_cluster_748	No	No	1.58299	0.385577	1.93889	1.40133	-4.12588	0.435421	0.981475
snoRNA_cluster_80	No	No	1.55331	1.21985	3.36833	5.57307	2.75685	0.435568	0.981475
URS000029D4F3	No	No	0.682947	1.74943	1.1855	1.99285	-4.12699	0.435943	0.981475
URS00003381A5	No	No	0.682947	1.23144	1.18392	1.80951	-4.71226	0.43604	0.981475
URS0000640B31	No	No	1.05533	0.898342	3.20483	3.43498	-3.12741	0.436237	0.981475
URS0000283BAC	No	No	7.9408	6.5435	7.99707	7.88619	1.63641	0.43629	0.981475
URS00005827D3	No	No	4.03539	4.10067	4.71626	5.4811	2.12171	0.436395	0.981475
URS0000418077	No	No	1.17237	0.562792	2.07076	1.81645	-4.12683	0.436556	0.981475
Hsap-714	No	No	2.01695	1.42821	2.86091	8.03773	-2.27019	0.436771	0.981475
URS00002D777E	No	No	5.77513	10.7597	10.9083	13.1314	-1.24928	0.436833	0.981475
URS000030D72D	No	No	2.32997	2.49308	3.1891	3.89607	2.3145	0.436977	0.981475
snoRNA_cluster_90	No	No	1.05533	1.63533	1.84243	3.79554	-3.12778	0.437039	0.981475
URS000039B7CD	No	No	0.721891	1.17753	1.44688	2.17655	-4.71047	0.437403	0.981475
URS000018BD94	No	No	3.71246	2.62839	3.83262	3.55929	-2.27004	0.437831	0.981475
URS000041B182	No	No	2.88334	3.10152	2.85776	3.62329	-2.27015	0.437974	0.981475
URS000038FA40	No	No	3.03799	1.54107	3.46708	2.78344	-2.59196	0.438432	0.981475
URS00006B98D7	No	No	10.6754	9.12965	10.343	22.2552	1.31446	0.438473	0.981475
URS0000043D41	No	No	13.6455	7.37383	12.9068	13.339	-1.42235	0.438816	0.981475
URS000081552E	No	No	3.88328	2.09785	4.10698	3.7605	2.48418	0.438944	0.981475
URS000003F0AD	No	No	7.22368	8.20824	9.54139	8.7611	-1.38582	0.439084	0.981475
URS000025FE68	No	No	1.48499	1.07556	1.4831	1.52272	4.0779	0.439563	0.981475
URS00004A2C26	No	No	0.527663	0.385577	1.35087	5.4779	-4.12676	0.43959	0.981475
URS000011BEDD	No	No	0.527663	0	1.01638	2.00173	-5.71084	0.439622	0.981475
URS0000D55036	No	No	1.34513	2.78152	1.39588	3.75847	-3.12772	0.440158	0.981475
URS000026A521	No	No	1.87918	1.94029	2.35042	2.91829	-3.1273	0.440692	0.981475
URS00004AEE1E	No	No	4.6895	1.1377	5.70083	3.03833	2.31455	0.440765	0.981475
URS000013F6A0	No	No	1.36589	2.39178	1.58026	3.64522	-3.12725	0.441043	0.981475
URS00005D3670	No	No	0.939589	0	3.41998	2.73924	-4.126	0.441175	0.981475
piRNA_cluster_226	No	No	2.69026	2.03434	2.66951	2.46885	2.75689	0.441688	0.981475
URS00003E8FEF	No	No	0	1.3675	0.907304	1.91058	-5.4485	0.441928	0.981475
URS0000145DD4	No	No	2.26759	3.10152	3.47262	4.1523	-2.27014	0.443337	0.981475
URS00001EF748	No	No	1.03195	2.0038	1.92754	3.28023	-3.12828	0.443475	0.981475
piRNA_cluster_253	No	No	0.682947	0.512765	0.750102	1.39071	-5.93287	0.444042	0.981475
URS0000451A64	No	No	1.13379	0.357441	2.09408	5.7473	-3.00648	0.444168	0.981475
URS0000206305	No	No	1.13379	0.960486	1.42823	6.50271	-3.12764	0.444215	0.981475
URS00007EA69F	No	No	9.07035	9.05805	8.53916	17.4189	1.40182	0.444266	0.981475
URS00004E43CE	No	No	2.01695	0.743018	1.92627	1.04333	-4.1259	0.444573	0.981475
piRNA_cluster_203	No	No	7.76656	4.66528	8.16721	6.97054	-1.53332	0.444584	0.981475
URS0000145F7E	No	No	2.17	0	2.47092	1.62096	4.07905	0.444645	0.981475
URS00003B9E1A	No	No	0.776656	0	1.07152	2.19361	-5.12654	0.445161	0.981475
URS00006202D9	No	No	1.05533	1.84588	1.79313	2.47254	3.75623	0.445398	0.981475
piRNA_cluster_477	No	No	8.20662	6.91221	8.56554	7.84239	-1.49273	0.445568	0.981475
URS00000A8937	No	No	1.00848	0	1.40912	1.32684	-4.71184	0.446041	0.981475
URS000061AF82	No	No	3.40138	1.34545	3.88096	1.76506	-2.68471	0.446412	0.981475
Hsap-133	No	No	1.87918	1.1377	2.18561	5.03759	-3.12764	0.446491	0.981475
URS000071C080	No	No	1.36589	0.993198	2.79236	13.0771	2.75686	0.446785	0.981475
URS00000B9DA1	No	No	5.77513	6.651	6.75274	6.93109	-1.6854	0.447038	0.981475
URS00000AF070	No	No	1.01674	0.512765	1.84615	1.68123	4.07845	0.447157	0.981475
URS000002AF3D	No	No	1.05533	1.07556	1.1395	2.38789	-4.12632	0.44738	0.981475
URS00004B27DE	No	No	6.33195	6.47704	7.73358	6.42191	-1.68526	0.447448	0.981475
URS00002C334C	No	No	1.18616	0	1.86244	1.27759	-4.71006	0.447514	0.981475
URS00004BF6D0	No	No	1.05533	0.512765	1.49941	1.73427	-4.71017	0.447572	0.981475
snoRNA_cluster_26	No	No	1.87918	3.31749	2.40385	4.50503	-2.2703	0.447661	0.981475
URS00006301DB	No	No	1.17237	0.385577	1.3389	3.84643	-4.1263	0.447999	0.981475
URS00001A14F8	No	No	1.05533	2.19351	1.52651	2.84962	-3.27036	0.448004	0.981475
URS0000557FB8	No	No	4.78063	5.95603	5.94525	5.65414	1.77393	0.448048	0.981475
snoRNA_cluster_88	No	No	3.02543	1.69315	3.99102	5.60252	-2.2701	0.448111	0.981475
Hsap-822	No	No	1.18616	1.34606	1.78435	2.75754	-3.12771	0.448227	0.981475
URS00002802F7	No	No	2.22748	3.01542	2.84483	2.94499	2.31437	0.448869	0.981475
URS000027B8ED	No	No	0.672565	0.960486	2.07423	9.9763	-3.12762	0.449523	0.981475
URS000042B500	No	No	2.01695	1.34545	2.14206	1.87402	-3.00649	0.449646	0.981475
piRNA_cluster_430	No	No	1.70569	1.11795	2.38585	2.11985	2.77366	0.449758	0.981475
URS00001616DC	No	No	1.05533	1.6769	1.72691	2.63232	3.34165	0.449843	0.981475
tRNA_cluster_123	No	No	1.42993	2.90894	2.05082	5.15821	2.75666	0.449916	0.981475
Hsap-127	No	No	1.17237	1.15066	1.36376	3.39169	3.75645	0.449991	0.981475
URS00003F1C87	No	No	6.80277	8.37081	7.47731	8.3373	-1.42231	0.450067	0.981475
Hsap-533	No	No	5.38052	2.0506	5.81255	6.37463	1.89942	0.450069	0.981475
piRNA_cluster_689	No	No	11.1374	8.18929	14.0669	13.4099	1.48447	0.45026	0.981475
Hsap-128	No	No	7.11721	7.04461	7.62694	9.96798	-1.49272	0.450278	0.981475
URS00003F9A1A	No	No	0.682947	0.385577	1.32816	1.71456	-5.12642	0.450351	0.981475
URS0000359B05	No	No	2.32997	1.1377	4.27418	4.27948	-3.12758	0.450354	0.981475
Hsap-402	No	No	3.36282	5.16088	4.96226	8.1072	-1.68538	0.4506	0.981475
URS00003F04B2	No	No	0.939589	0	1.3889	2.4832	-5.12398	0.450737	0.981475
snoRNA_cluster_127	No	No	9.15069	5.34341	11.075	13.9324	1.48442	0.450888	0.981475
snoRNA_cluster_58	No	No	1.87918	1.6769	3.58147	3.87318	-2.68481	0.450996	0.981475
URS00005CB2CE	No	No	1.03195	0	1.55882	0.970498	-5.12444	0.451341	0.981475
piRNA_cluster_568	No	No	0.527663	0.870206	1.6095	2.55683	-4.12761	0.451405	0.981475
Hsap-180	No	No	0	1.15066	0.935168	5.75767	4.07669	0.451521	0.981475
URS00006696FA	No	No	0	0	1.45866	5.04367	-4.70989	0.451631	0.981475
URS000036B59A	No	No	2.04884	1.39395	2.70804	2.36755	-2.68465	0.451747	0.981475
URS0000210CDC	No	No	0.776656	1.40328	1.83633	1.7496	-3.26932	0.45193	0.981475
Hsap-652	No	No	1.03195	2.8442	1.99429	2.74923	-2.68479	0.453129	0.981475
piRNA_cluster_811	No	No	6.49702	6.4196	8.38974	11.0148	-1.42231	0.453163	0.981475
URS00002FC246	No	No	1.01674	0.512765	1.34317	1.59727	-4.12658	0.453193	0.981475
Hsap-052	No	No	3.05023	2.75755	3.68264	5.07683	-2.27	0.453226	0.981475
URS00002FD699	No	No	5.43659	5.77563	5.60001	6.83571	-1.75561	0.45347	0.981475
URS000028B0CA	No	No	1.05533	1.19686	1.36253	1.43159	3.3412	0.453656	0.981475
URS0000823A81	No	No	2.03349	1.26467	2.99502	4.23957	-2.26993	0.453865	0.981475
URS000002E7CB	No	No	0	0.846577	1.5393	4.44652	-4.12667	0.454041	0.981475
URS00001CF180	No	No	1.00848	1.98754	1.60685	7.2614	-3.12753	0.454185	0.981475
URS0000252A94	No	No	2.26759	3.30082	2.84198	3.99328	-2.00714	0.454534	0.981475
URS00004E00D0	No	No	7.03425	5.92415	8.23672	7.81879	1.45201	0.454833	0.981475
piRNA_cluster_412	No	No	1.70569	1.40328	1.68047	1.8806	-2.68518	0.455233	0.981475
URS0000474121	No	No	0.742493	0.357441	1.14664	1.21685	-5.12419	0.45549	0.981475
URS000057436F	No	No	3.71246	2.50238	4.94848	4.15527	-1.80079	0.455551	0.981475
URS000043C0F0	No	No	2.17	0.357441	1.86945	1.02753	3.75603	0.455703	0.981475
URS00001CCACB	No	No	4.53518	2.68811	18.9526	22.0751	-1.68549	0.455719	0.981475
URS0000569A8F	No	No	2.81877	1.40328	3.11734	3.63737	2.75615	0.45625	0.981475
URS00004F35D8	No	No	2.01695	1.76672	2.39612	2.01741	-3.12712	0.456446	0.981475
URS000057DF02	No	No	4.03539	6.84695	4.84649	11.6488	-1.68539	0.456733	0.981475
URS0000138916	No	No	0.742493	0.928616	1.5875	1.63405	-4.12573	0.456892	0.981475
URS00005CDEFB	No	No	2.06391	2.1584	1.8453	1.80864	3.34129	0.4569	0.981475
URS0000ABD802	No	No	2.01695	1.61907	2.35758	4.18405	-2.68498	0.456903	0.981475
URS000075DB96	No	No	0.721891	1.42821	1.06204	1.61412	-4.1262	0.457088	0.981475
piRNA_cluster_273	No	No	6.05086	4.281	6.74755	5.95675	-1.61128	0.457102	0.981475
piRNA_cluster_518	No	No	1.55331	0.870206	2.18767	1.64115	3.34173	0.4572	0.981475
URS000037983C	No	No	11.8616	12.9504	10.6936	13.3874	1.31449	0.457316	0.981475
URS00005DBAE5	No	No	1.01674	0.93235	2.46466	7.0884	-3.12737	0.457675	0.981475
snoRNA_cluster_29	No	No	11.6086	8.86807	11.508	14.2803	1.31449	0.458008	0.981475
URS00002902E1	No	No	8.90991	8.41616	9.14774	14.8642	1.42993	0.458258	0.981475
URS0000690EEC	No	No	1.03195	1.23196	1.30396	10.1338	-3.12735	0.458675	0.981475
URS00002FBD3C	No	No	2.16567	4.76139	4.7647	7.39944	-1.68529	0.458792	0.981475
URS000068A887	No	No	1.13379	0.385577	1.32734	1.62497	3.75632	0.459037	0.981475
URS000066E294	No	No	1.44378	1.0558	2.00779	3.19612	-3.12718	0.459143	0.981475
URS00003E5335	No	No	3.60946	3.41632	4.12162	8.7807	1.89927	0.459536	0.981475
URS00002DBD28	No	No	1.44378	1.34545	1.84783	1.86012	-3.12762	0.459537	0.981475
URS000044BE2B	No	No	3.10663	2.22905	3.41148	4.07283	-2.14449	0.459599	0.981475
URS0000450656	No	No	10.1065	4.6934	11.3946	9.43791	-1.4738	0.45966	0.981475
URS00007232A4	No	No	1.18616	1.18253	1.61074	3.54228	-3.12745	0.460057	0.981475
URS00006E0E1A	No	No	2.63831	1.3225	7.20999	16.8603	-1.6853	0.460661	0.981475
piRNA_cluster_450	No	No	2.17	1.86214	2.22251	1.95482	-3.00648	0.46093	0.981475
URS00002AB33E	No	No	2.16251	1.26467	2.064	2.1545	-3.12716	0.460944	0.981475
URS000020C684	No	No	1.17237	1.74041	1.57032	2.53065	-3.00665	0.461385	0.981475
URS00002661D7	No	No	2.17	2.34083	2.14414	3.23908	2.75673	0.461548	0.981475
URS000019234C	No	No	1.17237	0.385577	1.46377	1.59464	-4.12573	0.461588	0.981475
URS0000057854	No	No	5.63753	4.2959	5.54934	4.51976	1.89945	0.461709	0.981475
snoRNA_cluster_15	No	No	9.37086	7.19778	10.9071	10.8639	1.48443	0.461956	0.981475
URS000026B53A	No	No	1.70569	1.98754	3.4004	5.32877	-2.27032	0.46197	0.981475
URS0000734C43	No	No	1.48499	1.23196	2.04643	2.74632	-3.12751	0.462101	0.981475
URS00004F648E	No	No	1.55331	1.10201	1.81346	1.77764	-3.00657	0.463248	0.981475
piRNA_cluster_634	No	No	2.03349	3.31749	3.02776	4.1024	-2.27	0.463765	0.981475
piRNA_cluster_619	No	No	3.60946	2.1815	4.20349	4.46321	-1.90751	0.464104	0.981475
URS0000118C72	No	No	0.720836	0.294621	0.809982	1.26012	-5.70802	0.464168	0.981475
piRNA_cluster_826	No	No	4.2898	4.98612	6.51355	7.52689	-1.55989	0.464314	0.981475
URS000047099D	No	No	1.17237	1.81398	1.48327	2.60027	-3.00637	0.464405	0.981475
URS00001F1F00	No	No	2.01695	1.98754	2.4498	2.2706	-3.12714	0.464417	0.981475
URS0000455550	No	No	1.18616	0.357441	1.34938	2.73198	3.75625	0.464615	0.981475
URS0000038904	No	No	1.42993	0.357441	3.97589	8.99551	2.75701	0.465025	0.981475
URS0000501B00	No	No	0.742493	0.357441	1.70361	1.87887	-4.70947	0.465222	0.981475
snoRNA_cluster_43	No	No	12.2542	7.22013	15.1778	14.5969	-1.31341	0.465252	0.981475
URS00000C0A90	No	No	0.433999	0.562792	0.959478	1.92533	-5.12644	0.465312	0.981475
URS00006E3C0D	No	No	1.00848	0.743018	1.55782	2.22969	4.07785	0.466103	0.981475
URS00004FB03A	No	No	1.01674	0	1.11016	0.641688	-5.1237	0.466369	0.981475
piRNA_cluster_243	No	No	2.1449	2.14795	3.68965	4.86014	-1.90756	0.466518	0.981475
snoRNA_cluster_129	No	No	3.09586	2.0506	3.57295	6.91117	-2.00708	0.46676	0.981475
URS00019F0581	No	No	4.06698	2.5865	3.83304	2.87976	2.12174	0.466783	0.981475
URS000015EBAB	No	No	2.73179	5.88645	4.47242	6.04073	-1.8552	0.467004	0.981475
URS00002EAAD1	No	No	11.8799	5.93612	12.8447	11.2482	-1.32274	0.467023	0.981475
URS0000516863	No	No	1.36589	1.48604	1.66574	2.96878	-3.12713	0.467941	0.981475
piRNA_cluster_580	No	No	7.03425	7.34528	7.35871	7.14184	-1.53333	0.468315	0.981475
Hsap-411	No	No	2.11065	1.79668	2.84167	2.67226	-2.27012	0.468364	0.981475
URS00003FADDA	No	No	1.01674	0	2.12109	2.16936	-4.12531	0.468468	0.981475
URS000008DF54	No	No	1.36589	2.90321	3.74117	4.83082	-2.27038	0.468806	0.981475
URS000019EFAE	No	No	1.44378	1.31747	3.66926	2.2756	-2.68456	0.469273	0.981475
URS0000046992	No	No	1.00848	1.61907	1.20723	3.02981	-3.27033	0.46931	0.981475
URS0000374EFB	No	No	1.18616	0	1.25884	1.51629	-4.70931	0.469327	0.981475
URS000059655D	No	No	6.98991	8.55798	7.54013	11.4591	-1.36344	0.4694	0.981475
Hsap-574	No	No	0	1.15066	1.73184	1.75967	-4.1261	0.469405	0.981475
URS00005DE28A	No	No	3.55847	2.28756	4.26476	4.4103	-2.00704	0.469584	0.981475
URS00000A3F33	No	No	13.7192	12.7072	15.6456	11.6905	-1.22597	0.469639	0.981475
snoRNA_cluster_38	No	No	1.87918	0.771155	2.15706	3.10749	3.34124	0.469922	0.981475
URS000082F67D	No	No	3.55847	3.10152	3.56081	3.45092	-2.26988	0.470201	0.981475
snoRNA_cluster_16	No	No	2.69026	2.61062	3.45208	6.43036	-2.00716	0.47089	0.981475
URS00003D57C0	No	No	2.34475	1.23196	2.5629	1.91181	-3.12737	0.470913	0.981475
Hsap-196	No	No	8.57959	7.84494	9.15362	15.5206	1.31451	0.47151	0.981475
piRNA_cluster_343	No	No	5.93994	4.49567	6.09513	6.50104	-1.54781	0.47171	0.981475
URS00004A7D68	No	No	1.01674	1.15204	1.26281	2.23191	3.34045	0.471781	0.981475
URS0000375BD4	No	No	8.30309	11.335	9.4306	13.9764	-1.21601	0.471988	0.981475
URS0000476191	No	No	1.17237	1.16415	1.92737	2.22567	-3.12768	0.472548	0.981475
URS0000543DC8	No	No	3.02543	2.25719	3.88802	3.50836	-1.90768	0.472707	0.981475
URS000014D7B3	No	No	10.1674	10.6529	14.6295	8.9953	-1.27036	0.472853	0.981475
URS00001C4DFD	No	No	1.17237	0.60762	1.42163	1.16336	3.75506	0.472911	0.981475
URS00004B544E	No	No	0.776656	0.807386	0.882538	1.43107	-4.7098	0.472953	0.981475
URS0000645305	No	No	1.42993	2.24281	1.78047	4.89945	2.75648	0.473212	0.981475
URS00001922B9	No	No	0.682947	1.17041	1.34143	2.78297	3.34103	0.473445	0.981475
URS00003ACC7B	No	No	0.742493	2.11161	0.973036	1.89481	-4.12762	0.473627	0.981475
URS000005875B	No	No	2.37231	1.07556	3.05221	1.19533	2.75701	0.474334	0.981475
snoRNA_cluster_13	No	No	10.2342	8.58628	12.0872	12.21	1.63637	0.47462	0.981475
URS000082FF94	No	No	4.78063	2.77893	5.91247	3.54025	1.77388	0.474723	0.981475
Hsap-721	No	No	5.77513	4.14332	8.46023	11.4488	-1.4223	0.474941	0.981475
piRNA_cluster_817	No	No	1.48499	1.26467	2.61675	1.8254	2.75709	0.474961	0.981475
URS000036826F	No	No	2.1449	3.89519	2.75262	4.22642	-2.2699	0.47506	0.981475
piRNA_cluster_866	No	No	1.55331	1.4931	2.64058	3.4917	-2.27017	0.475078	0.981475
Hsap-319	No	No	2.26759	2.55349	2.72631	4.19684	2.75679	0.475122	0.981475
URS000053FC62	No	No	2.34475	1.76672	2.55035	2.40881	-3.12718	0.475189	0.981475
Hsap-388	No	No	1.34513	1.28979	1.90071	6.52504	-3.12738	0.475345	0.981475
URS00020D623E	No	No	5.77513	5.24444	5.89036	5.03593	1.63636	0.475721	0.981475
Hsap-193	No	No	1.05533	1.1377	1.73256	2.96864	-3.12706	0.476005	0.981475
URS00004B3770	No	No	0.776656	0	0.968781	2.81628	-3.8548	0.476352	0.981475
URS000016EE51	No	No	6.33195	3.0806	7.16388	7.73489	-1.68527	0.476364	0.981475
piRNA_cluster_225	No	No	5.15977	4.10119	7.07962	5.53195	1.53693	0.477106	0.981475
tRNA_cluster_34	No	No	1.58299	1.51417	1.89642	2.8545	3.34034	0.477375	0.981475
snoRNA_cluster_49	No	No	13.1542	11.868	18.1553	18.7873	1.12185	0.477459	0.981475
URS00000230DD	No	No	1.18616	0	1.76833	1.27615	3.75607	0.477714	0.981475
URS00001FC844	No	No	1.58299	1.59875	2.37881	2.01381	-3.12744	0.477868	0.981475
piRNA_cluster_521	No	No	4.2898	3.19749	5.0104	4.30064	-1.68524	0.477946	0.981475
URS0000090FAD	No	No	1.03195	1.89078	1.64601	3.43057	-3.12734	0.478019	0.981475
snoRNA_cluster_20	No	No	4.74896	5.19962	5.16366	9.48802	-1.68527	0.478022	0.981475
URS0000274C98	No	No	1.13379	2.2754	3.47138	24.3983	1.77383	0.47805	0.981475
URS00002720F7	No	No	1.13379	1.19686	1.27774	1.54671	-4.12757	0.478093	0.981475
URS00000EED1F	No	No	1.87918	1.34606	1.78376	1.68775	-3.12735	0.478808	0.981475
URS0000353F5E	No	No	2.06391	1.37878	2.55231	3.60998	-3.127	0.478872	0.981475
URS000026BAE2	No	No	1.17237	1.1286	1.91983	2.01332	3.34141	0.478964	0.981475
URS000068055D	No	No	0.720836	0	1.03625	4.18746	-4.71152	0.478975	0.981475
piRNA_cluster_128	No	No	0	0.743018	0.892162	1.70003	-5.12647	0.480179	0.981475
URS00003E7B32	No	No	0.939589	0.688397	1.76687	1.79491	-4.1256	0.480279	0.981475
piRNA_cluster_404	No	No	5.19745	5.67234	6.31209	5.85407	-1.68539	0.480424	0.981475
URS00002D5839	No	No	0.939589	1.28979	5.32228	1.89617	-3.12739	0.480509	0.981475
URS000045BD9B	No	No	1.36589	1.67994	2.11362	1.87407	-3.12711	0.480671	0.981475
URS00001C2AD3	No	No	1.55331	0	8.47113	3.69454	2.75714	0.480824	0.981475
URS00002964E2	No	No	2.37231	1.56964	3.56628	3.53975	-2.00703	0.481059	0.981475
piRNA_cluster_299	No	No	2.26759	2.18226	2.34643	2.83937	-2.27002	0.481063	0.981475
URS0002271522	No	No	2.37231	3.89905	2.51555	3.80811	-2.00764	0.481138	0.981475
Hsap-263	No	No	2.16567	1.83023	4.47869	5.53143	-2.26999	0.481179	0.981475
Hsap-198	No	No	1.03195	1.0019	1.42182	1.54485	3.75657	0.481226	0.981475
Hsap-446	No	No	1.736	0.489137	1.91359	1.53158	3.7565	0.481499	0.981475
URS000075162F	No	No	1.70569	1.98754	2.23718	10.1542	2.12125	0.482341	0.981475
piRNA_cluster_222	No	No	1.13379	0.512765	1.28696	0.97377	-4.12564	0.48237	0.981475
URS000020D87D	No	No	2.32997	1.37878	2.53536	2.04621	2.75683	0.482524	0.981475
URS0000755B70	No	No	1.18616	2.57142	2.74253	7.46532	-2.27057	0.482595	0.981475
piRNA_cluster_32	No	No	0	1.16982	0.564436	2.00915	-5.12416	0.482642	0.981475
URS00003C895E	No	No	0.776656	1.25119	1.475	1.13032	-4.12601	0.482781	0.981475
URS000073D16E	No	No	5.43659	3.3255	7.1962	7.51613	-1.49264	0.483024	0.981475
URS00002E83BA	No	No	12.8961	14.1731	11.42	16.1312	1.18892	0.483275	0.981475
URS0000265E1B	No	No	1.13379	0.846577	2.24835	2.51041	-3.12647	0.483279	0.981475
URS0000061F04	No	No	0	0.543039	0.97889	1.22805	-5.70742	0.483475	0.981475
tRNA_cluster_93	No	No	2.01695	1.34545	1.81838	2.23072	2.75605	0.483661	0.981475
URS00006A56A1	No	No	0	1.37193	0.730772	3.36781	-4.12673	0.483667	0.981475
URS00002B8805	No	No	0.433999	1.15066	0.783183	1.96529	-4.12653	0.484114	0.981475
URS0000053C1E	No	No	1.58299	0.357441	4.96679	1.17541	2.75672	0.484331	0.981475
URS00005565DE	No	No	2.11065	2.21166	2.80531	2.89828	2.48431	0.484498	0.981475
piRNA_cluster_247	No	No	12.1362	9.39634	14.1948	11.983	-1.10042	0.485036	0.981475
URS00006D5693	No	No	2.11065	1.69315	3.23666	4.65212	-2.27003	0.485515	0.981475
URS0000026F03	No	No	0	1.48604	0.705573	1.81003	-5.12655	0.48573	0.981475
URS0000426E9A	No	No	1.36589	0	1.47082	1.18952	4.56277	0.485974	0.981475
piRNA_cluster_293	No	No	1.48499	1.15066	1.62679	1.57416	3.34161	0.486148	0.981475
URS00005D50DB	No	No	1.03195	1.19028	1.27153	1.41643	-4.12618	0.487558	0.981475
URS0000DEAC5A	No	No	1.01674	0.965061	1.51319	1.93993	3.75478	0.487678	0.981475
URS000008F2FC	No	No	1.58299	1.05193	2.3822	2.09828	-3.1269	0.488158	0.981475
piRNA_cluster_379	No	No	1.34513	0	1.45579	0.993248	4.34058	0.48928	0.981475
URS0000B7D01E	No	No	1.44167	3.73944	2.714	4.42338	2.12137	0.489468	0.981475
URS0000365432	No	No	1.58299	1.57226	2.33964	3.41836	-2.27014	0.489678	0.981475
URS000050F1D6	No	No	2.01769	2.01994	2.67894	2.67458	-2.27009	0.489781	0.981475
URS0000266094	No	No	1.00848	1.03218	1.26995	1.94372	-4.12537	0.490015	0.981475
URS000016092F	No	No	1.18616	0.489137	1.1642	3.05384	3.7565	0.490032	0.981475
Hsap-675	No	No	1.05533	2.21166	1.5798	3.90637	2.75636	0.490209	0.981475
URS0000A9EC8D	No	No	2.32997	2.22905	3.48321	9.34344	1.89928	0.49049	0.981475
URS000052823B	No	No	1.58299	0.294621	2.1137	0.924664	3.34191	0.490819	0.981475
URS00001DC7C6	No	No	1.44378	1.34545	2.4134	1.83551	-3.12689	0.491127	0.981475
URS0000013E6C	No	No	1.00848	1.87703	0.891355	2.08597	-3.12828	0.491182	0.981475
URS00006DB5BB	No	No	2.03349	1.16982	3.34102	2.53909	-2.2699	0.491292	0.981475
URS0000469813	No	No	9.6524	9.86395	10.5895	12.1301	-1.3228	0.491569	0.981475
URS0000205F95	No	No	7.20836	6.23628	10.1558	10.1935	-1.21586	0.491817	0.981475
URS00002EBB65	No	No	8.20662	10.1905	9.6803	10.1833	1.2531	0.491844	0.981475
URS00000F0597	No	No	2.88334	2.18799	3.80515	3.68814	-1.80077	0.492146	0.981475
URS00003B089F	No	No	1.44167	1.74041	2.14736	2.72731	-3.12828	0.492166	0.981475
piRNA_cluster_461	No	No	0.939589	0	1.12779	0.993637	-5.70635	0.492274	0.981475
URS0000122987	No	No	1.87918	2.15111	2.62617	2.26242	2.75691	0.492783	0.981475
URS000075CD1A	No	No	1.70569	1.83023	2.73724	3.62502	2.75687	0.49298	0.981475
URS0000328B18	No	No	1.44378	1.23196	2.06311	1.93783	2.63588	0.493009	0.981475
Hsap-164	No	No	5.66897	4.58626	6.91614	10.7612	-1.4224	0.493336	0.981475
URS000035055D	No	No	11.0932	7.85444	10.1388	7.20285	1.26206	0.493352	0.981475
URS0000619803	No	No	4.2213	5.93612	4.84462	6.16417	-1.68528	0.493421	0.981475
URS0000487DA8	No	No	0.776656	1.0558	0.922181	1.10051	-4.12579	0.493447	0.981475
URS00002C7877	No	No	0.742493	0	1.28151	1.35301	4.34107	0.493453	0.981475
URS00004DFE56	No	No	2.73179	2.6909	3.08924	3.9065	-2.00713	0.493459	0.981475
URS000010681F	No	No	1.17237	0.846577	1.59433	2.90187	-3.12737	0.494063	0.981475
URS0000266410	No	No	0.939589	0.489137	1.10383	1.30209	-4.12627	0.494094	0.981475
URS000026041B	No	No	0	1.37878	0.542084	3.43487	-4.12759	0.494114	0.981475
URS000003316B	No	No	0	1.07556	1.00479	1.28336	-5.12639	0.494218	0.981475
URS00002A6ADD	No	No	1.13379	0.385577	1.22361	1.20177	-4.70927	0.494777	0.981475
URS000075A673	No	No	0.742493	1.51958	1.17439	2.33489	-3.00639	0.494834	0.981475
URS0000074512	No	No	0.939589	2.82465	2.0514	2.90559	-2.68507	0.495049	0.981475
URS00004A489C	No	No	3.16598	2.24077	4.67032	3.21471	-1.8225	0.495682	0.981475
URS000075A0F8	No	No	0.672565	0.874714	0.995266	1.53517	-4.71044	0.495801	0.981475
snoRNA_cluster_89	No	No	3.88328	1.26467	6.75268	5.31068	1.63654	0.495921	0.981475
piRNA_cluster_215	No	No	2.03349	2.47084	3.41819	2.64702	-2.27001	0.496066	0.981475
URS0000082B31	No	No	0.527663	1.23196	3.25615	4.63361	-3.1281	0.496567	0.981475
URS00000A8777	No	No	1.87918	1.08767	1.873	2.95388	-3.12686	0.496599	0.981475
URS000031012F	No	No	5.86187	9.15025	6.77312	15.9499	-1.20001	0.496708	0.981475
URS00004D11BA	No	No	1.03195	1.41232	2.12469	2.63144	-3.12716	0.496899	0.981475
URS00000243D6	No	No	12.1362	12.1985	14.23	12.5058	1.05151	0.496976	0.981475
URS00001D7815	No	No	2.63831	2.59204	3.98188	3.78576	-2.00709	0.497049	0.981475
URS0000619C77	No	No	1.01674	0.870206	1.54444	3.45296	-3.12799	0.497144	0.981475
URS0000104EF8	No	No	1.18616	0.543039	1.51705	1.73804	-3.26882	0.497305	0.981475
URS000065038B	No	No	1.01674	0.543039	2.3834	4.29745	-3.12702	0.498267	0.981475
URS0000461268	No	No	2.01769	3.75357	1.91275	4.02084	-2.27009	0.498439	0.981475
Hsap-214	No	No	4.45496	3.15172	4.94213	10.4983	-1.6853	0.498618	0.981475
piRNA_cluster_773	No	No	8.30309	7.93165	9.02435	10.7534	-1.17083	0.498642	0.981475
URS000017B5E2	No	No	1.44378	0.928616	2.07653	1.72018	3.34149	0.499688	0.981475
URS00006A00EC	No	No	3.57483	4.35627	6.45307	25.8195	1.63629	0.500012	0.981475
URS000011C589	No	No	0.682947	0.870206	0.868621	1.027	-4.71035	0.500063	0.981475
URS0000717FE4	No	No	1.17237	0.743018	1.94928	3.6357	-3.1271	0.500108	0.981475
URS000050CAC1	No	No	1.87918	0	2.47527	4.54562	3.34197	0.50021	0.981475
piRNA_cluster_244	No	No	0.527663	1.25119	0.602295	1.83984	-4.71173	0.500385	0.981475
URS00001E184E	No	No	2.60399	2.20402	3.2726	4.01126	-1.90752	0.50061	0.981475
Hsap-735	No	No	1.58299	0.874714	2.7268	5.66063	2.75694	0.500675	0.981475
piRNA_cluster_616	No	No	3.60946	1.4931	3.72555	2.88209	-1.82266	0.501003	0.981475
piRNA_cluster_191	No	No	2.32997	1.57226	3.05676	2.16192	-2.26998	0.501171	0.981475
tRNA_cluster_14	No	No	1.03195	2.8076	1.29782	2.75167	2.75587	0.501338	0.981475
URS00003CA9B7	No	No	1.34513	1.1377	1.6689	1.59535	-3.1272	0.502003	0.981475
URS000067870E	No	No	1.42993	0.357441	2.25783	5.83087	2.75612	0.502084	0.981475
URS00002F0ADE	No	No	7.93656	6.66479	8.40851	6.93656	1.40203	0.502394	0.981475
snoRNA_cluster_131	No	No	4.70795	3.55315	5.89306	13.616	-1.6853	0.502716	0.981475
URS0000214D45	No	No	1.70569	0.920233	1.98983	4.2046	2.7565	0.502733	0.981475
URS00005C0D97	No	No	10.0256	3.68294	10.5019	6.92807	-1.36344	0.502904	0.981475
URS00002A2AF2	No	No	3.51712	3.51347	4.21619	4.11798	1.89928	0.503068	0.981475
URS00007D072A	No	No	0.742493	1.04584	0.914487	1.68547	3.75548	0.50334	0.981475
tRNA_cluster_118	No	No	1.17237	1.37193	1.11615	2.91903	-3.12747	0.503425	0.981475
URS00006A1AE9	No	No	0.776656	0.846577	1.33076	2.33399	3.75603	0.503907	0.981475
URS00004475E3	No	No	1.18616	1.1377	1.28074	2.10004	-3.1274	0.504238	0.981475
piRNA_cluster_106	No	No	2.88756	3.22667	3.89632	3.40369	-1.85499	0.504474	0.981475
URS0000692747	No	No	2.69026	1.05193	3.19052	3.37717	2.75696	0.504629	0.981475
URS0002235C02	No	No	1.18616	1.94029	1.37473	3.13548	-3.12751	0.50468	0.981475
URS00004651A6	No	No	3.41138	3.98922	5.32745	4.69008	-1.68534	0.504995	0.981475
Hsap-210	No	No	0.776656	1.17041	1.0686	1.1938	-4.1258	0.505333	0.981475
piRNA_cluster_851	No	No	4.65994	2.09785	4.65392	3.10046	-1.68522	0.505492	0.981475
URS000032B929	No	No	3.47199	2.645	3.95848	6.24981	1.89943	0.50551	0.981475
URS00006F5777	No	No	2.01695	0	2.49038	2.79129	-3.12697	0.505536	0.981475
URS000060F2A2	No	No	0.742493	1.0558	1.26549	3.2774	-3.00736	0.505609	0.981475
URS000049C5AD	No	No	0.672565	0	1.23515	1.45333	-4.71007	0.506242	0.981475
URS00000E9B14	No	No	5.43659	3.53344	7.17025	5.32085	-1.49264	0.506542	0.981475
URS00002AD784	No	No	1.05533	1.0558	1.31268	1.97201	3.34027	0.506896	0.981475
Hsap-569	No	No	0.742493	0.512765	1.14589	1.16283	-4.12627	0.507225	0.981475
URS00002DE756	No	No	1.01674	1.20009	1.29531	1.73435	3.34158	0.507578	0.981475
URS000003186E	No	No	1.55331	1.84348	2.68693	3.74596	-2.26974	0.507607	0.981475
URS0000622422	No	No	7.91494	6.29633	9.19635	15.8787	-1.68576	0.50775	0.981475
URS000011FBCD	No	No	1.58299	0	2.62937	1.4921	4.33998	0.508571	0.981475
URS00006BAB7E	No	No	5.63753	8.63925	7.73323	19.8688	-1.17092	0.50905	0.981475
URS0000126C45	No	No	1.05533	1.37961	1.19964	2.90381	-3.12766	0.509237	0.981475
URS0000278248	No	No	12.2721	11.2564	12.3931	13.5453	-1.15109	0.509721	0.981475
URS0000DF113F	No	No	1.36589	2.23447	1.70683	2.40373	2.75651	0.509994	0.981475
URS000048E4A6	No	No	2.1449	2.50238	2.65289	3.29748	-2.10004	0.510622	0.981475
URS00003034E3	No	No	4.09768	2.24077	6.64619	5.49979	1.89892	0.510633	0.981475
URS00002F07BC	No	No	1.34513	2.33964	2.67907	3.19424	-2.68501	0.510796	0.981475
URS00004B7978	No	No	2.63831	3.6075	3.85143	4.29925	-1.68524	0.510854	0.981475
URS0000232012	No	No	1.18616	1.08767	1.91465	1.66687	-3.12696	0.510881	0.981475
URS00006BA01C	No	No	0.433999	0.743018	0.632774	1.54422	-4.70964	0.511037	0.981475
URS0000634563	No	No	0.776656	1.10583	1.21787	5.24466	2.75645	0.511438	0.981475
Hsap-283	No	No	2.37231	0.512765	2.90508	2.92991	2.75685	0.511618	0.981475
URS00006D5A93	No	No	1.70569	1.15066	2.62894	2.71718	2.75682	0.51174	0.981475
URS0000DE4DF0	No	No	0.682947	1.4931	1.67757	2.08912	-3.12826	0.511974	0.981475
URS0000DC002B	No	No	8.4426	7.01331	9.13502	14.2535	1.31448	0.512359	0.981475
URS000067E1FA	No	No	2.69026	1.78298	3.18601	3.13519	2.12169	0.512371	0.981475
URS00006088C3	No	No	1.13379	0	1.58473	0.920429	-4.12496	0.512649	0.981475
URS0000380B24	No	No	0.742493	0.385577	0.767447	1.44096	-4.71145	0.513097	0.981475
URS000032FFD8	No	No	0.776656	0.965061	1.12565	1.68577	3.75558	0.513191	0.981475
Hsap-220	No	No	2.32997	3.61241	3.24669	7.50465	-1.68526	0.513346	0.981475
snoRNA_cluster_44	No	No	5.43659	6.80632	6.89376	8.73775	-1.36334	0.513446	0.981475
URS0000322663	No	No	1.36589	0.898342	1.49255	1.18088	3.75649	0.513453	0.981475
piRNA_cluster_67	No	No	1.05533	1.07556	1.51702	1.46146	3.34095	0.513473	0.981475
URS0000309B4C	No	No	3.03799	2.52935	2.72335	3.22601	1.89933	0.514002	0.981475
URS000028FF78	No	No	1.42993	2.19351	1.6795	2.29125	2.75594	0.514016	0.981475
URS00006A7FD7	No	No	1.00848	0.357441	4.53053	1.90154	-3.12789	0.514077	0.981475
URS00003822F8	No	No	2.01695	0.94837	2.69643	3.22073	2.75701	0.514576	0.981475
URS00000DC853	No	No	1.42993	1.26467	1.61203	2.21269	2.75666	0.514811	0.981475
URS000043107D	No	No	1.05533	1.20009	1.60603	3.08245	2.7564	0.514946	0.981475
URS00001E81A7	No	No	0	0.489137	1.40869	2.7303	4.34093	0.515364	0.981475
URS00000705A4	No	No	1.18616	1.34545	1.90302	3.21198	2.75669	0.515393	0.981475
URS00006D3050	No	No	1.13379	2.17535	5.70145	23.2612	-1.68521	0.515471	0.981475
URS0000119410	No	No	1.70569	1.07556	1.38336	1.58641	3.34139	0.515943	0.981475
URS00004D6242	No	No	1.55331	1.07556	1.82862	1.9422	-2.68461	0.515976	0.981475
URS0000286475	No	No	0	0	4.10099	3.13164	-4.71119	0.516207	0.981475
URS00000D088C	No	No	1.48499	2.68835	2.84448	3.46773	-2.27002	0.516222	0.981475
URS0000A92750	No	No	1.55331	0.357441	3.36797	2.21212	-3.1265	0.516233	0.981475
Hsap-792	No	No	0.939589	0.489137	1.10702	2.44012	3.34142	0.516284	0.981475
Hsap-609	No	No	0	1.25792	0.954202	1.58321	-4.12747	0.516347	0.981475
URS00005615DB	No	No	0.939589	2.75354	1.85225	3.55126	-2.27016	0.516539	0.981475
piRNA_cluster_776	No	No	13.6455	7.03134	15.0564	12.7494	-1.03903	0.516594	0.981475
piRNA_cluster_853	No	No	10.8284	9.07877	14.5009	12.0392	-1.1879	0.516958	0.981475
URS00004D4D80	No	No	1.48499	2.6909	1.4676	2.25031	-2.68561	0.517287	0.981475
URS0000169E28	No	No	1.13379	1.0019	1.20478	1.88228	-3.12704	0.517471	0.981475
URS00005B3112	No	No	1.05533	0.357441	1.29381	1.97551	3.75461	0.517909	0.981475
URS000056E9FA	No	No	0	0.512765	1.36736	1.70088	-4.70881	0.518439	0.981475
URS00002DB397	No	No	1.44167	1.03218	1.91424	1.98712	-2.68479	0.518462	0.981475
URS000033AC68	No	No	1.18616	1.08767	2.00642	1.66918	-3.127	0.518498	0.981475
URS000009F4AC	No	No	1.03195	0	1.36736	0.766766	3.75476	0.518748	0.981475
URS0000196DBB	No	No	7.37799	7.48566	8.75057	13.1166	1.31438	0.519077	0.981475
URS00008FD2A7	No	No	0	1.84348	1.15548	2.60716	-4.12644	0.519096	0.981475
URS00004206E2	No	No	3.55847	3.22667	4.61804	3.60797	1.63635	0.519259	0.981475
URS000018AAFF	No	No	0	0.928616	0.752398	1.27967	-4.7096	0.519299	0.981475
URS0002244902	No	No	3.55847	3.71123	4.83764	3.54282	1.8993	0.519393	0.981475
URS000014C9A6	No	No	0.867998	1.10583	1.46671	1.38762	3.34116	0.519399	0.981475
URS00000CC483	No	No	0.527663	0.385577	0.674784	1.31185	-5.12313	0.519717	0.981475
URS00002CA4C1	No	No	1.13379	1.45955	1.36512	2.71875	2.75668	0.519911	0.981475
URS00001A0F24	No	No	1.01674	1.11795	1.45804	1.80828	-3.12741	0.52013	0.981475
URS0000483CB9	No	No	1.55331	0	1.66642	0.90327	4.56323	0.5202	0.981475
Hsap-165	No	No	3.05023	1.41232	4.34174	4.86496	-1.68515	0.52021	0.981475
URS000028E84B	No	No	4.2898	4.20984	5.88046	5.95886	-1.42236	0.520243	0.981475
URS0000475B53	No	No	8.57959	9.45515	10.2887	10.1144	-1.10044	0.520308	0.981475
snoRNA_cluster_45	No	No	5.04238	4.40164	5.83636	7.45579	1.48442	0.520419	0.981475
URS00007E2E03	No	No	0.682947	0.652062	0.591753	2.1541	-4.1274	0.5205	0.981475
URS0000506EE6	No	No	0.776656	1.0019	1.21524	1.21482	-4.12534	0.520561	0.981475
Hsap-421	No	No	0.721891	1.0558	0.93144	3.91211	-3.12729	0.520561	0.981475
URS00003D864A	No	No	0	0.512765	1.5768	9.78577	-3.12793	0.520663	0.981475
URS00004801A9	No	No	0.742493	0	1.46358	1.45711	-4.12703	0.520691	0.981475
URS0000490BB5	No	No	1.18616	0	2.99769	12.5729	2.75612	0.520925	0.981475
URS00001531E6	No	No	4.70795	5.83821	6.07766	6.73114	1.42995	0.521207	0.981475
snoRNA_cluster_142	No	No	9.56126	6.651	25.4582	23.1656	1.05149	0.521363	0.981475
URS00000CC27D	No	No	11.8799	12.3322	14.7762	14.7342	-1.10043	0.521984	0.981475
URS0000462872	No	No	5.05324	4.05509	5.50077	4.28617	-1.49262	0.522943	0.981475
URS00004C2E2A	No	No	7.20836	7.01891	10.5251	9.02255	-1.21581	0.523042	0.981475
Hsap-737	No	No	1.36589	0.489137	1.97632	4.47503	2.75683	0.523096	0.981475
URS0000425033	No	No	1.48499	1.3225	1.5459	2.22833	-3.12719	0.523176	0.981475
URS00006E1B53	No	No	2.26759	0.846577	2.02725	2.65522	-3.12655	0.523671	0.981475
URS00003C1775	No	No	2.73179	3.69562	3.32171	5.15378	-1.68522	0.523708	0.981475
URS0000035B0A	No	No	1.17237	1.73317	1.56482	3.19448	2.75656	0.52402	0.981475
snoRNA_cluster_59	No	No	2.96997	2.17535	4.72321	7.7723	1.63632	0.524076	0.981475
snoRNA_cluster_149	No	No	4.70795	3.71446	6.83517	8.74333	-1.42229	0.524112	0.981475
URS00002303C7	No	No	2.69026	4.32495	2.78055	5.1695	-1.68535	0.524175	0.981475
Hsap-145	No	No	2.73179	2.62414	2.79363	11.8743	-1.68539	0.52426	0.981475
URS000032DFF5	No	No	0.939589	0.385577	1.1535	1.2931	4.33837	0.524356	0.981475
URS00004411D5	No	No	0.672565	0	0.982116	3.67946	-4.12604	0.524421	0.981475
URS000036D40A	No	No	1.55331	0.294621	1.46048	1.16669	3.34143	0.524457	0.981475
piRNA_cluster_854	No	No	4.69794	5.58641	5.1291	5.50933	-1.57847	0.52461	0.981475
URS000009CE06	No	No	0.776656	1.1286	1.08436	1.16686	3.34006	0.524875	0.981475
URS00004D1885	No	No	0	0.743018	2.8622	14.2347	-3.12804	0.525031	0.981475
URS00005527BF	No	No	2.01695	1.51958	2.50222	2.83043	-2.26992	0.525518	0.981475
URS0000150181	No	No	2.73179	1.18253	3.3179	3.91854	2.12178	0.525671	0.981475
URS00003A1E86	No	No	0.776656	0	1.59253	1.4344	3.75692	0.525849	0.981475
URS00007501FD	No	No	1.55331	1.37193	1.798	2.40929	-2.26981	0.525958	0.981475
URS00006A42E5	No	No	1.03195	1.03218	1.4723	1.67428	-3.12673	0.526169	0.981475
piRNA_cluster_649	No	No	1.87918	1.51958	2.18981	2.67097	-2.27026	0.526357	0.981475
URS000006AAF6	No	No	3.51712	1.26467	3.53275	3.43019	-2.26973	0.526449	0.981475
URS0000434695	No	No	3.36282	4.25618	3.85037	3.70508	-1.68529	0.526643	0.981475
URS000029616E	No	No	0.720836	2.04809	1.06983	2.99471	-2.68492	0.526649	0.981475
URS0000744456	No	No	7.11721	7.389	8.46635	8.11944	-1.27035	0.52684	0.981475
URS00002BE3C7	No	No	3.05023	1.6769	4.09998	3.16465	-2.00698	0.527211	0.981475
URS0000267E7E	No	No	2.01695	0.874714	2.03732	1.91964	2.75707	0.52733	0.981475
URS0000106EFD	No	No	1.48499	0.357441	1.80729	1.73597	-3.12719	0.527538	0.981475
piRNA_cluster_141	No	No	1.13379	1.16415	1.74726	1.18566	-3.12679	0.528177	0.981475
URS00007B99D2	No	No	0	1.63315	0.940586	2.23249	3.75405	0.528325	0.981475
URS000027EF6A	No	No	2.04884	1.46176	2.15592	3.11766	-2.2699	0.528529	0.981475
URS000054C501	No	No	1.03195	0.993198	1.14667	1.36269	3.34092	0.528543	0.981475
URS0000423597	No	No	0	0	8.84484	2.62381	-4.12697	0.529222	0.981475
URS00001E88CE	No	No	0.742493	0	1.04429	1.51237	-4.70975	0.529236	0.981475
URS0000362944	No	No	1.03195	1.73317	1.57709	1.55681	-3.12682	0.529308	0.981475
URS00004396C3	No	No	3.36282	4.22321	3.82818	4.78489	-1.68528	0.529329	0.981475
URS00004DE567	No	No	5.43659	3.31749	6.3552	3.46774	1.48437	0.529516	0.981475
URS0000585507	No	No	6.82277	5.22807	10.9867	32.1571	1.31458	0.529559	0.981475
piRNA_cluster_216	No	No	3.10663	2.33964	3.84375	3.22689	-2.00699	0.529575	0.981475
URS0000541B7C	No	No	0.939589	1.17041	1.43511	1.40483	-2.68455	0.52978	0.981475
URS0000473108	No	No	1.05533	0	1.36852	0.842057	-4.1245	0.52979	0.981475
URS00002EAF05	No	No	0.527663	0.385577	1.71729	9.58142	-3.12709	0.529815	0.981475
URS000011CE90	No	No	0.867998	1.05193	1.18321	1.69514	-4.12515	0.52982	0.981475
tRNA_cluster_59	No	No	6.80277	12.8103	18.5516	58.553	-1.27044	0.529979	0.981475
URS0000200B2F	No	No	0.721891	1.23196	1.9419	4.9007	-3.12804	0.530015	0.981475
URS000075ADDA	No	No	1.17237	1.87703	1.6701	2.5865	-2.2702	0.530045	0.981475
URS000071C9C1	No	No	6.21325	8.06223	6.7401	9.03239	-1.27039	0.530302	0.981475
URS0000071FF4	No	No	1.55331	0.94837	1.55671	4.25421	-3.12804	0.53033	0.981475
URS0000430ADA	No	No	1.18616	0.898342	1.36288	1.22661	-3.00629	0.530468	0.981475
URS0000DCC92F	No	No	2.04884	3.00972	2.94333	2.80032	-2.00763	0.530542	0.981475
URS00000403CB	No	No	1.17237	1.11795	1.36161	1.75012	-3.12706	0.530801	0.981475
URS00003BF57D	No	No	4.06698	2.33964	5.49972	4.43669	-1.42231	0.531189	0.981475
URS0000C8E9CE	No	No	2.26759	5.89689	5.94061	64.9657	1.75693	0.531216	0.981475
URS00004415F6	No	No	0	1.13228	0.917369	1.36601	-4.71149	0.53125	0.981475
Hsap-523	No	No	0.776656	1.26467	1.08206	3.23152	-3.12809	0.531255	0.981475
piRNA_cluster_381	No	No	1.48499	3.29778	2.34814	3.39736	-2.00722	0.531318	0.981475
URS00002FF747	No	No	1.00848	0.512765	1.18368	0.764016	4.5621	0.531345	0.981475
piRNA_cluster_33	No	No	1.36589	0	2.1205	1.93452	-3.12684	0.531464	0.981475
piRNA_cluster_816	No	No	0	2.11161	1.08224	4.49062	-3.12833	0.531884	0.981475
URS000009F3BE	No	No	0.682947	0.562792	0.803611	1.03848	-4.70991	0.531896	0.981475
piRNA_cluster_120	No	No	0.742493	0.357441	1.43204	0.784507	4.0775	0.531994	0.981475
URS000028D4FF	No	No	10.0095	8.89562	12.5158	17.0098	-0.965507	0.53207	0.981475
URS00000EC161	No	No	0.742493	0	1.44859	2.73747	-4.12692	0.532362	0.981475
URS00002206D8	No	No	0.682947	0.543039	1.13746	1.69948	4.34052	0.532537	0.981475
URS00004FB75A	No	No	2.81877	1.94964	3.79913	2.90907	-2.00714	0.532565	0.981475
Hsap-091	No	No	8.52846	6.34596	9.94996	17.9484	1.12188	0.532577	0.981475
URS00003FC386	No	No	0	0	0.564752	3.17818	-5.1226	0.532618	0.981475
URS0000251743	No	No	0	0	0.988149	2.57848	-4.70823	0.532824	0.981475
URS00003560F8	No	No	1.00848	1.03218	0.955489	2.6086	-3.127	0.53319	0.981475
piRNA_cluster_104	No	No	1.13379	1.25119	1.21626	1.91031	-3.00645	0.533202	0.981475
piRNA_cluster_252	No	No	0.721891	0.688397	1.15888	1.60293	-4.12716	0.533288	0.981475
URS000027DD9B	No	No	3.69364	2.98208	3.40659	5.11855	-1.68522	0.533376	0.981475
URS00004EA030	No	No	0.742493	1.25119	1.0557	1.17936	-4.12508	0.533414	0.981475
URS00005B9FD8	No	No	7.21891	8.19289	9.20834	9.6001	-1.13289	0.533448	0.981475
URS0000596670	No	No	2.69026	3.53344	5.10898	3.55972	-1.68529	0.533549	0.981475
URS000034BEDC	No	No	0.742493	0.870206	1.04224	1.7583	-4.12723	0.533617	0.981475
URS000029360B	No	No	3.55847	3.79402	8.51119	5.03301	-1.68572	0.533642	0.981475
URS0000500DB7	No	No	1.13379	1.0558	1.40927	2.15343	2.75656	0.533809	0.981475
URS0000476341	No	No	0.867998	0	1.09313	1.0912	-5.12209	0.533847	0.981475
[truncated: 13,534 more rows]

## Sheet: B_Correlations
Variables		Filtering criteria		Coefficient			p-value			adjusted p-value
Covariate	miRNA	Coherent	Tests with p < 0.05	All	VSL	LF	All	VSL	LF	All	VSL	LF
Ni	piR-36318	Yes	3	0.542861	0.645455	0.559692	0.00504729	0.0319628	0.0374127	0.431543	0.972096	0.704245
Cr	piR-44184	Yes	2	0.441378	0.2	0.609449	0.0271929	0.555445	0.0206812	0.727393	0.972096	0.704245
Histone (%)	piR-34752	Yes	2	-0.601967	-0.429457	-0.741496	0.000432764	0.125407	0.00101064	0.0740027	0.972096	0.154628
PRM (%)	piR-34752	Yes	2	0.601967	0.429457	0.741496	0.000432764	0.125407	0.00101064	0.0740027	0.972096	0.154628
BMI	piR-52394	Yes	1	-0.319163	-0.578515	-0.0380135	0.0855894	0.0383305	0.884832	0.727393	0.972096	0.969388
Cu	piR-36318	Yes	1	0.05	0.1	0.564835	0.812386	0.769875	0.0353302	0.970113	0.972096	0.704245
EMSA (mean)	piR-34752	Yes	1	-0.373481	-0.388913	-0.185704	0.0420577	0.169334	0.491084	0.727393	0.972096	0.902007
Fe	piR-36318	Yes	1	0.385385	0.372727	0.621978	0.0571048	0.258926	0.0175503	0.727393	0.972096	0.704245
Histone (%)	piR-39175	Yes	1	-0.405421	-0.311081	-0.476995	0.0262393	0.278991	0.061732	0.727393	0.972096	0.704245
Histone (%)	piR-41909	Yes	1	-0.391465	-0.377152	-0.444303	0.0324161	0.183737	0.0846771	0.727393	0.972096	0.704245
Histone (%)	piR-55530	Yes	1	-0.39193	-0.454234	-0.352174	0.0321928	0.102759	0.180974	0.727393	0.972096	0.704245
K	piR-44184	Yes	1	-0.495865	-0.572727	-0.231023	0.0117083	0.0655431	0.426813	0.700511	0.972096	0.894548
Mg	piR-44184	Yes	1	-0.491248	-0.4	-0.325633	0.0126401	0.222868	0.255905	0.700511	0.972096	0.767715
Mo	piR-52394	Yes	1	-0.279737	-0.162089	-0.570314	0.175641	0.633965	0.0332074	0.790387	0.972096	0.704245
PRM (%)	piR-39175	Yes	1	0.405421	0.311081	0.476995	0.0262393	0.278991	0.061732	0.727393	0.972096	0.704245
PRM (%)	piR-41909	Yes	1	0.391465	0.377152	0.444303	0.0324161	0.183737	0.0846771	0.727393	0.972096	0.704245
PRM (%)	piR-55530	Yes	1	0.39193	0.454234	0.352174	0.0321928	0.102759	0.180974	0.727393	0.972096	0.704245
Round cells / ml	piR-40790	Yes	1	0.392428	0.336291	0.365513	0.0319552	0.239752	0.163865	0.727393	0.972096	0.704245
Semen Volume (ml)	piR-44184	Yes	1	0.215747	0.0221987	0.58303	0.252196	0.939957	0.017768	0.83557	0.990826	0.704245
Zn	piR-44184	Yes	1	-0.546644	-0.518182	-0.336634	0.00469204	0.102492	0.239243	0.431543	0.972096	0.726499
Ag	piR-36318	Yes	0	-0.15992	-0.300677	-0.0914798	0.445108	0.36895	0.755781	0.967359	0.972096	0.940118
Ag	piR-44184	Yes	0	-0.201247	-0.335756	-0.135834	0.334726	0.312754	0.643354	0.880396	0.972096	0.903057
Ag	piR-52394	Yes	0	0.0727724	0.0100226	0.158011	0.729574	0.976668	0.589536	0.970113	0.993758	0.902254
As	piR-36318	Yes	0	0.385517	0.468279	0.222157	0.0570122	0.146313	0.445254	0.727393	0.972096	0.894548
As	piR-40790	Yes	0	-0.039399	-0.0867182	-0.272543	0.851675	0.799863	0.345834	0.970113	0.972096	0.848252
As	piR-44184	Yes	0	0.0741379	0.184999	0.103062	0.724691	0.586046	0.725884	0.970113	0.972096	0.933198
As	piR-52394	Yes	0	-0.210552	-0.450935	-0.141997	0.312378	0.163912	0.628219	0.83557	0.972096	0.902254
As	piR-55182	Yes	0	-0.14997	-0.0578122	-0.295445	0.474285	0.865925	0.305119	0.967359	0.972891	0.847664
As	piR-55530	Yes	0	0.0283842	-0.0231249	-0.075579	0.892863	0.946194	0.79734	0.970113	0.990826	0.966019
Ba	piR-34752	Yes	0	-0.110063	-0.053936	-0.094803	0.600462	0.874851	0.747168	0.970113	0.972891	0.933198
Ba	piR-39175	Yes	0	-0.241588	-0.121356	-0.272176	0.244654	0.722259	0.346508	0.83557	0.972096	0.848252
Ba	piR-44184	Yes	0	-0.346148	-0.20226	-0.412852	0.0900769	0.550892	0.142343	0.727393	0.972096	0.704245
BMI	piR-36318	Yes	0	0.344536	0.407715	0.318823	0.0622569	0.166695	0.212296	0.727393	0.972096	0.713873
BMI	piR-44184	Yes	0	0.190741	0.407715	0.035561	0.312664	0.166695	0.89222	0.83557	0.972096	0.969388
BMI	piR-55182	Yes	0	-0.228133	-0.201103	-0.282036	0.225318	0.510018	0.272753	0.83557	0.972096	0.794881
Ca	piR-36318	Yes	0	0.321538	0.2	0.459341	0.117036	0.555445	0.0984684	0.727393	0.972096	0.704245
Ca	piR-40790	Yes	0	0.0876923	0.0636364	0.0197802	0.676811	0.852539	0.946489	0.970113	0.972891	0.981782
Ca	piR-44184	Yes	0	-0.265385	-0.0727273	-0.371429	0.199798	0.831716	0.191021	0.83557	0.972891	0.704245
Ca	piR-52394	Yes	0	-0.140769	-0.209091	-0.243956	0.502115	0.537221	0.400625	0.967359	0.972096	0.894548
Ca	piR-55182	Yes	0	0.0153846	-0.0545455	-0.0153846	0.941815	0.873447	0.95837	0.970183	0.972891	0.984358
Co	piR-40790	Yes	0	0.139898	0.178997	0.186548	0.50479	0.598465	0.523106	0.967359	0.972096	0.902007
Co	piR-44184	Yes	0	-0.318657	-0.400111	-0.516829	0.120541	0.222728	0.058439	0.727393	0.972096	0.704245
Co	piR-55182	Yes	0	0.387634	0.357994	0.406735	0.0555473	0.2797	0.148946	0.727393	0.972096	0.704245
Co	piR-55530	Yes	0	0.0888936	0.0737046	0.0152908	0.672623	0.829483	0.958623	0.970113	0.972891	0.984358
Cr	piR-36318	Yes	0	0.21524	0.3	0.173098	0.301474	0.370083	0.553995	0.83557	0.972096	0.902007
Cr	piR-40790	Yes	0	0.109663	0.3	0.122611	0.601793	0.370083	0.676256	0.970113	0.972096	0.919708
Cu	piR-44184	Yes	0	-0.00692308	-0.0181818	-0.2	0.973799	0.957685	0.493004	0.981972	0.993485	0.902007
EMSA (mean)	piR-39175	Yes	0	-0.28487	-0.340021	-0.243736	0.127057	0.23425	0.362988	0.727393	0.972096	0.881542
EMSA (mean)	piR-40790	Yes	0	-0.017158	-0.240015	-0.230195	0.928294	0.408515	0.391061	0.970113	0.972096	0.894548
EMSA (mean)	piR-52394	Yes	0	-0.193909	-0.242237	-0.0116065	0.304542	0.404056	0.965972	0.83557	0.972096	0.985291
EMSA (mean)	piR-55182	Yes	0	-0.0235041	-0.16001	-0.0986551	0.901882	0.584774	0.716233	0.970113	0.972096	0.933198
EMSA (mean)	piR-55530	Yes	0	-0.232691	-0.240015	-0.11413	0.215933	0.408515	0.67385	0.83557	0.972096	0.919708
Fe	piR-34752	Yes	0	-0.00538462	0.0272727	0.0021978	0.97962	0.936558	0.994051	0.981972	0.990826	0.994051
Fe	piR-39175	Yes	0	-0.0215385	-0.109091	-0.032967	0.918606	0.749509	0.910919	0.970113	0.972096	0.974619
Fe	piR-40790	Yes	0	0.0476923	0.145455	0.0989011	0.820905	0.669579	0.736585	0.970113	0.972096	0.933198
Fe	piR-41909	Yes	0	-0.0192308	-0.00909091	-0.0549451	0.927302	0.978836	0.852008	0.970113	0.993758	0.966019
Fe	piR-44184	Yes	0	0.368462	0.3	0.151648	0.0699303	0.370083	0.604791	0.727393	0.972096	0.902254
Fe	piR-52394	Yes	0	-0.241538	-0.290909	-0.169231	0.244754	0.385457	0.563017	0.83557	0.972096	0.902007
Fe	piR-55530	Yes	0	0.02	0.0272727	0.107692	0.924403	0.936558	0.714031	0.970113	0.990826	0.933198
Histone (%)	piR-40790	Yes	0	-0.255394	-0.36614	-0.200605	0.173158	0.197914	0.4563	0.7896	0.972096	0.894548
Histone (%)	piR-52394	Yes	0	-0.337037	-0.220234	-0.335828	0.0685628	0.449303	0.20349	0.727393	0.972096	0.708894
Immotility (%)	piR-34752	Yes	0	0.11665	0.044699	0.162705	0.5393	0.8794	0.547134	0.970113	0.972891	0.902007
Immotility (%)	piR-39175	Yes	0	0.089349	0.0648136	0.0641863	0.63869	0.82577	0.813308	0.970113	0.972891	0.966019
Immotility (%)	piR-40790	Yes	0	0.0507665	0.0201146	0.00895622	0.789919	0.945586	0.973739	0.970113	0.990826	0.986636
Immotility (%)	piR-41909	Yes	0	0.0196297	-0.0402291	-0.0388103	0.917997	0.891392	0.886526	0.970113	0.979648	0.969388
Immotility (%)	piR-44184	Yes	0	-0.122968	-0.263724	-0.0746352	0.517395	0.362272	0.783542	0.970113	0.972096	0.962907
Immotility (%)	piR-52394	Yes	0	0.126578	0.205615	0.11046	0.505076	0.480682	0.683825	0.967359	0.972096	0.925887
Immotility (%)	piR-55182	Yes	0	0.26737	0.178796	0.414972	0.153184	0.540814	0.109978	0.759258	0.972096	0.704245
Immotility (%)	piR-55530	Yes	0	-0.0629504	-0.147507	-0.0283614	0.741044	0.614803	0.916961	0.970113	0.972096	0.975188
K	piR-39175	Yes	0	-0.146567	-0.172727	-0.0550055	0.484487	0.611542	0.851846	0.967359	0.972096	0.966019
K	piR-40790	Yes	0	-0.225043	-0.536364	-0.0726073	0.279449	0.0889534	0.805166	0.83557	0.972096	0.966019
K	piR-41909	Yes	0	-0.216965	-0.3	-0.171617	0.297523	0.370083	0.557442	0.83557	0.972096	0.902007
Li	piR-52394	Yes	0	0.0849208	0	NA	0.68651	1	NA	0.970113	1	NA
Mg	piR-41909	Yes	0	-0.0900173	-0.127273	-0.0550055	0.668713	0.709215	0.851846	0.970113	0.972096	0.966019
Mn	piR-36318	Yes	0	0.355342	0.0636364	0.528636	0.0813066	0.852539	0.0519585	0.727393	0.972891	0.704245
Mn	piR-41909	Yes	0	-0.214052	-0.218182	-0.222468	0.304215	0.519248	0.444601	0.83557	0.972096	0.894548
Mn	piR-52394	Yes	0	-0.213282	-0.118182	-0.303965	0.305999	0.729285	0.290712	0.83557	0.972096	0.823685
Mo	piR-36318	Yes	0	0.225094	0.133485	0.237044	0.279337	0.695594	0.414515	0.83557	0.972096	0.894548
Mo	piR-40790	Yes	0	-0.361293	-0.381385	-0.406026	0.0759846	0.247141	0.149725	0.727393	0.972096	0.704245
Mo	piR-41909	Yes	0	-0.257717	-0.314643	-0.382556	0.21359	0.345994	0.177024	0.83557	0.972096	0.704245
Mo	piR-55530	Yes	0	-0.314398	-0.314643	-0.457659	0.125862	0.345994	0.0998668	0.727393	0.972096	0.704245
Na	piR-36318	Yes	0	0.03	0.209091	0.0197802	0.886802	0.537221	0.946489	0.970113	0.972096	0.981782
Na	piR-44184	Yes	0	-0.0930769	-0.254545	-0.230769	0.658112	0.450037	0.427336	0.970113	0.972096	0.894548
Na	piR-55530	Yes	0	0.155385	0.0727273	0.142857	0.458287	0.831716	0.626117	0.967359	0.972891	0.902254
Ni	piR-40790	Yes	0	0.129731	0.409091	0.101149	0.536532	0.211545	0.730798	0.970113	0.972096	0.933198
Ni	piR-41909	Yes	0	0.0725874	0.118182	0.0202298	0.730236	0.729285	0.945275	0.970113	0.972096	0.981782
Ni	piR-52394	Yes	0	-0.366798	-0.436364	-0.213537	0.0713011	0.179665	0.463552	0.727393	0.972096	0.894548
Ni	piR-55530	Yes	0	0.206951	0.154545	0.415835	0.320914	0.650034	0.139193	0.850796	0.972096	0.704245
Nonprogressive motility (%)	piR-39175	Yes	0	0.0603929	0.00898072	0.13718	0.751229	0.975692	0.612425	0.970113	0.993758	0.902254
Nonprogressive motility (%)	piR-44184	Yes	0	0.210572	0.249215	0.178796	0.264028	0.390222	0.507624	0.83557	0.972096	0.902007
Nonprogressive motility (%)	piR-52394	Yes	0	0.145356	0.110014	0.169548	0.443436	0.70811	0.530168	0.967359	0.972096	0.902007
Nonprogressive motility (%)	piR-55530	Yes	0	0.303802	0.0763361	0.450073	0.102653	0.795349	0.0802406	0.727393	0.972096	0.704245
Oxidative DNA damage	piR-36318	Yes	0	0.214829	0.169084	0.0683162	0.254269	0.563361	0.801512	0.83557	0.972096	0.966019
Oxidative DNA damage	piR-55182	Yes	0	-0.0630476	-0.169084	-0.0575294	0.740658	0.563361	0.8324	0.970113	0.972096	0.966019
PRM1 / PRM2 ratio	piR-34752	Yes	0	-0.275928	-0.0365301	-0.374038	0.181843	0.915083	0.187678	0.807666	0.989776	0.704245
PRM1 / PRM2 ratio	piR-36318	Yes	0	0.217048	0.296807	0.129813	0.297333	0.375447	0.658264	0.83557	0.972096	0.919708
PRM1 / PRM2 ratio	piR-39175	Yes	0	-0.214739	-0.018265	-0.387239	0.302627	0.957492	0.171338	0.83557	0.993485	0.704245
PRM1 / PRM2 ratio	piR-52394	Yes	0	-0.296325	-0.369867	-0.451045	0.150347	0.262888	0.105502	0.759258	0.972096	0.704245
PRM (%)	piR-40790	Yes	0	0.255394	0.36614	0.200605	0.173158	0.197914	0.4563	0.7896	0.972096	0.894548
PRM (%)	piR-52394	Yes	0	0.337037	0.220234	0.335828	0.0685628	0.449303	0.20349	0.727393	0.972096	0.708894
Progressive motility (%)	piR-34752	Yes	0	-0.19389	-0.0783123	-0.324428	0.304592	0.790157	0.22022	0.83557	0.972096	0.718416
Progressive motility (%)	piR-39175	Yes	0	-0.149302	-0.102925	-0.218766	0.431024	0.726237	0.415639	0.967359	0.972096	0.894548
Progressive motility (%)	piR-52394	Yes	0	-0.151554	-0.208087	-0.261923	0.424026	0.475305	0.327107	0.967359	0.972096	0.847664
Progressive motility (%)	piR-55182	Yes	0	-0.245684	-0.0894998	-0.439019	0.190653	0.760925	0.0888922	0.821892	0.972096	0.704245
Rapid progressive motility (%)	piR-44184	Yes	0	0.0483027	0.107006	0.039168	0.799904	0.715783	0.885487	0.970113	0.972096	0.969388
Rapid progressive motility (%)	piR-52394	Yes	0	-0.0811848	-0.122943	-0.26815	0.669759	0.675422	0.315311	0.970113	0.972096	0.847664
Round cells / ml	piR-34752	Yes	0	0.0579065	0.119472	0.262344	0.76117	0.68415	0.326302	0.970113	0.972096	0.847664
Round cells / ml	piR-36318	Yes	0	0.201559	0.0221244	0.193073	0.285482	0.940157	0.473725	0.83557	0.990826	0.894548
Round cells / ml	piR-39175	Yes	0	0.092205	0.316379	0.0884306	0.627958	0.270449	0.744676	0.970113	0.972096	0.933198
Round cells / ml	piR-41909	Yes	0	0.192428	0.165933	0.259396	0.308323	0.57076	0.331965	0.83557	0.972096	0.847664
Round cells / ml	piR-44184	Yes	0	-0.0238307	0.305316	0.0353722	0.900525	0.288465	0.896526	0.970113	0.972096	0.969388
Round cells / ml	piR-52394	Yes	0	0.0240535	0.0862851	0.0427414	0.8996	0.769296	0.875112	0.970113	0.972096	0.969388
Round cells / ml	piR-55530	Yes	0	0.236748	0.188057	0.393516	0.207805	0.519688	0.131555	0.83557	0.972096	0.704245
Sb	piR-36318	Yes	0	0.321498	0.40452	0.309609	0.117085	0.217195	0.281392	0.727393	0.972096	0.804729
Sb	piR-40790	Yes	0	-0.124649	-0.013484	-0.172005	0.552741	0.968613	0.556538	0.970113	0.993485	0.902007
Sb	piR-41909	Yes	0	-0.130098	-0.188776	-0.172005	0.53537	0.578281	0.556538	0.970113	0.972096	0.902007
Sb	piR-44184	Yes	0	0.367134	0.013484	0.447214	0.0710225	0.968613	0.108864	0.727393	0.993485	0.704245
Sb	piR-52394	Yes	0	-0.363047	-0.391036	-0.378412	0.0744672	0.234375	0.182157	0.727393	0.972096	0.704245
Sb	piR-55182	Yes	0	-0.269731	-0.283164	-0.240807	0.192256	0.398803	0.406922	0.821892	0.972096	0.894548
Se	piR-36318	Yes	0	0.0792308	0.0909091	0.367033	0.706571	0.790373	0.196739	0.970113	0.972096	0.70826
Se	piR-44184	Yes	0	-0.0707692	-0.0545455	-0.384615	0.736756	0.873447	0.174509	0.970113	0.972891	0.704245
Semen Volume (ml)	piR-34752	Yes	0	0.335458	0.0532768	0.417715	0.0699515	0.856458	0.107411	0.727393	0.972891	0.704245
Semen Volume (ml)	piR-36318	Yes	0	-0.237411	-0.357399	-0.224356	0.206498	0.209649	0.403519	0.83557	0.972096	0.894548
Semen Volume (ml)	piR-39175	Yes	0	0.334118	0.0133192	0.466424	0.0711472	0.963955	0.0685804	0.727393	0.993485	0.704245
Semen Volume (ml)	piR-52394	Yes	0	0.255948	0.16205	0.432475	0.172195	0.579931	0.0943174	0.7896	0.972096	0.704245
Semen Volume (ml)	piR-55182	Yes	0	-0.337691	-0.239746	-0.473804	0.0679935	0.409057	0.0637437	0.727393	0.972096	0.704245
Slow progressive motility (%)	piR-34752	Yes	0	-0.328123	-0.237659	-0.458466	0.0766903	0.413269	0.0740898	0.727393	0.972096	0.704245
Slow progressive motility (%)	piR-39175	Yes	0	-0.206249	-0.212762	-0.204451	0.274183	0.465215	0.447528	0.83557	0.972096	0.894548
Slow progressive motility (%)	piR-40790	Yes	0	-0.135137	-0.0271611	-0.179669	0.476466	0.926564	0.50552	0.967359	0.990826	0.902007
Slow progressive motility (%)	piR-41909	Yes	0	-0.142454	-0.0203708	-0.162631	0.45269	0.944894	0.547317	0.967359	0.990826	0.902007
Slow progressive motility (%)	piR-52394	Yes	0	-0.213337	-0.267084	-0.196707	0.257661	0.35596	0.465279	0.83557	0.972096	0.894548
Slow progressive motility (%)	piR-55182	Yes	0	-0.223627	-0.0950638	-0.350045	0.234862	0.746494	0.183809	0.83557	0.972096	0.704245
Sperm concentration	piR-55182	Yes	0	-0.201203	-0.145215	-0.293078	0.286351	0.620371	0.270621	0.83557	0.972096	0.794881
Sr	piR-34752	Yes	0	-0.24774	-0.318182	-0.16044	0.232475	0.340298	0.583753	0.83557	0.972096	0.902254
Sr	piR-39175	Yes	0	-0.325447	-0.163636	-0.349451	0.112401	0.630685	0.22069	0.727393	0.972096	0.718416
Sr	piR-41909	Yes	0	-0.138488	-0.190909	-0.0725275	0.509136	0.573913	0.805376	0.967359	0.972096	0.966019
Sr	piR-44184	Yes	0	-0.248509	-0.509091	-0.279121	0.230981	0.109737	0.333845	0.83557	0.972096	0.847664
Total motility (%)	piR-34752	Yes	0	-0.110257	-0.044699	-0.142975	0.561905	0.8794	0.597336	0.970113	0.972891	0.902254
Total motility (%)	piR-39175	Yes	0	-0.0807197	-0.0648136	-0.0342544	0.671546	0.82577	0.89978	0.970113	0.972891	0.969482
Total motility (%)	piR-40790	Yes	0	-0.0509571	-0.0201146	-0.00297864	0.789148	0.945586	0.991265	0.970113	0.990826	0.994051
Total motility (%)	piR-41909	Yes	0	-0.0164596	0.0402291	0.0536156	0.931206	0.891392	0.843666	0.970113	0.979648	0.966019
Total motility (%)	piR-44184	Yes	0	0.120178	0.263724	0.0819127	0.527015	0.362272	0.762973	0.970113	0.972096	0.945221
Total motility (%)	piR-52394	Yes	0	-0.127393	-0.205615	-0.101274	0.502315	0.480682	0.709002	0.967359	0.972096	0.933198
Total motility (%)	piR-55182	Yes	0	-0.269667	-0.178796	-0.415521	0.149551	0.540814	0.109461	0.759258	0.972096	0.704245
Total motility (%)	piR-55530	Yes	0	0.0678677	0.147507	0.0521263	0.721584	0.614803	0.847961	0.970113	0.972096	0.966019
Zn	piR-40790	Yes	0	-0.171187	-0.354545	-0.220022	0.413255	0.284693	0.449752	0.967359	0.972096	0.894548
Zn	piR-41909	Yes	0	-0.22889	-0.0909091	-0.378438	0.271092	0.790373	0.182124	0.83557	0.972096	0.704245
Zn	piR-55182	Yes	0	-0.0257742	-0.136364	-0.0572058	0.902667	0.689309	0.845984	0.970113	0.972096	0.966019
Zn	piR-55530	Yes	0	-0.150029	-0.218182	-0.149615	0.474111	0.519248	0.609698	0.967359	0.972096	0.902254
Cd	piR-55182	No	2	-0.406941	-0.660716	NA	0.0435004	0.0268863	NA	0.727393	0.972096	NA
Sperm concentration	piR-36318	No	2	0.442514	-0.173817	0.655376	0.0143379	0.552323	0.00585172	0.700511	0.972096	0.596875
Ba	piR-36318	No	1	0.256997	-0.26968	0.553527	0.214917	0.422572	0.0400264	0.83557	0.972096	0.704245
BMI	piR-41909	No	1	-0.273537	-0.663914	0.0613121	0.143571	0.0133389	0.815171	0.759258	0.972096	0.966019
Oxidative DNA damage	piR-55530	No	1	-0.222301	-0.534208	0.129441	0.237721	0.0490883	0.632804	0.83557	0.972096	0.902254
PRM1 / PRM2 ratio	piR-55530	No	1	-0.306331	0.136988	-0.642465	0.136405	0.687949	0.0132218	0.75243	0.972096	0.704245
Rapid progressive motility (%)	piR-55182	No	1	-0.190716	0.0751321	-0.512197	0.312728	0.798516	0.0425189	0.83557	0.972096	0.704245
Sperm concentration	piR-52394	No	1	-0.222371	0.0968097	-0.57732	0.23757	0.741981	0.0191954	0.83557	0.972096	0.704245
Zn	piR-34752	No	1	-0.174264	0.2	-0.545655	0.40478	0.555445	0.0435563	0.967359	0.972096	0.704245
Zn	piR-52394	No	1	-0.028467	0.290909	-0.605061	0.892553	0.385457	0.0218719	0.970113	0.972096	0.704245
Ag	piR-34752	No	0	-0.0862488	-0.260587	0.0221769	0.681856	0.438975	0.940016	0.970113	0.972096	0.981782
Ag	piR-39175	No	0	-0.0166209	-0.355801	0.149694	0.937148	0.282869	0.609507	0.970113	0.972096	0.902254
Ag	piR-40790	No	0	-0.143748	-0.536208	0.216225	0.493018	0.0890641	0.457807	0.967359	0.972096	0.894548
Ag	piR-41909	No	0	-0.0853504	-0.245553	0.00277211	0.685003	0.466738	0.992496	0.970113	0.972096	0.994051
Ag	piR-55182	No	0	0.044472	-0.435982	0.410273	0.832825	0.180089	0.145102	0.970113	0.972096	0.704245
Ag	piR-55530	No	0	-0.106913	-0.491106	0.135834	0.610992	0.12503	0.643354	0.970113	0.972096	0.903057
As	piR-34752	No	0	-0.0177931	0.196561	-0.178641	0.932725	0.562403	0.541171	0.970113	0.972096	0.902007
As	piR-39175	No	0	-0.0249951	0.0693746	-0.125965	0.905596	0.839385	0.667857	0.970113	0.972891	0.919708
As	piR-41909	No	0	-0.0211823	-0.150312	0.0137416	0.919947	0.659113	0.962813	0.970113	0.972096	0.985291
Ba	piR-40790	No	0	-0.13978	-0.579812	0.143734	0.505154	0.0615263	0.623979	0.967359	0.972096	0.902254
Ba	piR-41909	No	0	-0.130425	-0.418004	0.0397561	0.534336	0.200782	0.892662	0.970113	0.972096	0.969388
Ba	piR-52394	No	0	-0.0748429	0.06742	-0.211013	0.722174	0.843862	0.468977	0.970113	0.972891	0.894548
Ba	piR-55182	No	0	0.081997	-0.13484	0.241595	0.696794	0.692633	0.405343	0.970113	0.972096	0.894548
Ba	piR-55530	No	0	-0.127123	-0.579812	0.217129	0.544822	0.0615263	0.455882	0.970113	0.972096	0.894548
BMI	piR-34752	No	0	-0.0603161	-0.402205	0.213366	0.751536	0.173061	0.410932	0.970113	0.972096	0.894548
BMI	piR-39175	No	0	-0.16203	-0.462812	0.0907419	0.392309	0.111259	0.729075	0.958355	0.972096	0.933198
BMI	piR-40790	No	0	-0.0429557	-0.190083	0.0380135	0.82168	0.533934	0.884832	0.970113	0.972096	0.969388
BMI	piR-55530	No	0	-0.0462942	-0.338844	0.229307	0.808068	0.25741	0.375982	0.970113	0.972096	0.894548
Ca	piR-34752	No	0	-0.125385	0.1	-0.450549	0.55038	0.769875	0.105933	0.970113	0.972096	0.704245
Ca	piR-39175	No	0	-0.103846	0.0818182	-0.340659	0.621315	0.81099	0.233316	0.970113	0.972891	0.726499
Ca	piR-41909	No	0	-0.0330769	0.0727273	-0.138462	0.875276	0.831716	0.636885	0.970113	0.972891	0.902254
Ca	piR-55530	No	0	0.0261538	0.190909	-0.103297	0.90124	0.573913	0.725282	0.970113	0.972096	0.933198
Cd	piR-34752	No	0	-0.116035	-0.26968	NA	0.580712	0.422572	NA	0.970113	0.972096	NA
Cd	piR-36318	No	0	-0.194482	-0.188776	NA	0.351562	0.578281	NA	0.890625	0.972096	NA
Cd	piR-39175	No	0	-0.215728	-0.3371	NA	0.300354	0.310699	NA	0.83557	0.972096	NA
Cd	piR-40790	No	0	-0.323592	-0.431488	NA	0.114584	0.185135	NA	0.727393	0.972096	NA
Cd	piR-41909	No	0	-0.225534	-0.377552	NA	0.278375	0.25232	NA	0.83557	0.972096	NA
Cd	piR-44184	No	0	0.0555662	0.053936	NA	0.791926	0.874851	NA	0.970113	0.972891	NA
Cd	piR-52394	No	0	-0.0359546	-0.040452	NA	0.864519	0.905999	NA	0.970113	0.98594	NA
Cd	piR-55530	No	0	-0.199385	-0.350584	NA	0.339312	0.290489	NA	0.880396	0.972096	NA
Co	piR-34752	No	0	-0.164672	0.0947631	-0.418968	0.431517	0.781668	0.135937	0.967359	0.972096	0.704245
Co	piR-36318	No	0	0.106381	-0.0947631	0.425084	0.612777	0.781668	0.129727	0.970113	0.972096	0.704245
Co	piR-39175	No	0	-0.0505188	0.252702	-0.388386	0.810474	0.453438	0.169963	0.970113	0.972096	0.704245
Co	piR-41909	No	0	0.123382	0.178997	-0.0642214	0.556814	0.598465	0.82734	0.970113	0.972096	0.966019
Co	piR-52394	No	0	0.102495	0.284289	-0.143734	0.625887	0.39685	0.623979	0.970113	0.972096	0.902254
Cr	piR-34752	No	0	0.0722008	-0.5	0.439958	0.731621	0.117307	0.115432	0.970113	0.972096	0.704245
Cr	piR-39175	No	0	0.219327	-0.1	0.439958	0.292164	0.769875	0.115432	0.83557	0.972096	0.704245
Cr	piR-41909	No	0	0.0415495	0	0.0757304	0.843674	1	0.796942	0.970113	1	0.966019
Cr	piR-52394	No	0	-0.109663	-0.2	0.00721242	0.601793	0.555445	0.980477	0.970113	0.972096	0.990185
Cr	piR-55182	No	0	-0.0483609	0.1	-0.165886	0.818434	0.769875	0.570871	0.970113	0.972096	0.902254
Cr	piR-55530	No	0	0.175053	0	0.338984	0.402624	1	0.235772	0.967359	1	0.726499
Cu	piR-34752	No	0	0.0384615	0.381818	-0.441758	0.855167	0.24656	0.113778	0.970113	0.972096	0.704245
Cu	piR-39175	No	0	-0.0615385	0.0909091	-0.38022	0.770121	0.790373	0.179906	0.970113	0.972096	0.704245
Cu	piR-40790	No	0	0.0830769	0.281818	-0.0153846	0.692989	0.401145	0.95837	0.970113	0.972096	0.984358
Cu	piR-41909	No	0	0.139231	0.272727	-0.0989011	0.506845	0.417141	0.736585	0.967359	0.972096	0.933198
Cu	piR-52394	No	0	0.0992308	0.0909091	-0.243956	0.636984	0.790373	0.400625	0.970113	0.972096	0.894548
Cu	piR-55182	No	0	-0.0346154	0.145455	-0.142857	0.869523	0.669579	0.626117	0.970113	0.972096	0.902254
Cu	piR-55530	No	0	0.0915385	0.354545	-0.235165	0.663435	0.284693	0.418334	0.970113	0.972096	0.894548
EMSA (mean)	piR-36318	No	0	0.201666	0.16001	-0.199245	0.285223	0.584774	0.459424	0.83557	0.972096	0.894548
EMSA (mean)	piR-41909	No	0	-0.119166	-0.355578	0.0619012	0.530524	0.212147	0.819851	0.970113	0.972096	0.966019
EMSA (mean)	piR-44184	No	0	-0.346921	0.0355578	-0.156687	0.0603494	0.903947	0.562246	0.727393	0.98594	0.902007
Fe	piR-55182	No	0	-0.154615	0.0545455	-0.345055	0.460543	0.873447	0.226949	0.967359	0.972891	0.726499
Histone (%)	piR-36318	No	0	0.127232	0.0578115	-0.0906438	0.50286	0.844371	0.738491	0.967359	0.972891	0.933198
Histone (%)	piR-44184	No	0	-0.306101	0.200964	-0.478481	0.0999485	0.490878	0.0608112	0.727393	0.972096	0.704245
Histone (%)	piR-55182	No	0	0.016282	-0.173435	0.138195	0.931947	0.553212	0.609772	0.970113	0.972096	0.902254
Immotility (%)	piR-36318	No	0	-0.271431	0.149742	-0.468709	0.146802	0.609392	0.0670552	0.759258	0.972096	0.704245
K	piR-34752	No	0	0.0596269	-0.0909091	0.215622	0.777083	0.790373	0.459093	0.970113	0.972096	0.894548
K	piR-36318	No	0	0.0630891	-0.327273	0.39824	0.764487	0.325895	0.15845	0.970113	0.972096	0.704245
K	piR-52394	No	0	-0.017311	0.209091	-0.479648	0.934544	0.537221	0.0826354	0.970113	0.972096	0.704245
K	piR-55182	No	0	-0.0892479	-0.336364	0.0682069	0.671389	0.311824	0.816786	0.970113	0.972096	0.966019
K	piR-55530	No	0	-0.0950183	-0.472727	0.279428	0.651418	0.141999	0.333291	0.970113	0.972096	0.847664
Li	piR-34752	No	0	0.226455	0.4	NA	0.276362	0.222868	NA	0.83557	0.972096	NA
Li	piR-36318	No	0	0.169842	0.4	NA	0.41699	0.222868	NA	0.967359	0.972096	NA
Li	piR-39175	No	0	0.198148	0.3	NA	0.342376	0.370083	NA	0.880396	0.972096	NA
Li	piR-40790	No	0	0.311376	0.4	NA	0.12974	0.222868	NA	0.727393	0.972096	NA
Li	piR-41909	No	0	0.311376	0.4	NA	0.12974	0.222868	NA	0.727393	0.972096	NA
Li	piR-44184	No	0	-0.0566139	-0.3	NA	0.788089	0.370083	NA	0.970113	0.972096	NA
Li	piR-55182	No	0	0.283069	0.4	NA	0.170337	0.222868	NA	0.7896	0.972096	NA
Li	piR-55530	No	0	0.311376	0.4	NA	0.12974	0.222868	NA	0.727393	0.972096	NA
Mg	piR-34752	No	0	-0.107713	0.218182	-0.341034	0.60831	0.519248	0.232769	0.970113	0.972096	0.726499
Mg	piR-36318	No	0	0.0900173	-0.4	0.371837	0.668713	0.222868	0.190494	0.970113	0.972096	0.704245
Mg	piR-39175	No	0	-0.146567	0.154545	-0.292629	0.484487	0.650034	0.309969	0.967359	0.972096	0.847664
Mg	piR-40790	No	0	-0.0588575	-0.372727	0.123212	0.779889	0.258926	0.674747	0.970113	0.972096	0.919708
Mg	piR-52394	No	0	-0.00500096	0.309091	-0.272827	0.981072	0.355028	0.34531	0.981972	0.972096	0.848252
Mg	piR-55182	No	0	0.0777073	-0.136364	0.176018	0.711976	0.689309	0.547224	0.970113	0.972096	0.902007
Mg	piR-55530	No	0	-0.112329	-0.227273	0.0110011	0.592934	0.501536	0.970226	0.970113	0.972096	0.986342
Mn	piR-34752	No	0	-0.0723773	-0.172727	0.0991192	0.730989	0.611542	0.736023	0.970113	0.972096	0.933198
Mn	piR-39175	No	0	-0.053898	0.0454545	-0.0616742	0.798044	0.894427	0.8341	0.970113	0.979751	0.966019
Mn	piR-40790	No	0	-0.0388836	-0.163636	0.125551	0.853595	0.630685	0.668892	0.970113	0.972096	0.919708
Mn	piR-44184	No	0	-0.118191	-0.154545	0.0506609	0.573655	0.650034	0.863444	0.970113	0.972096	0.969388
Mn	piR-55182	No	0	0.0631377	-0.0545455	0.171807	0.76431	0.873447	0.557001	0.970113	0.972891	0.902007
Mn	piR-55530	No	0	-0.0935515	-0.245455	0.123348	0.656473	0.466922	0.674407	0.970113	0.972096	0.919708
Mo	piR-34752	No	0	-0.0305835	0.133485	-0.0962258	0.884614	0.695594	0.743489	0.970113	0.972096	0.933198
Mo	piR-39175	No	0	-0.099906	0.0953463	-0.274596	0.634682	0.780352	0.342067	0.970113	0.972096	0.848252
Mo	piR-44184	No	0	-0.0689148	-0.181158	0.0633682	0.743424	0.593982	0.829603	0.970113	0.972096	0.966019
Mo	piR-55182	No	0	-0.190433	0.0286039	-0.391944	0.361873	0.933468	0.165745	0.899342	0.990826	0.704245
Na	piR-34752	No	0	0.164615	-0.0363636	0.287912	0.431677	0.915468	0.318193	0.967359	0.989776	0.847664
Na	piR-39175	No	0	-0.0576923	-0.3	0.0197802	0.784145	0.370083	0.946489	0.970113	0.972096	0.981782
Na	piR-40790	No	0	0.0546154	0.136364	-0.103297	0.795412	0.689309	0.725282	0.970113	0.972096	0.933198
Na	piR-41909	No	0	-0.0238462	0.181818	-0.230769	0.909918	0.592615	0.427336	0.970113	0.972096	0.894548
Na	piR-52394	No	0	-0.0130769	0	-0.151648	0.950531	1	0.604791	0.973299	1	0.902254
Na	piR-55182	No	0	0.244615	-0.0181818	0.375824	0.23861	0.957685	0.18541	0.83557	0.993485	0.704245
Ni	piR-34752	No	0	0.0725874	-0.181818	0.294456	0.730236	0.592615	0.306818	0.970113	0.972096	0.847664
Ni	piR-39175	No	0	0.00540545	-0.1	0.0247253	0.979542	0.769875	0.933136	0.981972	0.972096	0.981782
Ni	piR-44184	No	0	0.34981	0.209091	-0.0292209	0.0865029	0.537221	0.921011	0.727393	0.972096	0.975188
Ni	piR-55182	No	0	-0.0332049	0.2	-0.209042	0.874798	0.555445	0.473237	0.970113	0.972096	0.894548
Nonprogressive motility (%)	piR-34752	No	0	0.139845	-0.0112259	0.234285	0.461092	0.969618	0.382462	0.967359	0.993485	0.894548
Nonprogressive motility (%)	piR-36318	No	0	0.144667	-0.159408	0.340638	0.445623	0.586207	0.196686	0.967359	0.972096	0.70826
Nonprogressive motility (%)	piR-40790	No	0	0.128134	-0.112259	0.334472	0.499811	0.702399	0.205435	0.967359	0.972096	0.708894
Nonprogressive motility (%)	piR-41909	No	0	0.228483	0	0.380713	0.224588	1	0.145731	0.83557	1	0.704245
Nonprogressive motility (%)	piR-55182	No	0	0.00436299	-0.206557	0.0277442	0.981745	0.478632	0.918762	0.981972	0.972096	0.975188
Oxidative DNA damage	piR-34752	No	0	-0.305431	-0.455792	0.0449448	0.100731	0.101436	0.868725	0.727393	0.972096	0.969388
Oxidative DNA damage	piR-39175	No	0	-0.208291	-0.367574	0.0593272	0.269355	0.196029	0.827234	0.83557	0.972096	0.966019
Oxidative DNA damage	piR-40790	No	0	0.0289552	-0.370025	0.152812	0.879276	0.192835	0.572072	0.970113	0.972096	0.902254
Oxidative DNA damage	piR-41909	No	0	-0.0126095	-0.276906	0.215735	0.947272	0.337855	0.422288	0.972874	0.972096	0.894548
Oxidative DNA damage	piR-44184	No	0	-0.352133	-0.281807	0.0952831	0.0563408	0.329018	0.725577	0.727393	0.972096	0.933198
Oxidative DNA damage	piR-52394	No	0	-0.0789263	-0.183787	0.147419	0.678452	0.529383	0.585867	0.970113	0.972096	0.902254
PRM1 / PRM2 ratio	piR-40790	No	0	-0.092361	0.251144	-0.40044	0.660587	0.456321	0.155952	0.970113	0.972096	0.704245
PRM1 / PRM2 ratio	piR-41909	No	0	-0.0419473	0.191783	-0.385039	0.842196	0.572128	0.173995	0.970113	0.972096	0.704245
PRM1 / PRM2 ratio	piR-44184	No	0	0.0596498	0.305939	-0.0814082	0.776999	0.360211	0.78204	0.970113	0.972096	0.962907
PRM1 / PRM2 ratio	piR-55182	No	0	0.0685011	0.123289	-0.0352035	0.744914	0.71799	0.904899	0.970113	0.972096	0.971576
Pb	piR-34752	No	0	-0.141535	-0.2	NA	0.499769	0.555445	NA	0.967359	0.972096	NA
Pb	piR-36318	No	0	0.113228	0.2	NA	0.589961	0.555445	NA	0.970113	0.972096	NA
Pb	piR-39175	No	0	-0.141535	-0.3	NA	0.499769	0.370083	NA	0.967359	0.972096	NA
Pb	piR-40790	No	0	-0.339683	-0.5	NA	0.0966568	0.117307	NA	0.727393	0.972096	NA
Pb	piR-41909	No	0	-0.311376	-0.5	NA	0.12974	0.117307	NA	0.727393	0.972096	NA
Pb	piR-44184	No	0	0.254762	0.3	NA	0.219072	0.370083	NA	0.83557	0.972096	NA
Pb	piR-52394	No	0	-0.339683	-0.5	NA	0.0966568	0.117307	NA	0.727393	0.972096	NA
Pb	piR-55182	No	0	-0.169842	-0.2	NA	0.41699	0.555445	NA	0.967359	0.972096	NA
Pb	piR-55530	No	0	-0.339683	-0.5	NA	0.0966568	0.117307	NA	0.727393	0.972096	NA
PRM (%)	piR-36318	No	0	-0.127232	-0.0578115	0.0906438	0.50286	0.844371	0.738491	0.967359	0.972891	0.933198
PRM (%)	piR-44184	No	0	0.306101	-0.200964	0.478481	0.0999485	0.490878	0.0608112	0.727393	0.972096	0.704245
PRM (%)	piR-55182	No	0	-0.016282	0.173435	-0.138195	0.931947	0.553212	0.609772	0.970113	0.972096	0.902254
Progressive motility (%)	piR-36318	No	0	0.260997	-0.118587	0.497059	0.163597	0.686379	0.0501334	0.7896	0.972096	0.704245
Progressive motility (%)	piR-40790	No	0	-0.0727367	0.0648873	-0.168167	0.702481	0.825574	0.533573	0.970113	0.972891	0.902007
Progressive motility (%)	piR-41909	No	0	-0.0880497	0.0760748	-0.18156	0.643596	0.796036	0.500974	0.970113	0.972096	0.902007
Progressive motility (%)	piR-44184	No	0	0.00562978	0.109637	-0.0505988	0.976445	0.709069	0.85237	0.981972	0.972096	0.966019
Progressive motility (%)	piR-55530	No	0	0.0182405	0.18795	-0.138403	0.923783	0.519931	0.609229	0.970113	0.972096	0.902254
Rapid progressive motility (%)	piR-34752	No	0	-0.0426334	0.177585	-0.198853	0.822997	0.543605	0.460325	0.970113	0.972096	0.894548
Rapid progressive motility (%)	piR-36318	No	0	0.268046	-0.0887924	0.476042	0.152108	0.762765	0.0623278	0.759258	0.972096	0.704245
Rapid progressive motility (%)	piR-39175	No	0	-0.00430869	0.141157	-0.141607	0.981972	0.630274	0.600883	0.981972	0.972096	0.902254
Rapid progressive motility (%)	piR-40790	No	0	0.0396853	0.273208	-0.159685	0.835064	0.344611	0.554696	0.970113	0.972096	0.902007
Rapid progressive motility (%)	piR-41909	No	0	0.014967	0.25044	-0.156672	0.937431	0.387818	0.562286	0.970113	0.972096	0.902007
Rapid progressive motility (%)	piR-55530	No	0	0.122458	0.412088	-0.129556	0.519147	0.143156	0.632501	0.970113	0.972096	0.902254
Round cells / ml	piR-55182	No	0	0.178174	0.221244	-0.0442153	0.346194	0.447175	0.870839	0.883569	0.972096	0.969388
Sb	piR-34752	No	0	-0.0442741	-0.310132	0.172005	0.833559	0.353325	0.556538	0.970113	0.972096	0.902007
Sb	piR-39175	No	0	-0.0756065	-0.458456	0.172005	0.71945	0.156127	0.556538	0.970113	0.972096	0.902007
Sb	piR-55530	No	0	0.0211153	-0.094388	0.103203	0.9202	0.782514	0.725522	0.970113	0.972096	0.933198
Se	piR-34752	No	0	-0.00615385	0.327273	-0.336264	0.97671	0.325895	0.239792	0.981972	0.972096	0.726499
Se	piR-39175	No	0	-0.0853846	0.163636	-0.432967	0.684883	0.630685	0.12201	0.970113	0.972096	0.704245
Se	piR-40790	No	0	-0.0161538	0.318182	-0.221978	0.938911	0.340298	0.44563	0.970113	0.972096	0.894548
Se	piR-41909	No	0	0.0407692	0.281818	-0.318681	0.846575	0.401145	0.266785	0.970113	0.972096	0.792584
Se	piR-52394	No	0	0.0376923	0.163636	-0.336264	0.858035	0.630685	0.239792	0.970113	0.972096	0.726499
Se	piR-55182	No	0	-0.121538	0.145455	-0.358242	0.562769	0.669579	0.208498	0.970113	0.972096	0.708894
Se	piR-55530	No	0	0.0646154	0.336364	-0.178022	0.758952	0.311824	0.542597	0.970113	0.972096	0.902007
Semen Volume (ml)	piR-40790	No	0	0.0214407	-0.153171	0.191883	0.91046	0.601126	0.476508	0.970113	0.972096	0.894548
Semen Volume (ml)	piR-41909	No	0	0.0951431	-0.153171	0.394099	0.616995	0.601126	0.130933	0.970113	0.972096	0.704245
Semen Volume (ml)	piR-55530	No	0	0.0942497	-0.0577165	0.261256	0.62032	0.844624	0.328385	0.970113	0.972891	0.847664
Slow progressive motility (%)	piR-36318	No	0	0.245578	-0.0860101	0.447624	0.19085	0.770013	0.082103	0.821892	0.972096	0.704245
Slow progressive motility (%)	piR-44184	No	0	0.0182926	0.0882735	-0.035624	0.923566	0.764115	0.895793	0.970113	0.972096	0.969388
Slow progressive motility (%)	piR-55530	No	0	-0.0514479	0.058849	-0.128556	0.787163	0.84161	0.635151	0.970113	0.972891	0.902254
Sperm concentration	piR-34752	No	0	-0.0860072	0.213421	-0.262151	0.651339	0.4638	0.326672	0.970113	0.972096	0.847664
Sperm concentration	piR-39175	No	0	-0.168004	0.235424	-0.375553	0.37485	0.417807	0.151727	0.922293	0.972096	0.704245
Sperm concentration	piR-40790	No	0	-0.127451	0.147415	-0.257732	0.502118	0.615026	0.335187	0.967359	0.972096	0.847664
Sperm concentration	piR-41909	No	0	-0.206551	0.149615	-0.462445	0.273465	0.609698	0.0712962	0.83557	0.972096	0.704245
Sperm concentration	piR-44184	No	0	-0.0550357	0.0858086	-0.326952	0.772694	0.770539	0.216443	0.970113	0.972096	0.718416
Sperm concentration	piR-55530	No	0	0.064394	0.310231	-0.12813	0.735314	0.280376	0.636283	0.970113	0.972096	0.902254
Sr	piR-36318	No	0	0.192345	-0.0636364	0.476923	0.356983	0.852539	0.0846484	0.897708	0.972891	0.704245
Sr	piR-40790	No	0	-0.163878	-0.263636	0.257143	0.433772	0.433441	0.374812	0.967359	0.972096	0.894548
Sr	piR-52394	No	0	-0.104636	0.1	-0.217582	0.618651	0.769875	0.454919	0.970113	0.972096	0.894548
Sr	piR-55182	No	0	0.0411618	-0.181818	0.358242	0.845115	0.592615	0.208498	0.970113	0.972096	0.708894
Sr	piR-55530	No	0	-0.190037	-0.4	0.0505495	0.362893	0.222868	0.863742	0.899342	0.972096	0.969388
Tl	piR-34752	No	0	-0.141535	-0.2	NA	0.499769	0.555445	NA	0.967359	0.972096	NA
Tl	piR-36318	No	0	0.113228	0.2	NA	0.589961	0.555445	NA	0.970113	0.972096	NA
Tl	piR-39175	No	0	-0.141535	-0.3	NA	0.499769	0.370083	NA	0.967359	0.972096	NA
Tl	piR-40790	No	0	-0.339683	-0.5	NA	0.0966568	0.117307	NA	0.727393	0.972096	NA
Tl	piR-41909	No	0	-0.311376	-0.5	NA	0.12974	0.117307	NA	0.727393	0.972096	NA
Tl	piR-44184	No	0	0.254762	0.3	NA	0.219072	0.370083	NA	0.83557	0.972096	NA
Tl	piR-52394	No	0	-0.339683	-0.5	NA	0.0966568	0.117307	NA	0.727393	0.972096	NA
Tl	piR-55182	No	0	-0.169842	-0.2	NA	0.41699	0.555445	NA	0.967359	0.972096	NA
Tl	piR-55530	No	0	-0.339683	-0.5	NA	0.0966568	0.117307	NA	0.727393	0.972096	NA
Total motility (%)	piR-36318	No	0	0.271696	-0.149742	0.466158	0.146393	0.609392	0.0687595	0.759258	0.972096	0.704245
V	piR-34752	No	0	0.113228	NA	0.172005	0.589961	NA	0.556538	0.970113	NA	0.902007
V	piR-36318	No	0	0.283069	NA	0.309609	0.170337	NA	0.281392	0.7896	NA	0.804729
V	piR-39175	No	0	0.113228	NA	0.172005	0.589961	NA	0.556538	0.970113	NA	0.902007
V	piR-40790	No	0	-0.113228	NA	-0.172005	0.589961	NA	0.556538	0.970113	NA	0.902007
V	piR-41909	No	0	-0.113228	NA	-0.172005	0.589961	NA	0.556538	0.970113	NA	0.902007
V	piR-44184	No	0	0.311376	NA	0.447214	0.12974	NA	0.108864	0.727393	NA	0.704245
V	piR-52394	No	0	-0.198148	NA	-0.378412	0.342376	NA	0.182157	0.880396	NA	0.704245
V	piR-55182	No	0	-0.141535	NA	-0.240807	0.499769	NA	0.406922	0.967359	NA	0.894548
V	piR-55530	No	0	0.113228	NA	0.103203	0.589961	NA	0.725522	0.970113	NA	0.933198
Zn	piR-36318	No	0	0.110791	-0.354545	0.378438	0.598041	0.284693	0.182124	0.970113	0.972096	0.704245
Zn	piR-39175	No	0	-0.233122	0.118182	-0.508251	0.262087	0.729285	0.063499	0.83557	0.972096	0.704245
Al	piR-34752	NA	NA	NA	NA	NA	NA	NA	NA	NA	NA	NA
Al	piR-36318	NA	NA	NA	NA	NA	NA	NA	NA	NA	NA	NA
Al	piR-39175	NA	NA	NA	NA	NA	NA	NA	NA	NA	NA	NA
Al	piR-40790	NA	NA	NA	NA	NA	NA	NA	NA	NA	NA	NA
Al	piR-41909	NA	NA	NA	NA	NA	NA	NA	NA	NA	NA	NA
Al	piR-44184	NA	NA	NA	NA	NA	NA	NA	NA	NA	NA	NA
Al	piR-52394	NA	NA	NA	NA	NA	NA	NA	NA	NA	NA	NA
Al	piR-55182	NA	NA	NA	NA	NA	NA	NA	NA	NA	NA	NA
Al	piR-55530	NA	NA	NA	NA	NA	NA	NA	NA	NA	NA	NA
B	piR-34752	NA	NA	NA	NA	NA	NA	NA	NA	NA	NA	NA
B	piR-36318	NA	NA	NA	NA	NA	NA	NA	NA	NA	NA	NA
B	piR-39175	NA	NA	NA	NA	NA	NA	NA	NA	NA	NA	NA
B	piR-40790	NA	NA	NA	NA	NA	NA	NA	NA	NA	NA	NA
B	piR-41909	NA	NA	NA	NA	NA	NA	NA	NA	NA	NA	NA
B	piR-44184	NA	NA	NA	NA	NA	NA	NA	NA	NA	NA	NA
B	piR-52394	NA	NA	NA	NA	NA	NA	NA	NA	NA	NA	NA
B	piR-55182	NA	NA	NA	NA	NA	NA	NA	NA	NA	NA	NA
B	piR-55530	NA	NA	NA	NA	NA	NA	NA	NA	NA	NA	NA
Be	piR-34752	NA	NA	NA	NA	NA	NA	NA	NA	NA	NA	NA
Be	piR-36318	NA	NA	NA	NA	NA	NA	NA	NA	NA	NA	NA
Be	piR-39175	NA	NA	NA	NA	NA	NA	NA	NA	NA	NA	NA
Be	piR-40790	NA	NA	NA	NA	NA	NA	NA	NA	NA	NA	NA
Be	piR-41909	NA	NA	NA	NA	NA	NA	NA	NA	NA	NA	NA
Be	piR-44184	NA	NA	NA	NA	NA	NA	NA	NA	NA	NA	NA
Be	piR-52394	NA	NA	NA	NA	NA	NA	NA	NA	NA	NA	NA
Be	piR-55182	NA	NA	NA	NA	NA	NA	NA	NA	NA	NA	NA
Be	piR-55530	NA	NA	NA	NA	NA	NA	NA	NA	NA	NA	NA
Hg	piR-34752	NA	NA	NA	NA	NA	NA	NA	NA	NA	NA	NA
Hg	piR-36318	NA	NA	NA	NA	NA	NA	NA	NA	NA	NA	NA
Hg	piR-39175	NA	NA	NA	NA	NA	NA	NA	NA	NA	NA	NA
Hg	piR-40790	NA	NA	NA	NA	NA	NA	NA	NA	NA	NA	NA
Hg	piR-41909	NA	NA	NA	NA	NA	NA	NA	NA	NA	NA	NA
Hg	piR-44184	NA	NA	NA	NA	NA	NA	NA	NA	NA	NA	NA
Hg	piR-52394	NA	NA	NA	NA	NA	NA	NA	NA	NA	NA	NA
Hg	piR-55182	NA	NA	NA	NA	NA	NA	NA	NA	NA	NA	NA
Hg	piR-55530	NA	NA	NA	NA	NA	NA	NA	NA	NA	NA	NA
Sn	piR-34752	NA	NA	NA	NA	NA	NA	NA	NA	NA	NA	NA
Sn	piR-36318	NA	NA	NA	NA	NA	NA	NA	NA	NA	NA	NA
Sn	piR-39175	NA	NA	NA	NA	NA	NA	NA	NA	NA	NA	NA
Sn	piR-40790	NA	NA	NA	NA	NA	NA	NA	NA	NA	NA	NA
Sn	piR-41909	NA	NA	NA	NA	NA	NA	NA	NA	NA	NA	NA
Sn	piR-44184	NA	NA	NA	NA	NA	NA	NA	NA	NA	NA	NA
Sn	piR-52394	NA	NA	NA	NA	NA	NA	NA	NA	NA	NA	NA
Sn	piR-55182	NA	NA	NA	NA	NA	NA	NA	NA	NA	NA	NA
Sn	piR-55530	NA	NA	NA	NA	NA	NA	NA	NA	NA	NA	NA
U	piR-34752	NA	NA	NA	NA	NA	NA	NA	NA	NA	NA	NA
U	piR-36318	NA	NA	NA	NA	NA	NA	NA	NA	NA	NA	NA
U	piR-39175	NA	NA	NA	NA	NA	NA	NA	NA	NA	NA	NA
U	piR-40790	NA	NA	NA	NA	NA	NA	NA	NA	NA	NA	NA
U	piR-41909	NA	NA	NA	NA	NA	NA	NA	NA	NA	NA	NA
U	piR-44184	NA	NA	NA	NA	NA	NA	NA	NA	NA	NA	NA
U	piR-52394	NA	NA	NA	NA	NA	NA	NA	NA	NA	NA	NA
U	piR-55182	NA	NA	NA	NA	NA	NA	NA	NA	NA	NA	NA
U	piR-55530	NA	NA	NA	NA	NA	NA	NA	NA	NA	NA	NA
